# Supplementary material for: Phosphoproteomic Analysis of Maize Seedlings Provides Insights into the Mechanisms of Heat-Stress Tolerance
Source: Int J Mol Sci. 2025 Mar 9;26(6):2439. doi: 10.3390/ijms26062439 (PMC11942004; doi:10.3390/ijms26062439)
Supplement: Supplementary file 1 [file ijms-26-02439-s001.zip]

Archive with 4 entries (2 files):
- ijms-3421619-supplementary/
- ijms-3421619-supplementary/附表/
- ijms-3421619-supplementary/附表/Supplementary Table S1. Proteins and phosphopeptides identified and quantified in maize seedlings.xlsx
- ijms-3421619-supplementary/附表/Supplementary Table S2. Heat responsive protein in MAPK pathyway.pdf
