# Supplementary material for: Phosphoproteomic Analysis of Maize Seedlings Provides Insights into the Mechanisms of Heat-Stress Tolerance
Source: Int J Mol Sci. 2025 Mar 9;26(6):2439. doi: 10.3390/ijms26062439 (PMC11942004; doi:10.3390/ijms26062439)
Supplement: Supplementary file 1 [file ijms-26-02439-s001.zip › ijms-3421619-supplementary/附表/Supplementary Table S1. Proteins and phosphopeptides identified and quantified in maize seedlings.xlsx]

## Sheet: Peptides_Identified
Checked	Confidence	Sequence	Annotated Sequence	Modifications	Qvality PEP	Qvality q-value	# Protein Groups	# Proteins	# Isoforms	# PSMs	Master Protein Accessions	Positions in Master Proteins	Modifications in Master Proteins (all Sites)	Modifications in Master Proteins	Protein Accessions	# Missed Cleavages	Theo. MH+ [Da]	Sequence Length	Abundances (Scaled): F1: Sample, CK1	Abundances (Scaled): F2: Sample, CK2	Abundances (Scaled): F3: Sample, CK3	Abundances (Scaled): F4: Sample, T1	Abundances (Scaled): F5: Sample, T2	Abundances (Scaled): F6: Sample, T3	Abundances (Normalized): F1: Sample, CK1	Abundances (Normalized): F2: Sample, CK2	Abundances (Normalized): F3: Sample, CK3	Abundances (Normalized): F4: Sample, T1	Abundances (Normalized): F5: Sample, T2	Abundances (Normalized): F6: Sample, T3	Abundance: F1: Sample, CK1	Abundance: F2: Sample, CK2	Abundance: F3: Sample, CK3	Abundance: F4: Sample, T1	Abundance: F5: Sample, T2	Abundance: F6: Sample, T3	Quan Info	Found in Sample: [S1] F1: Sample, CK1	Found in Sample: [S2] F2: Sample, CK2	Found in Sample: [S3] F3: Sample, CK3	Found in Sample: [S4] F4: Sample, T1	Found in Sample: [S5] F5: Sample, T2	Found in Sample: [S6] F6: Sample, T3	Confidence (by Search Engine): Sequest HT	Charge (by Search Engine): Sequest HT	m/z [Da] (by Search Engine): Sequest HT	DeltaM [ppm] (by Search Engine): Sequest HT	Deltam/z [Da] (by Search Engine): Sequest HT	RT [min] (by Search Engine): Sequest HT
FALSE	High	VDSLDVESMNVR	[R].VDSLDVESMNVR.[G]	1xPhospho [S3(100)]	0.00032089	0.000163824	1	1	1	2	W5U5X2	W5U5X2 [80-91]	W5U5X2 1xPhospho [S82(100); S87(0)]	W5U5X2 1xPhospho [S82(100)]	W5U5X2	0	1443.62	12				288.2		311.8				461335		499254				411938		499254		Not Found	Not Found	Not Found	High	Not Found	High	High	2	722.315	3.24	0.00234	33.0566
FALSE	High	RVDSLDVESMNVR	[R].RVDSLDVESMNVR.[G]	1xPhospho [S4(100)]	0.000276038	0.000163824	1	1	1	8	W5U5X2	W5U5X2 [79-91]	W5U5X2 1xPhospho [S82(100); S87(0)]	W5U5X2 1xPhospho [S82(100)]	W5U5X2	1	1599.72	13	143.3	138.3	186.7	131.6			952038	918570	1.24024e+06	874404			780961	673629	980712	780778				High	High	High	High	Not Found	Not Found	High	2	800.365	1.45	0.00116	30.08
FALSE	High	ADSFDVEALDVPGVYR	[R].ADSFDVEALDVPGVYR.[H]	1xPhospho [S3(100)]	0.000349393	0.000163824	1	1	1	2	W5U5W2	W5U5W2 [81-96]	W5U5W2 1xPhospho [S83(100); Y95(0)]	W5U5W2 1xPhospho [S83(100)]	W5U5W2	0	1832.81	16																			No Quan Values	Not Found	High	Not Found	Not Found	High	Not Found	High	2	916.908	-1.27	-0.00116	48.4574
FALSE	High	LVQSPNSFFMDVK	[R].LVQSPNSFFMDVK.[C]	1xOxidation [M10]; 1xPhospho [S4(98.9)]	0.04816	0.00259855	1	1	1	1	Q9ZQX9	Q9ZQX9 [26-38]	Q9ZQX9 1xPhospho [S29(98.9); S32(1.1)]	Q9ZQX9 1xPhospho [S29(98.9)]	Q9ZQX9	0	1607.72	13																			No Quan Values	Not Found	Not Found	Not Found	Not Found	Not Found	High	High	2	804.362	-0.8	-0.00064	43.0428
FALSE	High	LVQSPNSFFMDVK	[R].LVQSPNSFFMDVK.[C]	1xPhospho [S4(100)]	0.000134348	0.000163824	1	1	1	5	Q9ZQX9	Q9ZQX9 [26-38]	Q9ZQX9 1xPhospho [S29(100); S32(0)]	Q9ZQX9 1xPhospho [S29(100)]	Q9ZQX9	0	1591.72	13	144.3		111.7	122.1	221.8		517383		400337	437855	795268		424411		316563	390972	622224			High	Not Found	High	High	High	High	High	2	796.363	-1.86	-0.00148	46.0257
FALSE	High	SQLLPPLQSDDDQEPSSRE	[K].SQLLPPLQSDDDQEPSSRE.[-]	1xPhospho [S9(100)]	0.000274237	0.000163824	1	1	1	23	Q9TJN6	Q9TJN6 [114-132]	Q9TJN6 1xPhospho [S114(0); S122(100); S129(0); S130(0)]	Q9TJN6 1xPhospho [S122(100)]	Q9TJN6	1	2220.97	19	186.6	106.6	168.6		138.2		5.67041e+06	3.23828e+06	5.1232e+06		4.20101e+06		4.65146e+06	2.37478e+06	4.05113e+06		3.2869e+06			High	High	High	Not Found	High	High	High	2	1110.98	-2.42	-0.00269	36.1886
FALSE	High	SQLLPPLQSDDDQEPSSR	[K].SQLLPPLQSDDDQEPSSR.[E]	1xPhospho [S9(100)]	9.13022e-05	0.000163824	1	1	1	17	Q9TJN6	Q9TJN6 [114-131]	Q9TJN6 1xPhospho [S114(0); S122(100); S129(0); S130(0)]	Q9TJN6 1xPhospho [S122(100)]	Q9TJN6	0	2091.92	18	101.6	96.4	107.3	185.9		108.7	729888	692683	770703	1.33514e+06		780917	598730	507976	609427	1192179		780917		High	High	High	High	Not Found	High	High	2	1046.46	-0.41	-0.00043	35.6911
FALSE	High	VEEKEESDDDMGFSLFD	[K].VEEKEESDDDMGFSLFD.[-]	1xOxidation [M11]; 1xPhospho [S7(100)]	0.000363388	0.000163824	1	6	3	46	Q9SM26	Q9SM26 [96-112]	Q9SM26 1xPhospho [S102(100); S109(0)]	Q9SM26 1xPhospho [S102(100)]	Q9SM26; B6SIT5; B4FVI4; B4FI88; C4IYY6; P46252	1	2087.77	17	101.1	98.4	137.2	89.8	98.4	75.1	9.96845e+07	9.7044e+07	1.3523e+08	8.85584e+07	9.69686e+07	74052283	81771678	7.11667e+07	1.06932e+08	7.90761e+07	75868976	74052283		High	High	High	High	High	High	High	2	1044.39	-1.7	-0.00177	45.0647
FALSE	High	VEEKEESDDDMGFSLFD	[K].VEEKEESDDDMGFSLFD.[-]	1xPhospho [S7(100)]	0.000340363	0.000163824	1	6	1	67	Q9SM26	Q9SM26 [96-112]	Q9SM26 1xPhospho [S102(100); S109(0)]	Q9SM26 1xPhospho [S102(100)]	Q9SM26; B6SIT5; B4FVI4; B4FI88; C4IYY6; P46252	1	2071.77	17	94.6	97.4	118.5	96.3	110.5	82.6	1.50642e+08	1.55131e+08	1.8874e+08	1.53401e+08	1.7604e+08	1.316e+08	1.23572e+08	1.13765e+08	1.49244e+08	1.36976e+08	1.37735e+08	1.316e+08		High	High	High	High	High	High	High	2	1036.39	-0.75	-0.00077	48.9765
FALSE	High	LIYTNDAGEIVK	[R].LIYTNDAGEIVK.[G]	1xPhospho [T4(100)]	0.0393294	0.0021776	1	2	1	1	Q9SLP6	Q9SLP6 [159-170]	Q9SLP6 1xPhospho [Y161(0); T162(100)]	Q9SLP6 1xPhospho [T162(100)]	A0A804R1Z6; Q9SLP6	0	1415.68	12	115.9	94.4		191.4		198.3	301258	245304		497566		515424	247124	179893		444290		515424		Peak Found	Peak Found	Not Found	High	Not Found	Peak Found	High	2	708.344	-1.28	-0.0009	34.9019
FALSE	High	AKTDGAASPSPSPAPAPAGDGSTPGK	[K].AKTDGAASPSPSPAPAPAGDGSTPGK.[R]	1xPhospho [S12(100)]	0.0355227	0.00181047	1	1	1	2	Q9FYS5	Q9FYS5 [148-173]	Q9FYS5 1xPhospho [T150(0); S155(0); S157(0); S159(100); S169(0); T170(0)]	Q9FYS5 1xPhospho [S159(100)]	Q9FYS5	1	2372.08	26																			No Quan Values	Not Found	High	Not Found	Not Found	High	Not Found	High	3	791.36	-4.94	-0.00391	16.2204
FALSE	High	TDGAASPSPSPAPAPAGDGSTPGK	[K].TDGAASPSPSPAPAPAGDGSTPGK.[R]	1xPhospho [S6(100)]	5.6797e-10	0.000163824	1	1	3	13	Q9FYS5	Q9FYS5 [150-173]	Q9FYS5 1xPhospho [T150(0); S155(100); S157(0); S159(0); S169(0); T170(0)]	Q9FYS5 1xPhospho [S155(100)]	Q9FYS5	0	2172.94	24	133.5	104.6	107.2	120.2	72.6	62	7.95844e+06	6.23832e+06	6.39155e+06	7.16448e+06	4.32679e+06	3.69625e+06	6.52834e+06	4.57484e+06	5.05406e+06	6.39735e+06	3.38531e+06	3.69625e+06		High	High	High	High	High	High	High	2	1086.98	0.06	6e-05	18.2057
FALSE	High	AKSPLEAAVK	[K].AKSPLEAAVK.[Q]	1xPhospho [S3(100)]	0.0011348	0.000163824	1	1	1	49	Q9FYS5	Q9FYS5 [122-131]	Q9FYS5 1xPhospho [S124(100)]	Q9FYS5 1xPhospho [S124(100)]	Q9FYS5	1	1093.57	10	107	77.6	141.4	46.4	115.5	112	5.37996e+06	3.90412e+06	7.1134e+06	2.33427e+06	5.80952e+06	5.63367e+06	4.41321e+06	2.86307e+06	5.62486e+06	2.08433e+06	4.54541e+06	5.63367e+06		High	High	High	High	High	High	High	2	547.286	-0.62	-0.00034	17.9927
FALSE	High	DIEASGPEAGEFSAK	[K].DIEASGPEAGEFSAK.[D]	1xPhospho [S13(100)]	0.0443639	0.00259855	1	1	2	2	Q9ATM6	Q9ATM6 [4-18]	Q9ATM6 1xPhospho [S8(0); S16(100)]	Q9ATM6 1xPhospho [S16(100)]	Q9ATM6	0	1587.66	15																			No Quan Values	Not Found	Not Found	Not Found	High	Not Found	High	High	2	794.333	0.21	0.00017	27.812
FALSE	High	MEGKEEDVR	[-].MEGKEEDVR.[L]	1xAcetyl [N-Term]	0.00779023	0.000652825	4	12	1	3	Q9AR14; A0A804MC09; A0A804PL71; Q9AQU5	Q9AR14 [1-9]; A0A804MC09 [1-9]; A0A804PL71 [1-9]; Q9AQU5 [1-9]	Q9AR14 1xAcetyl [N-Term]; A0A804MC09 1xAcetyl [N-Term]; A0A804PL71 1xAcetyl [N-Term]; Q9AQU5 1xAcetyl [N-Term]	Q9AR14 1xAcetyl [N-Term]; A0A804MC09 1xAcetyl [N-Term]; A0A804PL71 1xAcetyl [N-Term]; Q9AQU5 1xAcetyl [N-Term]	Q9AR14; Q41870; A0A804MC09; A0A804PL71; Q84RL8; Q9XF59; C0P892; A0A804MC08; B4FQW8; A0A804MC07; Q9AQU5; A0A804PM63	1	1134.51	9		178.5			306.6	115		1.19549e+06			2.05383e+06	770182		876705			1.60693e+06	770182	Shared	Not Found	Peak Found	Not Found	Not Found	High	High	High	2	567.758	-1.29	-0.00073	15.8692
FALSE	High	SDAEPAAAADPAPEIK	[K].SDAEPAAAADPAPEIK.[S]	1xPhospho [S1(100)]	0.0001326	0.000163824	1	2	1	3	Q94IQ8	Q94IQ8 [355-370]	Q94IQ8 1xPhospho [S355(100)]	Q94IQ8 1xPhospho [S355(100)]	Q94IQ8; A0A804LS16	0	1632.72	16																			No Quan Values	High	Not Found	High	Not Found	High	Not Found	High	2	816.86	-1.51	-0.00123	26.1891
FALSE	High	VLTMNPSGELSSAR	[K].VLTMNPSGELSSAR.[F]	1xPhospho [S7(100)]	0.00013973	0.000163824	1	1	1	10	Q8VXG7	Q8VXG7 [534-547]	Q8VXG7 1xPhospho [T536(0); S540(100); S544(0); S545(0)]	Q8VXG7 1xPhospho [S540(100)]	Q8VXG7	0	1541.7	14	97.2	76.2	74.9	87.3	137.8	126.6	3.64772e+06	2.85846e+06	2.81194e+06	3.27491e+06	5.17156e+06	4.75094e+06	2.99224e+06	2.09624e+06	2.22352e+06	2.92425e+06	4046268	4.75094e+06		High	High	High	High	Peak Found	Peak Found	High	2	771.353	-2.54	-0.00196	31.4227
FALSE	High	VLTMNPSGELSSAR	[K].VLTMNPSGELSSAR.[F]	1xOxidation [M4]; 1xPhospho [S7(100)]	0.000567114	0.000163824	1	1	1	9	Q8VXG7	Q8VXG7 [534-547]	Q8VXG7 1xPhospho [T536(0); S540(100); S544(0); S545(0)]	Q8VXG7 1xPhospho [S540(100)]	Q8VXG7	0	1557.7	14	87.5	65.8	67.8	92.4	149.1	137.4	2.46851e+06	1.85607e+06	1.91453e+06	2.60745e+06	4.20936e+06	3.87861e+06	2.02493e+06	1.36114e+06	1.5139e+06	2328259	3.29343e+06	3.87861e+06		High	High	High	High	High	Peak Found	High	2	779.348	-5.36	-0.00417	23.7425
FALSE	High	NPSLDYGFK	[R].NPSLDYGFK.[G]	1xPhospho [S3(100)]	0.040598	0.00229248	1	13	1	1	Q8VXG7	Q8VXG7 [435-443]	Q8VXG7 1xPhospho [S437(100); Y440(0)]	Q8VXG7 1xPhospho [S437(100)]	A0A804NTK6; A0A1D6E5Y8; Q8VXG7; B4FWE4; A0A804LNU5; B4FW68; C0HJ40; A0A1D6HDL9; A0A804NTK5; A0A1D6HDL5; A0A1D6E5Z0; C0PL14; A0A804NTK8	0	1120.47	9																			No Quan Values	Not Found	Not Found	Not Found	High	Not Found	Not Found	High	2	560.738	-1.92	-0.00107	32.2636
FALSE	High	AEMGTETPVKKPDEPKPADSA	[K].AEMGTETPVKKPDEPKPADSA.[-]	1xPhospho [T7(99)]	0.104116	0.00773051	1	1	1	1	Q8RUA7	Q8RUA7 [58-78]	Q8RUA7 1xPhospho [T62(1); T64(99); S77(0)]	Q8RUA7 1xPhospho [T64(99)]	Q8RUA7	1	2278.03	21	80.8		116.5	147.1	153.4	102.2	360925		520295	656982	685276	456269	296068		411419	586636	536165	456269		Peak Found	Not Found	Peak Found	Peak Found	High	Peak Found	High	3	760.017	2.97	0.00225	18.1622
FALSE	High	AEMGTETPVK	[K].AEMGTETPVK.[K]	1xPhospho [T7(100)]	0.00165839	0.000163824	1	1	1	3	Q8RUA7	Q8RUA7 [58-67]	Q8RUA7 1xPhospho [T62(0); T64(100)]	Q8RUA7 1xPhospho [T64(100)]	Q8RUA7	0	1142.48	10	147.7		152.8	111.9	102.5	85.2	1.04529e+06		1.08158e+06	792135	725349	603250	857456		855249	707318	567518	603250		Peak Found	Not Found	High	High	Peak Found	Peak Found	High	2	571.743	-0.33	-0.00019	15.145
FALSE	High	ASSSPLPAPSPR	[R].ASSSPLPAPSPR.[D]	1xPhospho [S3(98.5)]	0.0216844	0.00121691	1	2	3	10	Q84TL7	Q84TL7 [175-186]	Q84TL7 1xPhospho [S176(0.8); S177(98.5); S178(0.8); S184(0)]	Q84TL7 1xPhospho [S177(98.5)]	A0A804QRK3; Q84TL7	0	1246.58	12	96.6	104	109	76	115.5	98.9	1.86842e+06	2.01117e+06	2.10904e+06	1.47047e+06	2.23367e+06	1.91258e+06	1532671	1.47488e+06	1.66771e+06	1.31302e+06	1.74764e+06	1.91258e+06		High	High	High	High	High	High	High	2	623.794	-1.12	-0.0007	20.3667
FALSE	High	GAIPALPTVATAQDLIAK	[K].GAIPALPTVATAQDLIAK.[A]	1xPhospho [T11(100)]	7.80268e-05	0.000163824	1	1	1	6	Q6XZ78	Q6XZ78 [316-333]	Q6XZ78 1xPhospho [T323(0); T326(100)]	Q6XZ78 1xPhospho [T326(100)]	Q6XZ78	0	1829.98	18	161		173		147.4	118.6	739845		794973		677534	544810	606898		628618		530108	544810		Peak Found	High	High	High	High	High	High	2	915.491	-1.68	-0.00154	49.5562
FALSE	High	TMPDPDAEVIALSPK	[R].TMPDPDAEVIALSPK.[T]	1xPhospho [S13(100)]	2.06157e-06	0.000163824	1	2	1	9	Q5UDB6	Q5UDB6 [62-76]	Q5UDB6 1xPhospho [T62(0); S74(100)]	Q5UDB6 1xPhospho [S74(100)]	Q5UDB6; A0A804RLI1	0	1663.76	15	86.6	93.1	83.4	106.7	128.3	101.8	2.55408e+06	2.74415e+06	2.46032e+06	3.14741e+06	3.78249e+06	3002506	2095120	2.01241e+06	1.94548e+06	2.8104e+06	2.95945e+06	3002506		High	High	High	High	High	High	High	2	832.385	-1.72	-0.00143	39.7071
FALSE	High	TMPDPDAEVIALSPK	[R].TMPDPDAEVIALSPK.[T]	1xOxidation [M2]; 1xPhospho [S13(100)]	2.77334e-05	0.000163824	1	2	1	17	Q5UDB6	Q5UDB6 [62-76]	Q5UDB6 1xPhospho [T62(0); S74(100)]	Q5UDB6 1xPhospho [S74(100)]	Q5UDB6; A0A804RLI1	0	1679.76	15	133.8	96	86.5	117.6	99.2	66.9	2.31405e+06	1.65992e+06	1.49582e+06	2.03426e+06	1.7163e+06	1.15703e+06	1898224	1.21729e+06	1.18281e+06	1.81645e+06	1.34285e+06	1.15703e+06		High	High	High	High	High	High	High	2	840.384	0.75	0.00063	34.8078
FALSE	High	IRDPNFKVTPQPPLSK	[R].IRDPNFKVTPQPPLSK.[E]	1xPhospho [T9(100)]	0.032075	0.00169742	1	2	1	5	Q43267	Q43267 [912-927]	Q43267 1xPhospho [T920(100); S926(0)]	Q43267 1xPhospho [T920(100)]	P04711; Q43267	2	1917	16	122.2	119.2	99.5	65.7	126.4	67	829767	809237	675251	445669	857810	454982	680662	593450	533949	397950	671157	454982		High	High	Peak Found	High	Peak Found	Peak Found	High	3	639.67	-1.31	-0.00084	28.4788
FALSE	High	FTAATLEHGMHPPVSPKPEWR	[R].FTAATLEHGMHPPVSPKPEWR.[K]	1xPhospho [S15(100)]	0.0119615	0.00101373	1	3	1	14	Q43267	Q43267 [694-714]	Q43267 1xPhospho [T695(0); T698(0); S708(100)]	Q43267 1xPhospho [S708(100)]	A0A804R6J4; P04711; Q43267	0	2468.16	21	125.8	60.2	81.1	143.1	71.9	117.8	3.60782e+06	1.7279e+06	2.32673e+06	4.10476e+06	2.06332e+06	3.37869e+06	2959514	1.26715e+06	1.83984e+06	3.66525e+06	1.61436e+06	3.37869e+06		High	Peak Found	High	High	High	High	High	4	617.795	0.41	0.00025	35.1269
FALSE	High	FTAATLEHGMHPPVSPKPEWR	[R].FTAATLEHGMHPPVSPKPEWR.[K]	1xOxidation [M10]; 1xPhospho [S15(100)]	0.00177046	0.000163824	1	3	1	26	Q43267	Q43267 [694-714]	Q43267 1xPhospho [T695(0); T698(0); S708(100)]	Q43267 1xPhospho [S708(100)]	A0A804R6J4; P04711; Q43267	0	2484.15	21	180.5	98.5	126	130.9	43.8	20.3	5.96055e+06	3.25284e+06	4.16013e+06	4.32259e+06	1.44647e+06	671762	4.88946e+06	2.38545e+06	3.28959e+06	3.85975e+06	1.13173e+06	671762		High	High	High	High	High	High	High	3	828.722	-0.49	-0.00041	29.8082
FALSE	High	LADLQSAPASVER	[R].LADLQSAPASVER.[L]	1xPhospho [S6(100)]	0.00290962	0.000163824	1	3	1	3	Q43267	Q43267 [568-580]	Q43267 1xPhospho [S573(100); S577(0)]	Q43267 1xPhospho [S573(100)]	A0A804R6J4; P04711; Q43267	0	1436.68	13	181.4	128.6	118		89.9	82.2	792582	561711	515651		392611	359128	650158	411928	407747		307182	359128		High	High	Peak Found	Not Found	High	Peak Found	High	2	718.844	1.39	0.001	27.6052
FALSE	High	LPYNVSLIR	[R].LPYNVSLIR.[F]	1xPhospho [S6(100)]	0.0069742	0.000494932	1	3	1	12	Q43267	Q43267 [276-284]	Q43267 1xPhospho [Y278(0); S281(100)]	Q43267 1xPhospho [S281(100)]	A0A804R6J4; P04711; Q43267	0	1154.6	9	106.9	120.3	113.6	84.4	88.2	86.5	3.96969e+06	4.46574e+06	4.21973e+06	3.1341e+06	3.27654e+06	3.21355e+06	3256353	3.27493e+06	3.33671e+06	2798518	2.56359e+06	3.21355e+06		High	High	High	High	High	High	High	2	577.801	-2.4	-0.00139	42.0961
FALSE	High	TPPTWLK	[R].TPPTWLK.[T]	1xPhospho [T1(100)]	0.0262988	0.00121691	1	3	1	2	Q05761	Q05761 [21-27]	Q05761 1xPhospho [T21(100); T24(0)]	Q05761 1xPhospho [T21(100)]	Q05761; B4FML8; A0A804NNG7	0	922.443	7	117.5	89.3	59.9	113.5	102	117.8	571343	433975	291139	551842	495615	572456	468675	318253	230216	492755	387773	572456		Peak Found	Peak Found	High	High	Peak Found	Peak Found	High	2	461.725	-0.58	-0.00027	32.593
FALSE	High	TAASDVEEMITK	[K].TAASDVEEMITK.[A]	1xPhospho [S4(100)]	0.000127493	0.000163824	1	3	1	20	Q05761	Q05761 [28-39]	Q05761 1xPhospho [T28(0); S31(100); T38(0)]	Q05761 1xPhospho [S31(100)]	Q05761; B4FML8; A0A804NNG7	0	1374.59	12	89.2	94.2	118.2	120.7	90.9	86.8	1.62915e+06	1.72056e+06	2.15993e+06	2.20458e+06	1.65983e+06	1.58571e+06	1.3364e+06	1.26176e+06	1707944	1.96852e+06	1.29866e+06	1.58571e+06		High	High	High	High	High	High	High	2	687.797	0.02	1e-05	41.9112
FALSE	High	ATGAFILTASHNPGGPK	[K].ATGAFILTASHNPGGPK.[E]	1xPhospho [S10(100)]	2.44564e-09	0.000163824	1	5	3	145	P93804	P93804 [115-131]	P93804 1xPhospho [T116(0); T122(0); S124(100)]	P93804 1xPhospho [S124(100)]	A0A804PUV2; P93804; A0A804UNU3; A0A1D6GJ73; A0A804UAP9	0	1718.83	17	123.2	106.5	124.1	84.4	84.4	77.4	1.43665e+08	1.24217e+08	1.44636e+08	9.84492e+07	9.83502e+07	9.02208e+07	1.17849e+08	9.1094e+07	1.1437e+08	8.79079e+07	7.69499e+07	9.02208e+07		High	High	High	High	High	High	High	3	573.613	-1.68	-0.00096	30.9448
FALSE	High	ATGAFILTASHNPGGPKEDFGIK	[K].ATGAFILTASHNPGGPKEDFGIK.[Y]	1xPhospho [S10(100)]	2.38095e-06	0.000163824	1	5	3	9	P93804	P93804 [115-137]	P93804 1xPhospho [T116(0); T122(0); S124(100)]	P93804 1xPhospho [S124(100)]	A0A804PUV2; P93804; A0A804UNU3; A0A1D6GJ73; A0A804UAP9	1	2408.16	23	57	77.3	90.6	27.6	286.8	60.7	1.55979e+06	2.11418e+06	2.47921e+06	755518	7.84766e+06	1.65984e+06	1.27951e+06	1.55042e+06	1.96041e+06	674622	6.14006e+06	1.65984e+06		Peak Found	High	Peak Found	Peak Found	High	High	High	3	803.392	-0.89	-0.00072	37.9589
FALSE	High	KEEAKEESDDDMGFSLFD	[K].KEEAKEESDDDMGFSLFD.[-]	1xOxidation [M12]; 1xPhospho [S8(100)]	0.000212446	0.000163824	1	2	1	70	P52855	P52855 [92-109]	P52855 1xPhospho [S99(100); S106(0)]	P52855 1xPhospho [S99(100)]	P52855; B6T361	2	2187.83	18	87.2	86.9	128.9	103.4	104.5	89	2.55301e+07	2.54396e+07	3.77303e+07	3.02588e+07	3.0601e+07	26064862	2.09424e+07	1.8656e+07	29834947	27018914	23942448	26064862		High	High	High	High	High	High	High	3	729.947	-1.71	-0.00125	38.8348
FALSE	High	KEEAKEESDDDMGFSLFD	[K].KEEAKEESDDDMGFSLFD.[-]	1xPhospho [S8(100)]	6.58141e-05	0.000163824	1	2	1	61	P52855	P52855 [92-109]	P52855 1xPhospho [S99(100); S106(0)]	P52855 1xPhospho [S99(100)]	P52855; B6T361	2	2171.84	18	82.2	74.9	110.7	107.5	123.4	101.3	4.53658e+07	4.13012e+07	6.10759e+07	5.9306e+07	6.80989e+07	55893502	37213749	3.02881e+07	48295267	52955864	53281094	55893502		High	High	High	High	High	High	High	3	724.614	-3.95	-0.00286	44.4827
FALSE	High	EEAKEESDDDMGFSLFD	[K].EEAKEESDDDMGFSLFD.[-]	1xPhospho [S7(100)]	0.0118073	0.00101373	1	2	1	3	P52855	P52855 [93-109]	P52855 1xPhospho [S99(100); S106(0)]	P52855 1xPhospho [S99(100)]	P52855; B6T361	1	2043.74	17	92.4	101.3	125.7	97.8	103.9	78.9	2.14682e+06	2.35253e+06	2.91949e+06	2.27113e+06	2.41438e+06	1.83218e+06	1.76105e+06	1725218	2.30856e+06	2.02795e+06	1.88903e+06	1.83218e+06		Peak Found	Peak Found	Peak Found	High	High	High	High	2	1022.37	-1.51	-0.00154	48.3757
FALSE	High	GELALVPQSPDK	[K].GELALVPQSPDK.[S]	1xPhospho [S9(100)]	0.00616239	0.000494932	1	2	1	4	P29036	P29036 [68-79]	P29036 1xPhospho [S76(100)]	P29036 1xPhospho [S76(100)]	P29036; A0A804NY46	0	1333.64	12				398.2		201.8				1.30367e+06		660665				1.16408e+06		660665		High	Not Found	Not Found	High	Not Found	High	High	2	667.323	-0.81	-0.00054	31.994
FALSE	High	IPSAVGYQPTLATDLGGLQER	[R].IPSAVGYQPTLATDLGGLQER.[I]	1xPhospho [S3(100)]	0.000183951	0.000163824	1	6	1	2	P19023	P19023 [349-369]	P19023 1xPhospho [S351(100); Y355(0); T358(0); T361(0)]	P19023 1xPhospho [S351(100)]	P19023; A0A804UG47; A0A1D6FJP5; A0A804QMV1; A0A1D6NFC1; A0A804Q3C5	0	2266.11	21				178.5	421.5					213186	503301					190360	393786			Not Found	Not Found	Not Found	Peak Found	High	High	High	3	756.039	-3.91	-0.00296	46.2569
FALSE	High	QAAPPTPLPPRPVAGR	[R].QAAPPTPLPPRPVAGR.[R]	1xPhospho [T6(100)]	0.0398322	0.00229248	1	3	1	10	P18123	P18123 [405-420]	P18123 1xPhospho [T410(100)]	P18123 1xPhospho [T410(100)]	P18123; A0A804P5F8; K7UGM3	0	1704.89	16	122.1	87.4	92.7	81.3	103.2	113.3	1.77189e+06	1.26775e+06	1.34474e+06	1.17975e+06	1.49747e+06	1.64329e+06	1.45349e+06	929698	1.06334e+06	1.05343e+06	1171633	1.64329e+06		High	High	High	High	High	High	High	3	568.969	-2.08	-0.00118	24.6549
FALSE	High	VAASGSPWYGPDR	[K].VAASGSPWYGPDR.[V]	1xPhospho [S6(100)]	0.000514083	0.000163824	1	3	3	19	P12329	P12329 [39-51]	P12329 1xPhospho [S42(0); S44(100); Y47(0)]	P12329 1xPhospho [S44(100)]	P12329; A0A804UEB5; A0A804QEM1	0	1442.61	13	96.7	92.6	100.6	110.9	104.6	94.7	3.26908e+06	3.13146e+06	3.40343e+06	3.74934e+06	3.53677e+06	3.20148e+06	2.68164e+06	2.29644e+06	2.69123e+06	3.34789e+06	2.76719e+06	3.20148e+06		High	High	High	High	High	High	High	2	721.808	-1.09	-0.00079	27.7714
FALSE	High	VYLGPETTR	[R].VYLGPETTR.[S]	1xPhospho [T7(99.8)]	0.00600386	0.000332716	1	1	2	26	P11601	P11601 [67-75]	P11601 1xPhospho [Y68(0); T73(99.8); T74(0.2)]	P11601 1xPhospho [T73(99.8)]	P11601	0	1115.51	9	82.8	92.8	99	92.8	125.1	107.6	6.22557e+06	6.97898e+06	7.44413e+06	6.97803e+06	9.40346e+06	8.08831e+06	5.10686e+06	5.118e+06	5.88638e+06	6.23086e+06	7.35734e+06	8.08831e+06		High	High	High	High	High	High	High	2	558.259	-2.77	-0.00154	24.1035
FALSE	High	GGMTSHAAVVAR	[R].GGMTSHAAVVAR.[GW]	1xOxidation [M3]; 2xPhospho [T4(100); S5(100)]	0.069204	0.00490198	3	8	1	1	P11155; A0A804QQU1; A0A804Q0P3	P11155 [524-535]; A0A804QQU1 [529-540]; A0A804Q0P3 [381-392]	P11155 2xPhospho [T527(100); S528(100)]; A0A804QQU1 2xPhospho [T532(100); S533(100)]; A0A804Q0P3 2xPhospho [T384(100); S385(100)]	P11155 2xPhospho [T527(100); S528(100)]; A0A804QQU1 2xPhospho [T532(100); S533(100)]; A0A804Q0P3 2xPhospho [T384(100); S385(100)]	A0A1D6M439; A0A804Q2M5; A0A804QSH5; Q42368; P11155; A0A1D6M438; A0A804QQU1; A0A804Q0P3	0	1332.52	12	214.6	93.3		127.2	76.1	88.8	1.45733e+06	633175		863666	516984	602815	1.19546e+06	464336		771190	404492	602815	Shared	Peak Found	Peak Found	Not Found	Peak Found	Peak Found	High	High	2	666.762	0.67	0.00045	15.8741
FALSE	High	GGMTSHAAVVAR	[R].GGMTSHAAVVAR.[GW]	2xPhospho [T4(100); S5(100)]	0.05129	0.00306113	3	8	1	12	P11155; A0A804QQU1; A0A804Q0P3	P11155 [524-535]; A0A804QQU1 [529-540]; A0A804Q0P3 [381-392]	P11155 2xPhospho [T527(100); S528(100)]; A0A804QQU1 2xPhospho [T532(100); S533(100)]; A0A804Q0P3 2xPhospho [T384(100); S385(100)]	P11155 2xPhospho [T527(100); S528(100)]; A0A804QQU1 2xPhospho [T532(100); S533(100)]; A0A804Q0P3 2xPhospho [T384(100); S385(100)]	A0A1D6M439; A0A804Q2M5; A0A804QSH5; Q42368; P11155; A0A1D6M438; A0A804QQU1; A0A804Q0P3	0	1316.52	12	99.6	84.4	193.8	138.3	40.9	42.9	6.628e+06	5.61538e+06	1.28959e+07	9.20326e+06	2.72149e+06	2.85547e+06	5.43698e+06	4.11801e+06	1.01973e+07	8.21784e+06	2.12931e+06	2.85547e+06	Shared	High	High	High	High	High	High	High	2	658.764	-0.31	-0.0002	20.5017
FALSE	High	GGMTSHAAVVAR	[R].GGMTSHAAVVAR.[GW]	1xOxidation [M3]; 1xPhospho [T4(100)]	7.13798e-07	0.000163824	3	8	2	909	P11155; A0A804QQU1; A0A804Q0P3	P11155 [524-535]; A0A804QQU1 [529-540]; A0A804Q0P3 [381-392]	P11155 1xPhospho [T527(100); S528(0)]; A0A804QQU1 1xPhospho [T532(100); S533(0)]; A0A804Q0P3 1xPhospho [T384(100); S385(0)]	P11155 1xPhospho [T527(100)]; A0A804QQU1 1xPhospho [T532(100)]; A0A804Q0P3 1xPhospho [T384(100)]	A0A1D6M439; A0A804Q2M5; A0A804QSH5; Q42368; P11155; A0A1D6M438; A0A804QQU1; A0A804Q0P3	0	1252.55	12	168.9	127.9	166.4	46.1	53.6	37	3.21118e+09	2.43031e+09	3.16386e+09	8.77176e+08	1.01942e+09	7.02833e+08	2.63415e+09	1.78226e+09	2.5018e+09	783253352	7.97601e+08	7.02833e+08	Shared	High	High	High	High	High	High	High	3	418.187	-2.69	-0.00112	11.5458
FALSE	High	GGMTSHAAVVAR	[R].GGMTSHAAVVAR.[GW]	1xPhospho [T4(100)]	9.43404e-05	0.000163824	3	8	2	1389	P11155; A0A804QQU1; A0A804Q0P3	P11155 [524-535]; A0A804QQU1 [529-540]; A0A804Q0P3 [381-392]	P11155 1xPhospho [T527(100); S528(0)]; A0A804QQU1 1xPhospho [T532(100); S533(0)]; A0A804Q0P3 1xPhospho [T384(100); S385(0)]	P11155 1xPhospho [T527(100)]; A0A804QQU1 1xPhospho [T532(100)]; A0A804Q0P3 1xPhospho [T384(100)]	A0A1D6M439; A0A804Q2M5; A0A804QSH5; Q42368; P11155; A0A1D6M438; A0A804QQU1; A0A804Q0P3	0	1236.56	12	120.7	104.5	138.7	107.8	62.4	65.8	3.18573e+09	2.75703e+09	3.65992e+09	2.84444e+09	1.64683e+09	1.73584e+09	2.61327e+09	2.02186e+09	2.89405e+09	2.53988e+09	1.28849e+09	1.73584e+09	Shared	High	High	High	High	High	High	High	3	412.855	-3.45	-0.00142	15.9089
FALSE	High	SDFEGIFR	[R].SDFEGIFR.[A]	1xPhospho [S1(100)]	0.109867	0.00789037	3	8	1	3	P11155; A0A804QQU1; A0A804Q0P3	P11155 [675-682]; A0A804QQU1 [680-687]; A0A804Q0P3 [532-539]	P11155 1xPhospho [S675(100)]; A0A804QQU1 1xPhospho [S680(100)]; A0A804Q0P3 1xPhospho [S532(100)]	P11155 1xPhospho [S675(100)]; A0A804QQU1 1xPhospho [S680(100)]; A0A804Q0P3 1xPhospho [S532(100)]	A0A1D6M439; A0A804Q2M5; A0A804QSH5; Q42368; P11155; A0A1D6M438; A0A804QQU1; A0A804Q0P3	0	1050.43	8																			No Quan Values	High	High	Not Found	High	Not Found	Not Found	High	2	525.718	-0.77	-0.00041	40.5084
FALSE	High	MVEPGHLDQLLHPQFENPSAYK	[K].MVEPGHLDQLLHPQFENPSAYK.[D]	1xPhospho [S19(100)]	0.000963563	0.000163824	3	8	1	9	P11155; A0A804QQU1; A0A804Q0P3	P11155 [441-462]; A0A804QQU1 [446-467]; A0A804Q0P3 [298-319]	P11155 1xPhospho [S459(100); Y461(0)]; A0A804QQU1 1xPhospho [S464(100); Y466(0)]; A0A804Q0P3 1xPhospho [S316(100); Y318(0)]	P11155 1xPhospho [S459(100)]; A0A804QQU1 1xPhospho [S464(100)]; A0A804Q0P3 1xPhospho [S316(100)]	A0A1D6M439; A0A804Q2M5; A0A804QSH5; Q42368; P11155; A0A1D6M438; A0A804QQU1; A0A804Q0P3	0	2630.21	22	99.2	87.7	58.9	119.3	87.8	147	2.75702e+06	2.43887e+06	1.63799e+06	3.31828e+06	2.44267e+06	4.08844e+06	2261594	1.78853e+06	1.29523e+06	2.96298e+06	1.91116e+06	4.08844e+06	Shared	High	High	High	Peak Found	High	High	High	3	877.408	-0.81	-0.00071	43.8184
FALSE	High	MVEPGHLDQLLHPQFENPSAYK	[K].MVEPGHLDQLLHPQFENPSAYK.[D]	1xOxidation [M1]; 1xPhospho [S19(100)]	3.30958e-05	0.000163824	3	8	1	11	P11155; A0A804QQU1; A0A804Q0P3	P11155 [441-462]; A0A804QQU1 [446-467]; A0A804Q0P3 [298-319]	P11155 1xPhospho [S459(100); Y461(0)]; A0A804QQU1 1xPhospho [S464(100); Y466(0)]; A0A804Q0P3 1xPhospho [S316(100); Y318(0)]	P11155 1xPhospho [S459(100)]; A0A804QQU1 1xPhospho [S464(100)]; A0A804Q0P3 1xPhospho [S316(100)]	A0A1D6M439; A0A804Q2M5; A0A804QSH5; Q42368; P11155; A0A1D6M438; A0A804QQU1; A0A804Q0P3	0	2646.21	22	122.7	82.7	77	96.1	109.8	111.8	2.68159e+06	1.80736e+06	1.68243e+06	2.10006e+06	2.40049e+06	2.44409e+06	2.19972e+06	1.32542e+06	1.33037e+06	1.8752e+06	1.87816e+06	2.44409e+06	Shared	High	High	High	High	Peak Found	High	High	3	882.741	1.23	0.00109	41.5904
FALSE	High	NLSIAYNR	[K].NLSIAYNR.[Q]	1xPhospho [S3(100)]	0.0245046	0.00121691	1	2	1	11	P0C1M0	P0C1M0 [330-337]	P0C1M0 1xPhospho [S332(100); Y335(0)]	P0C1M0 1xPhospho [S332(100)]	A0A804QD02; P0C1M0	0	1030.47	8	119	106.3	128.8	79.3	104.9	61.7	3.20885e+06	2.86454e+06	3.4731e+06	2.13673e+06	2.82856e+06	1.66401e+06	2.63223e+06	2100697	2.74632e+06	1.90795e+06	2.21309e+06	1.66401e+06		High	High	High	High	High	High	High	2	515.739	-1.31	-0.00068	27.3853
FALSE	High	GDASPLDVIAINDTGGVK	[R].GDASPLDVIAINDTGGVK.[Q]	1xPhospho [S4(100)]	1.26745e-07	0.000163824	1	1	1	10	P09315	P09315 [90-107]	P09315 1xPhospho [S93(100); T103(0)]	P09315 1xPhospho [S93(100)]	P09315	0	1821.86	18	101.2	106.1	109.2	92	98.7	92.7	1.31242e+06	1.37508e+06	1.41582e+06	1.19275e+06	1.28003e+06	1.20216e+06	1.07658e+06	1.00841e+06	1.11955e+06	1.06504e+06	1.0015e+06	1.20216e+06		High	High	High	High	High	High	High	2	911.433	-2.83	-0.00258	44.4712
FALSE	High	AVSLVLPNLK	[K].AVSLVLPNLK.[G]	1xPhospho [S3(100)]	0.022394	0.00121691	1	2	1	8	P09315	P09315 [283-292]	P09315 1xPhospho [S285(100)]	P09315 1xPhospho [S285(100)]	P09315; A0A804MF63	0	1133.63	10	89.3	128.3	85.7	79.1	116.5	101.1	436958	627844	419406	387044	570266	494631	358438	460427	331642	345602	446180	494631		High	High	High	High	High	High	High	2	567.319	-2.59	-0.00147	45.4424
FALSE	High	AAALNIVPTSTGAAK	[R].AAALNIVPTSTGAAK.[A]	1xPhospho [S10(99.2)]	0.000363388	0.000163824	2	4	3	15	P09315; B4F8L7	P09315 [268-282]; B4F8L7 [284-298]	P09315 1xPhospho [T276(0.4); S277(99.2); T278(0.4)]; B4F8L7 1xPhospho [T292(0.4); S293(99.2); T294(0.4)]	P09315 1xPhospho [S277(99.2)]; B4F8L7 1xPhospho [S293(99.2)]	A0A804LCX5; P09315; B4F8L7; A0A804MF63	0	1464.75	15	115.1	96.5	109.2	84.3	115.6	79.3	5.20042e+06	4.36142e+06	4.93449e+06	3.81062e+06	5.22647e+06	3.58317e+06	4.26593e+06	3.19843e+06	3901902	3.40261e+06	4.08923e+06	3.58317e+06	Shared	High	High	High	High	High	High	High	2	732.876	-1.09	-0.0008	32.3594
FALSE	High	STASLPVAR	[K].STASLPVAR.[R]	1xPhospho [S4(100)]	0.0186953	0.00112406	1	1	1	6	P05348	P05348 [22-30]	P05348 1xPhospho [S22(0); T23(0); S25(100)]	P05348 1xPhospho [S25(100)]	P05348	0	981.476	9	45.5	53.5	70.4	165.7	143	121.9	666058	782804	1.02964e+06	2.42442e+06	2.09274e+06	1.78452e+06	546370	574066	814178	2.16483e+06	1637377	1.78452e+06		Peak Found	High	High	High	High	High	High	2	491.242	1.06	0.00052	21.522
FALSE	High	TNPTTSRPGISTIEEK	[R].TNPTTSRPGISTIEEK.[S]	1xPhospho [S6(100)]	0.00158418	0.000163824	1	3	3	10	P00827	P00827 [3-18]	P00827 1xPhospho [T3(0); T6(0); T7(0); S8(100); S13(0); T14(0)]	P00827 1xPhospho [S8(100)]	A0A804RKD9; A0A804RMN9; P00827	0	1810.86	16	145.3	105.1	148.6	72.1	65.1	63.8	4.04644e+06	2.92526e+06	4.13658e+06	2.00877e+06	1.81403e+06	1.77536e+06	3.31931e+06	2145228	3.27096e+06	1.79368e+06	1.41931e+06	1.77536e+06		High	High	High	High	High	High	High	2	905.932	-0.7	-0.00063	22.8055
FALSE	High	MPSAVGYQPTLSTEMGSLQER	[R].MPSAVGYQPTLSTEMGSLQER.[I]	1xPhospho [S3(100)]	8.22754e-08	0.000163824	1	2	1	5	P00827	P00827 [292-312]	P00827 1xPhospho [S294(100); Y298(0); T301(0); S303(0); T304(0); S308(0)]	P00827 1xPhospho [S294(100)]	A0A804RMN9; P00827	0	2362.05	21		70.9	73.5	99	197	159.6		325246	336834	453672	903328	731786		238517	266349	405095	706771	731786		Not Found	High	Peak Found	High	High	High	High	2	1181.53	0.61	0.00072	43.0871
FALSE	High	MPSAVGYQPTLSTEMGSLQER	[R].MPSAVGYQPTLSTEMGSLQER.[I]	1xOxidation [M15]; 1xPhospho [S3(100)]	0.0749863	0.00528703	1	2	1	1	P00827	P00827 [292-312]	P00827 1xPhospho [S294(100); Y298(0); T301(0); S303(0); T304(0); S308(0)]	P00827 1xPhospho [S294(100)]	A0A804RMN9; P00827	0	2378.04	21																			No Quan Values	Not Found	Not Found	Not Found	Not Found	High	Not Found	High	3	793.35	-2.11	-0.00167	36.1074
FALSE	High	SAPAFIELDTK	[R].SAPAFIELDTK.[L]	1xPhospho [S1(100)]	0.000121782	0.000163824	1	2	1	8	P00827	P00827 [135-145]	P00827 1xPhospho [S135(100); T144(0)]	P00827 1xPhospho [S135(100)]	A0A804RMN9; P00827	0	1271.59	11	112.9	101.4	114.5	76.3	108.4	86.4	571815	513559	579996	386447	549105	437481	469062	376616	458627	345069	429624	437481		High	High	High	High	High	High	High	2	636.299	-0.34	-0.00022	40.3417
FALSE	High	IFNVLGEPIDNLGPVDTSATFPIHR	[R].IFNVLGEPIDNLGPVDTSATFPIHR.[S]	1xPhospho [S18(99.5)]	1.93473e-05	0.000163824	1	2	1	1	P00827	P00827 [110-134]	P00827 1xPhospho [T126(0.5); S127(99.5); T129(0)]	P00827 1xPhospho [S127(99.5)]	A0A804RMN9; P00827	0	2802.39	25																			No Quan Values	Not Found	Not Found	Not Found	Not Found	High	Not Found	High	3	934.801	1.08	0.00101	51.5865
FALSE	High	ASFSEAPPGNPK	[-].ASFSEAPPGNPK.[A]	1xAcetyl [N-Term]	7.11931e-05	0.000163824	1	1	1	18	P00056	P00056 [1-12]	P00056 1xAcetyl [N-Term]	P00056 1xAcetyl [N-Term]	P00056	0	1243.6	12	79	65.2	64.6	63.2	180.7	147.3	1.06049e+06	876304	867697	849081	2.42728e+06	1.97842e+06	869926	642634	686124	758166	1.89912e+06	1.97842e+06		High	High	High	High	High	High	High	2	622.302	1.51	0.00094	25.4674
FALSE	High	FLTASGTFKDGELR	[K].FLTASGTFKDGELR.[L]	1xPhospho [T7(100)]	0.00255316	0.000163824	1	2	1	10	O49975	O49975 [24-37]	O49975 1xPhospho [T26(0); S28(0); T30(100)]	O49975 1xPhospho [T30(100)]	O49975; A0A1D6NDK6	1	1621.76	14	122.4	108.5	93.8	54.4	178.7	42.1	3.8378e+06	3.40164e+06	2.94008e+06	1.70465e+06	5.60276e+06	1.31971e+06	3.14817e+06	2494578	2.32484e+06	1.52213e+06	4.38364e+06	1.31971e+06		Peak Found	High	High	Peak Found	High	High	High	3	541.258	-0.78	-0.00042	32.6238
FALSE	High	KFETLSYLPPLSTDDLLK	[K].KFETLSYLPPLSTDDLLK.[Q]	1xPhospho [T13(99.7)]	0.00164758	0.000163824	2	2	2	3	O24574; P05348	O24574 [58-75]; P05348 [58-75]	O24574 1xPhospho [T61(0); S63(0); Y64(0); S69(0.4); T70(99.7)]; P05348 1xPhospho [T61(0); S63(0); Y64(0); S69(0.4); T70(99.7)]	O24574 1xPhospho [T70(99.7)]; P05348 1xPhospho [T70(99.7)]	O24574; P05348	1	2160.09	18		100.7	97.8		162.6	238.8		348443	338560		562827	826441		255529	267714		440360	826441	Shared	Not Found	Peak Found	Peak Found	Not Found	High	High	High	3	720.7	-1.48	-0.00107	49.7643
FALSE	High	NEAGGIIGTR	[K].NEAGGIIGTR.[F]	1xPhospho [T9(100)]	0.0149098	0.00101373	2	2	1	11	O24561; B4FJG1	O24561 [104-113]; B4FJG1 [104-113]	O24561 1xPhospho [T112(100)]; B4FJG1 1xPhospho [T112(100)]	O24561 1xPhospho [T112(100)]; B4FJG1 1xPhospho [T112(100)]	O24561; B4FJG1	0	1067.49	10	71.1	85.7	189.9	172	26.3	54.9	3.55759e+06	4.28508e+06	9.50169e+06	8.60722e+06	1.31698e+06	2.74795e+06	2.91831e+06	3142444	7.51338e+06	7685609	1.03042e+06	2.74795e+06	Shared	High	High	High	High	Peak Found	High	High	2	534.247	-1.06	-0.00056	20.9112
FALSE	High	NEAGGIIGTRFESSEVK	[K].NEAGGIIGTRFESSEVK.[S]	1xPhospho [T9(100)]	2.51053e-09	0.000163824	1	1	3	65	O24561	O24561 [104-120]	O24561 1xPhospho [T112(100); S116(0); S117(0)]	O24561 1xPhospho [T112(100)]	O24561	1	1873.87	17	88.8	83.8	92.7	98.5	134.4	101.8	8.45203e+07	7.98315e+07	8.83035e+07	9.38007e+07	1.27967e+08	9.69511e+07	69332411	5.8544e+07	6.98252e+07	8.37571e+07	100122304	9.69511e+07		High	High	High	High	High	High	High	2	937.438	-0.17	-0.00016	31.4094
FALSE	High	LSSVPSGGGAIDMGAPAAVAGGGAAPAEEAK	[R].LSSVPSGGGAIDMGAPAAVAGGGAAPAEEAK.[K]	1xPhospho [S3(98.9)]	0.000232837	0.000163824	1	2	1	2	O24415	O24415 [62-92]	O24415 1xPhospho [S63(1.1); S64(98.9); S67(0)]	O24415 1xPhospho [S64(98.9)]	O24415; A0A804QPT5	0	2746.28	31																			No Quan Values	Not Found	Not Found	Not Found	Not Found	High	High	High	3	916.099	3.05	0.00279	37.8571
FALSE	High	VEEKEESDEDMGFSLFD	[K].VEEKEESDEDMGFSLFD.[-]	1xPhospho [S7(100)]	0.000382924	0.000163824	1	2	1	43	O24415	O24415 [97-113]	O24415 1xPhospho [S103(100); S110(0)]	O24415 1xPhospho [S103(100)]	O24415; A0A804QPT5	1	2085.79	17	97.4	97.1	105.9	87.9	113.8	98	6.80184e+07	6.77583e+07	7.39085e+07	6.13603e+07	7.94557e+07	6.83938e+07	5.57958e+07	4.96902e+07	5.84425e+07	54790206	6.21667e+07	6.83938e+07		High	High	High	High	High	High	High	2	1043.39	-5.2	-0.00542	48.6738
FALSE	High	VEEKEESDEDMGFSLFD	[K].VEEKEESDEDMGFSLFD.[-]	1xOxidation [M11]; 1xPhospho [S7(100)]	0.00277954	0.000163824	1	2	2	20	O24415	O24415 [97-113]	O24415 1xPhospho [S103(100); S110(0)]	O24415 1xPhospho [S103(100)]	O24415; A0A804QPT5	1	2101.78	17	101.2	95.5	131.3	93.3	99	79.6	3.68185e+07	3.47612e+07	4.77833e+07	3.39547e+07	3.60134e+07	2.89511e+07	3.02024e+07	2.5492e+07	3.77843e+07	3.0319e+07	2.81771e+07	2.89511e+07		High	High	High	High	High	High	High	2	1051.4	3.76	0.00395	45.153
FALSE	High	EESDDDMGFSLFD	[K].EESDDDMGFSLFD.[-]	1xOxidation [M7]; 1xPhospho [S3(100)]	0.0889963	0.00659039	4	12	1	1	O24413; Q9SM26; P52855; B4FUB4	O24413 [108-120]; Q9SM26 [100-112]; P52855 [97-109]; B4FUB4 [97-109]	O24413 1xPhospho [S110(100); S117(0)]; Q9SM26 1xPhospho [S102(100); S109(0)]; P52855 1xPhospho [S99(100); S106(0)]; B4FUB4 1xPhospho [S99(100); S106(0)]	O24413 1xPhospho [S110(100)]; Q9SM26 1xPhospho [S102(100)]; P52855 1xPhospho [S99(100)]; B4FUB4 1xPhospho [S99(100)]	O24413; Q9SM26; B6SIT5; B4FVI4; P52855; A0A1D6LNJ7; B6T361; B4FI88; C4IYY6; B4G1B3; B4FUB4; P46252	0	1602.52	13	124	125.8	152.8	97.8	54.6	45.1	3.31572e+07	3.36222e+07	4.08484e+07	2.61315e+07	1.45864e+07	12050123	27198976	24656644	32300498	23333466	11412475	12050123	Shared	Peak Found	Peak Found	Peak Found	Peak Found	Peak Found	High	High	2	801.761	-2.65	-0.00212	50.2643
FALSE	High	KEEEKEESDDDMGFSLFD	[K].KEEEKEESDDDMGFSLFD.[-]	1xOxidation [M12]; 1xPhospho [S8(100)]	0.000178027	0.000163824	1	3	3	62	O24413	O24413 [103-120]	O24413 1xPhospho [S110(100); S117(0)]	O24413 1xPhospho [S110(100)]	O24413; A0A1D6LNJ7; B4G1B3	2	2245.84	18	99.1	99.4	138.4	98.3	94.2	70.7	2.03168e+07	2.03781e+07	2.83762e+07	2.01547e+07	1.93272e+07	14505476	16665923	1.49442e+07	2.24383e+07	1.79966e+07	1.51218e+07	14505476		High	High	High	High	High	High	High	3	749.282	-1.77	-0.00132	40.0343
FALSE	High	KEEEKEESDDDMGFSLFD	[K].KEEEKEESDDDMGFSLFD.[-]	1xPhospho [S8(100)]	0.000190072	0.000163824	1	3	2	70	O24413	O24413 [103-120]	O24413 1xPhospho [S110(100); S117(0)]	O24413 1xPhospho [S110(100)]	O24413; A0A1D6LNJ7; B4G1B3	2	2229.84	18	80.8	108.5	106.1	106.8	105.6	92.2	3.24205e+07	4.35124e+07	4.25784e+07	4.28529e+07	4.23661e+07	36983496	26594646	3.19096e+07	3.36685e+07	38264480	33147562	36983496		High	High	High	High	High	High	High	3	743.949	-4.03	-0.003	44.4548
FALSE	High	AVDAGMMEYDSDDNPIVVDK	[K].AVDAGMMEYDSDDNPIVVDK.[K]	1xPhospho [S11(100)]	0.000153142	0.000163824	1	1	2	12	K7WE31	K7WE31 [141-160]	K7WE31 1xPhospho [Y149(0); S151(100)]	K7WE31 1xPhospho [S151(100)]	K7WE31	0	2263.91	20	69.1	87.2	79.4	161.5	84.2	118.5	425865	537150	489550	995160	519029	730450	349339	393916	387108	888605	406092	730450		High	High	High	High	High	High	High	2	1132.46	-0.9	-0.00102	40.1668
FALSE	High	AVDAGMMEYDSDDNPIVVDK	[K].AVDAGMMEYDSDDNPIVVDK.[K]	1xOxidation [M]; 1xPhospho [S11(100)]	0.0186953	0.00112406	1	1	4	4	K7WE31	K7WE31 [141-160]	K7WE31 1xPhospho [Y149(0); S151(100)]	K7WE31 1xPhospho [S151(100)]	K7WE31	0	2279.91	20																			No Quan Values	High	Not Found	High	High	Not Found	High	High	2	1140.46	-1.34	-0.00153	34.9549
FALSE	High	AGYDSDEEVYAAAK	[R].AGYDSDEEVYAAAK.[A]	1xPhospho [S5(100)]	4.47265e-05	0.000163824	2	2	2	27	K7WE31; A0A1D6K0H2	K7WE31 [127-140]; A0A1D6K0H2 [127-140]	K7WE31 1xPhospho [Y129(0); S131(100); Y136(0)]; A0A1D6K0H2 1xPhospho [Y129(0); S131(100); Y136(0)]	K7WE31 1xPhospho [S131(100)]; A0A1D6K0H2 1xPhospho [S131(100)]	K7WE31; A0A1D6K0H2	0	1568.62	14	81.8	76.7	117.7	98.4	119.9	105.5	1.91897e+06	1.79912e+06	2.7605e+06	2.30766e+06	2.81273e+06	2474857	1.57414e+06	1.31938e+06	2.18284e+06	2.06057e+06	2200704	2474857	Shared	High	High	High	High	High	High	High	2	784.813	2.68	0.0021	24.9764
FALSE	High	AAETSSPPRPK	[R].AAETSSPPRPK.[H]	1xPhospho [S6(99.4)]	0.0460788	0.00259855	1	2	1	3	K7WDP4	K7WDP4 [93-103]	K7WDP4 1xPhospho [T96(0); S97(0.6); S98(99.4)]	K7WDP4 1xPhospho [S98(99.4)]	K7WDP4; B4F7X2	0	1220.57	11	154.5	143.7	220.2		81.6		857480	797656	1.2222e+06		453104		703394	584957	966444		354512			High	Peak Found	High	Not Found	Peak Found	Not Found	High	2	610.786	-2.02	-0.00124	10.4296
FALSE	High	VPSMAFER	[R].VPSMAFER.[L]	1xPhospho [S3(100)]	0.0346285	0.00169742	1	1	1	2	K7W963	K7W963 [67-74]	K7W963 1xPhospho [S69(100)]	K7W963 1xPhospho [S69(100)]	K7W963	0	1016.43	8	89.1	67.8	43.9	146.1	126.8	126.3	460727	350432	226735	755499	655458	653244	377936	256987	179288	674605	512835	653244		Peak Found	Peak Found	Peak Found	High	Peak Found	High	High	2	508.716	-2.27	-0.00115	29.8666
FALSE	High	APVPGQSVVLTAHGR	[R].APVPGQSVVLTAHGR.[A]	1xPhospho [T11(100)]	0.0858052	0.00594722	1	3	1	1	K7W5K6	K7W5K6 [456-470]	K7W5K6 1xPhospho [S462(0); T466(100)]	K7W5K6 1xPhospho [T466(100)]	K7W5K6; A0A804R283; A0A804QWS8	0	1568.79	15																			No Quan Values	High	Not Found	Not Found	Not Found	Not Found	Not Found	High	3	523.604	2.49	0.0013	27.2463
FALSE	High	SSASILQSPGR	[R].SSASILQSPGR.[L]	1xPhospho [S8(100)]	0.000111846	0.000163824	1	3	1	9	K7W575	K7W575 [684-694]	K7W575 1xPhospho [S684(0); S685(0); S687(0); S691(100)]	K7W575 1xPhospho [S691(100)]	K7W575; A0A804PW29; A0A1D6LUW6	0	1182.55	11	111.4	88.8	69.4	125.3	76	129	1.75844e+06	1.40204e+06	1.09509e+06	1.97853e+06	1.20026e+06	2.03633e+06	1.44245e+06	1028177	865933	1.76668e+06	939090	2.03633e+06		High	High	High	High	High	High	High	2	591.778	-1.76	-0.00104	22.2072
FALSE	High	TLVSPHPSPAR	[K].TLVSPHPSPAR.[A]	1xPhospho [S4(100)]	0.0968691	0.00748912	1	1	1	5	K7W4F1	K7W4F1 [73-83]	K7W4F1 1xPhospho [T73(0); S76(100); S80(0)]	K7W4F1 1xPhospho [S76(100)]	K7W4F1	0	1241.6	11	197.5	164.8	158		41.4	38.4	1.74871e+06	1.45942e+06	1.39903e+06		366211	339927	1.43448e+06	1.07026e+06	1.10627e+06		286526	339927		High	Peak Found	High	Not Found	High	High	High	2	621.304	-2.56	-0.00159	17.9954
FALSE	High	ILSGFDNR	[R].ILSGFDNR.[L]	1xPhospho [S3(100)]	0.0269826	0.00121691	1	2	1	3	K7W203	K7W203 [37-44]	K7W203 1xPhospho [S39(100)]	K7W203 1xPhospho [S39(100)]	K7W203; A0A804PID9	0	1001.45	8	62	109.9	76.8	106.4	138.2	106.7	283977	503655	351679	487407	633023	488926	232948	369353	278088	435219	495282	488926		Peak Found	Peak Found	Peak Found	Peak Found	High	High	High	2	501.225	-1.66	-0.00083	36.0428
FALSE	High	ALSPTTTTNAGPVR	[R].ALSPTTTTNAGPVR.[R]	1xPhospho [S3(100)]	7.65092e-05	0.000163824	1	1	1	3	K7W026	K7W026 [126-139]	K7W026 1xPhospho [S128(100); T130(0); T131(0); T132(0); T133(0)]	K7W026 1xPhospho [S128(100)]	K7W026	0	1465.7	14		127.5		120.7	205.4	146.4		576052		545204	927624	661284		422445		486827	725780	661284		High	Peak Found	High	Peak Found	Peak Found	High	High	2	733.354	-2.76	-0.00202	21.9416
FALSE	High	AGFGGDTSLFSTSLPVLPHEK	[R].AGFGGDTSLFSTSLPVLPHEK.[L]	1xPhospho [S13(99.2)]	4.96658e-05	0.000163824	1	1	3	17	K7VTA8	K7VTA8 [43-63]	K7VTA8 1xPhospho [T49(0); S50(0); S53(0); T54(0.8); S55(99.2)]	K7VTA8 1xPhospho [S55(99.2)]	K7VTA8	0	2240.06	21	89.9	106.8	73	90.8	111.3	128.2	5.3391e+06	6.34688e+06	4.33909e+06	5.3913e+06	6.61246e+06	7.61582e+06	4.37969e+06	4.65445e+06	3.4311e+06	4.81404e+06	5.17364e+06	7.61582e+06		High	High	High	High	High	High	High	2	1120.54	1.21	0.00136	48.7996
FALSE	High	SGWLSSPETGK	[R].SGWLSSPETGK.[D]	1xPhospho [S6(99.6)]	0.0262988	0.00121691	2	6	1	4	K7VM50; A0A1D6G5B9	K7VM50 [631-641]; A0A1D6G5B9 [632-642]	K7VM50 1xPhospho [S631(0); S635(0.4); S636(99.6); T639(0)]; A0A1D6G5B9 1xPhospho [S632(0); S636(0.4); S637(99.6); T640(0)]	K7VM50 1xPhospho [S636(99.6)]; A0A1D6G5B9 1xPhospho [S637(99.6)]	K7VM50; A0A1D6G5G9; K7V9W1; A0A1D6G5B9; A0A1D6G5B1; K7V608	0	1228.52	11	88.9	85.7	113.5	96.8	142.3	72.8	380313	366570	485295	414060	608305	311088	311973	268823	383743	369725	475943	311088	Shared	High	High	Peak Found	High	High	Peak Found	High	2	614.766	-0.48	-0.00029	28.6758
FALSE	High	SSFFDDSVPSTPAYTSGFSPK	[R].SSFFDDSVPSTPAYTSGFSPK.[F]	1xPhospho [S19(100)]	2.75524e-05	0.000163824	1	2	2	7	K7VLM3	K7VLM3 [946-966]	K7VLM3 1xPhospho [S946(0); S947(0); S952(0); S955(0); T956(0); Y959(0); T960(0); S961(0); S964(100)]	K7VLM3 1xPhospho [S964(100)]	K7VLM3; A0A1D6PJF1	0	2303.97	21		152	167.4	141.8	138.8			915859	1.00912e+06	854360	836783			671640	797951	762880	654705			Not Found	High	High	High	High	High	High	2	1152.49	-3.81	-0.00439	45.7047
FALSE	High	FDSFDDTDPFGSSGPFK	[R].FDSFDDTDPFGSSGPFK.[A]	1xPhospho [S3(100)]	6.84946e-08	0.000163824	1	2	1	18	K7VLM3	K7VLM3 [1028-1044]	K7VLM3 1xPhospho [S1030(100); T1034(0); S1039(0); S1040(0)]	K7VLM3 1xPhospho [S1030(100)]	K7VLM3; A0A1D6PJF1	0	1945.75	17	81.3	66.5	79.8	128.7	120.7	123	773393	632527	758745	1.22343e+06	1.14714e+06	1.16937e+06	634417	463860	599971	1.09243e+06	897530	1.16937e+06		High	High	High	High	High	High	High	2	973.381	1.29	0.00126	47.8055
FALSE	High	QALSQTGPETPK	[R].QALSQTGPETPK.[ED]	1xPhospho [T10(100)]	0.00274345	0.000163824	2	6	3	12	K7VKP3; A0A1D6K4K5	K7VKP3 [490-501]; A0A1D6K4K5 [498-509]	K7VKP3 1xPhospho [S493(0); T495(0); T499(100)]; A0A1D6K4K5 1xPhospho [S501(0); T503(0); T507(100)]	K7VKP3 1xPhospho [T499(100)]; A0A1D6K4K5 1xPhospho [T507(100)]	A0A804LL42; K7VKP3; A0A1D6K4K5; A0A804R6I9; A0A804LL41; A0A804LL43	0	1336.61	12	109.7	105.9	101.5	106.8	86.6	89.5	8.96959e+06	8.66094e+06	8.29822e+06	8.73339e+06	7.07948e+06	7.31485e+06	7.3578e+06	6.35146e+06	6561743	7.79827e+06	5539036	7.31485e+06	Shared	High	High	High	High	High	High	High	2	668.807	-5.12	-0.00342	15.571
FALSE	High	LKVDPPPPPAAPVSPAAITR	[K].LKVDPPPPPAAPVSPAAITR.[A]	1xPhospho [S14(100)]	2.2966e-11	0.000163824	1	2	1	33	K7VKP3	K7VKP3 [618-637]	K7VKP3 1xPhospho [S631(100); T636(0)]	K7VKP3 1xPhospho [S631(100)]	K7VKP3; A0A804R6I9	1	2074.11	20	92.6	90.2	101.1	42.4	187.6	86.2	6.20196e+06	6.0413e+06	6.77325e+06	2.84211e+06	1.25737e+07	5.77364e+06	5.0875e+06	4.43036e+06	5.35589e+06	2.5378e+06	9.83775e+06	5.77364e+06		High	High	High	High	High	High	High	3	692.042	0.77	0.00053	35.9007
FALSE	High	VDPPPPPAAPVSPAAITR	[K].VDPPPPPAAPVSPAAITR.[A]	1xPhospho [S12(100)]	1.91075e-08	0.000163824	1	2	1	44	K7VKP3	K7VKP3 [620-637]	K7VKP3 1xPhospho [S631(100); T636(0)]	K7VKP3 1xPhospho [S631(100)]	K7VKP3; A0A804R6I9	0	1832.93	18	104.5	95.1	105.1	93.3	104.7	97.3	1.48707e+07	1.35332e+07	1.49613e+07	1.32709e+07	1.49014e+07	1.38447e+07	12198472	9924524	11830490	1.18499e+07	1.1659e+07	1.38447e+07		High	High	High	High	High	High	High	3	611.648	-0.23	-0.00014	35.2054
FALSE	High	APVSDDEEKLELK	[R].APVSDDEEKLELK.[V]	1xPhospho [S4(100)]	1.54252e-07	0.000163824	1	2	1	43	K7VKP3	K7VKP3 [240-252]	K7VKP3 1xPhospho [S243(100)]	K7VKP3 1xPhospho [S243(100)]	K7VKP3; A0A804R6I9	1	1552.71	13	83.3	82.5	122.7	79.5	128.8	103.2	9.38499e+06	9.29805e+06	1.38194e+07	8.95487e+06	1.45131e+07	1.16204e+07	7.69855e+06	6818677	1.09275e+07	7.99604e+06	1.13552e+07	1.16204e+07		High	High	High	High	High	High	High	2	776.859	-2.31	-0.0018	26.7418
FALSE	High	AGQESTISPTR	[K].AGQESTISPTR.[R]	1xPhospho [S8(99.8)]	0.000296648	0.000163824	1	2	2	21	K7VKP3	K7VKP3 [105-115]	K7VKP3 1xPhospho [S109(0); T110(0); S112(99.8); T114(0.3)]	K7VKP3 1xPhospho [S112(99.8)]	K7VKP3; A0A804R6I9	0	1226.54	11	111.9	74.4	169.1	84.8	95.3	64.6	2.16283e+07	1.43814e+07	3.26837e+07	1.63939e+07	1.84221e+07	12486465	17741774	10546552	25844332	14638560	14413567	12486465		High	High	High	High	High	High	High	2	613.774	-0.87	-0.00053	13.1561
FALSE	High	VFSQLIK	[R].VFSQLIK.[A]	1xPhospho [S3(100)]	0.0679303	0.00480443	1	1	1	3	K7VJK4	K7VJK4 [832-838]	K7VJK4 1xPhospho [S834(100)]	K7VJK4 1xPhospho [S834(100)]	K7VJK4	0	914.475	7	62.7	78.4	60	123.4	152.8	122.7	784656	981346	750481	1.54404e+06	1.91147e+06	1.53499e+06	643656	719665	593437	1378711	1.49555e+06	1.53499e+06		Peak Found	Peak Found	Peak Found	High	High	Peak Found	High	2	457.741	-0.78	-0.00036	45.5735
FALSE	High	QALEAATLEADEAEFEKLSAER	[R].QALEAATLEADEAEFEKLSAER.[E]	1xPhospho [S19(100)]	0.00940699	0.000793164	1	1	1	2	K7VI05	K7VI05 [519-540]	K7VI05 1xPhospho [T525(0); S537(100)]	K7VI05 1xPhospho [S537(100)]	K7VI05	1	2501.14	22					211.8	388.2					355195	651066					277907	651066		Not Found	Not Found	Not Found	High	Peak Found	High	High	3	834.385	-1.83	-0.00153	43.7244
FALSE	High	LQTILSGK	[R].LQTILSGK.[D]	1xPhospho [S6(100)]	0.0670934	0.00469263	1	1	1	2	K7VHU4	K7VHU4 [107-114]	K7VHU4 1xPhospho [T109(0); S112(100)]	K7VHU4 1xPhospho [S112(100)]	K7VHU4	0	939.491	8	75.1	71.2	106.4	91	151.1	105.2	1.69731e+06	1.60752e+06	2.40413e+06	2.05612e+06	3.41339e+06	2.37624e+06	1.39231e+06	1.17887e+06	1.90105e+06	1.83596e+06	2.67066e+06	2.37624e+06		Peak Found	Peak Found	Peak Found	High	Peak Found	Peak Found	High	2	470.249	-1.04	-0.00049	26.4438
FALSE	High	GLAEAVGNVDAGGEDERDADSSGGDASGK	[R].GLAEAVGNVDAGGEDERDADSSGGDASGK.[V]	1xPhospho [S21(99.4)]	0.000166746	0.000163824	1	4	3	8	K7VDH6	K7VDH6 [66-94]	K7VDH6 1xPhospho [S86(99.4); S87(0.6); S92(0)]	K7VDH6 1xPhospho [S86(99.4)]	K7VDH6; A0A804UJD6; A0A804R454; A0A804UJ41	1	2786.14	29	79.3	51.1	160.6	136.6	101.6	70.7	808764	521397	1.63742e+06	1.39261e+06	1.0356e+06	720956	663433	382364	1.29478e+06	1.2435e+06	810261	720956		High	High	High	High	High	High	High	3	929.386	1.45	0.00134	25.2713
FALSE	High	AQSSEPQPPLVNEGVGAITNK	[K].AQSSEPQPPLVNEGVGAITNK.[V]	1xPhospho [S3(100)]	1.61905e-09	0.000163824	1	1	2	20	K7VAT7	K7VAT7 [782-802]	K7VAT7 1xPhospho [S784(100); S785(0); T800(0)]	K7VAT7 1xPhospho [S784(100)]	K7VAT7	0	2216.06	21	89.2	121.3	94.9	103.5	103.5	87.6	2.50741e+06	3.40961e+06	2.66889e+06	2.91018e+06	2.90932e+06	2.46384e+06	2.05684e+06	2.50042e+06	2.1104e+06	2.59857e+06	2.27627e+06	2.46384e+06		High	High	High	High	High	High	High	2	1108.53	-1.81	-0.002	38.0705
FALSE	High	TSGGAAAAAAPQASWGSLDSK	[R].TSGGAAAAAAPQASWGSLDSK.[A]	1xPhospho [S20(99.5)]	0.000667928	0.000163824	1	1	1	1	K7VAN4	K7VAN4 [76-96]	K7VAN4 1xPhospho [T76(0); S77(0); S89(0); S92(0.6); S95(99.5)]	K7VAN4 1xPhospho [S95(99.5)]	K7VAN4	0	1983.88	21					334.8	265.2					632811	501328					495116	501328		Not Found	Not Found	Not Found	Not Found	High	Peak Found	High	2	992.45	5.54	0.0055	30.8783
FALSE	High	ANPGPPSSYGSGGYGPQGGGSFSESYGYTGSPSHR	[R].ANPGPPSSYGSGGYGPQGGGSFSESYGYTGSPSHR.[G]	1xPhospho [S31(98.9)]	0.0121177	0.00101373	1	1	1	2	K7VAN4	K7VAN4 [433-467]	K7VAN4 1xPhospho [S439(0); S440(0); Y441(0); S443(0); Y446(0); S453(0); S455(0); S457(0); Y458(0); Y460(0); T461(0); S463(98.9); S465(1.1)]	K7VAN4 1xPhospho [S463(98.9)]	K7VAN4	0	3486.43	35			156.2	443.8					528386	1.50186e+06					417817	1341050				Not Found	Not Found	Peak Found	High	High	Not Found	High	3	1162.81	-1.88	-0.00218	31.2137
FALSE	High	SPDVFASPVSQDK	[R].SPDVFASPVSQDK.[T]	1xPhospho [S1(100)]	0.000478371	0.000163824	1	5	2	3	K7V9A1	K7V9A1 [692-704]	K7V9A1 1xPhospho [S692(100); S698(0); S701(0)]	K7V9A1 1xPhospho [S692(100)]	K7V9A1; A0A804QYU0; A0A804R1S6; A0A804R0T0; A0A1D6NS45	0	1456.64	13	170.2			293.2		136.6	487052			839025		390953	399531			749188		390953		Peak Found	Not Found	High	Peak Found	Not Found	High	High	2	728.821	-0.43	-0.00032	30.5872
FALSE	High	SRSPDVFASPVSQDK	[K].SRSPDVFASPVSQDK.[T]	1xPhospho [S3(100)]	1.2004e-08	0.000163824	1	5	3	31	K7V9A1	K7V9A1 [690-704]	K7V9A1 1xPhospho [S690(0); S692(100); S698(0); S701(0)]	K7V9A1 1xPhospho [S692(100)]	K7V9A1; A0A804QYU0; A0A804R1S6; A0A804R0T0; A0A1D6NS45	1	1699.77	15	114.8	105.3	139.3	93.1	73.6	74	7.04861e+06	6.46165e+06	8.55213e+06	5.71466e+06	4.51769e+06	4541028	5.78201e+06	4.73862e+06	6.76252e+06	5.10277e+06	3.53467e+06	4541028		High	High	High	High	High	High	High	2	850.385	-3.65	-0.0031	26.0829
FALSE	High	SGLGSAPQASSPSANKPANGQGR	[K].SGLGSAPQASSPSANKPANGQGR.[E]	1xPhospho [S1(100)]	0.00520174	0.000332716	1	5	1	1	K7V9A1	K7V9A1 [658-680]	K7V9A1 1xPhospho [S658(100); S662(0); S667(0); S668(0); S670(0)]	K7V9A1 1xPhospho [S658(100)]	K7V9A1; A0A804QYU0; A0A804R1S6; A0A804R0T0; A0A1D6NS45	0	2219.02	23																			No Quan Values	Not Found	Not Found	High	Not Found	Not Found	Not Found	High	3	740.343	-2.26	-0.00167	14.7117
FALSE	High	STIGSESASVISSPK	[R].STIGSESASVISSPK.[I]	1xPhospho [S13(99.6)]	9.13616e-08	0.000163824	1	5	3	34	K7V9A1	K7V9A1 [600-614]	K7V9A1 1xPhospho [S600(0); T601(0); S604(0); S606(0); S608(0); S611(0.5); S612(99.6)]	K7V9A1 1xPhospho [S612(99.6)]	K7V9A1; A0A804QYU0; A0A804R1S6; A0A804R0T0; A0A1D6NS45	0	1529.71	15	96.9	85.6	104.2	101.1	109.4	102.8	1.48043e+07	1.30707e+07	1.59216e+07	1.54336e+07	1.67016e+07	15706148	12143996	9585328	12589861	13781056	13067460	15706148		High	High	High	High	High	High	High	2	765.361	2.99	0.00229	25.4792
FALSE	High	IGASHVLLVVLLLSAVLSSGSAR	[R].IGASHVLLVVLLLSAVLSSGSAR.[V]	2xPhospho [S4(100); S14(99.9)]	0.12885	0.00949588	1	1	1	1	K7V8S4	K7V8S4 [4-26]	K7V8S4 2xPhospho [S7(100); S17(99.9); S21(0); S22(0); S24(0)]	K7V8S4 2xPhospho [S7(100); S17(99.9)]	K7V8S4	0	2422.29	23	49.8	78.6	36.6	214.5	80.4	140.1	1.10273e+06	1.74037e+06	810638	4.75103e+06	1.78014e+06	3.10393e+06	904574	1.27629e+06	641005	4.24232e+06	1.39279e+06	3.10393e+06		Peak Found	Peak Found	Peak Found	Peak Found	High	Peak Found	High	3	808.101	0.14	0.00012	47.1625
FALSE	High	GTGSFKEESNLVEDLPDPEKK	[K].GTGSFKEESNLVEDLPDPEKK.[V]	1xPhospho [T2(99.1)]	0.000494286	0.000163824	1	1	3	11	K7V6Z1	K7V6Z1 [58-78]	K7V6Z1 1xPhospho [T59(99.1); S61(0.9); S66(0)]	K7V6Z1 1xPhospho [T59(99.1)]	K7V6Z1	2	2399.1	21	130.5	165.7	173.8	67.9		62.1	1.21863e+06	1.54654e+06	1.62257e+06	633885		579269	999648	1.13415e+06	1.28303e+06	566012		579269		High	High	High	High	High	High	High	3	800.369	-3.86	-0.00309	36.4087
FALSE	High	ALSLDPSAR	[K].ALSLDPSAR.[R]	1xPhospho [S3(100)]	0.0662661	0.00447256	1	1	1	1	K7V4W4	K7V4W4 [33-41]	K7V4W4 1xPhospho [S35(100); S39(0)]	K7V4W4 1xPhospho [S35(100)]	K7V4W4	0	1009.47	9	54.1	79.2	113.1	84.1	187.7	81.8	373239	546557	780866	580390	1.29549e+06	564275	306170	400815	617463	518245	1.0136e+06	564275		Peak Found	Peak Found	Peak Found	Peak Found	High	Peak Found	High	2	505.238	-2.4	-0.00121	26.8751
FALSE	High	NSLHLNLGELLNPSK	[R].NSLHLNLGELLNPSK.[T]	1xPhospho [S2(100)]	0.00416696	0.000163824	1	2	1	4	K7V3X5	K7V3X5 [493-507]	K7V3X5 1xPhospho [S494(100); S506(0)]	K7V3X5 1xPhospho [S494(100)]	K7V3X5; Q7Y037	0	1728.87	15				298.1		301.9				541224		548132				483273		548132		High	Not Found	Not Found	High	Not Found	High	High	2	864.929	-9.5	-0.00821	48.608
FALSE	High	APTPAVGTPK	[R].APTPAVGTPK.[Q]	1xPhospho [T8(100)]	0.00459545	0.000163824	1	2	1	27	K7V2B3	K7V2B3 [341-350]	K7V2B3 1xPhospho [T343(0); T348(100)]	K7V2B3 1xPhospho [T348(100)]	K7V2B3; A0A804UGE1	0	1018.5	10	99.9	94.7	112.7	84.1	111.9	96.8	9.38576e+06	8.90152e+06	1.05895e+07	7.90653e+06	1.05148e+07	9096620	7699177	6527886	8.37355e+06	7059949	8226844	9096620		High	High	High	High	High	High	High	2	509.751	-2.11	-0.00108	15.6374
FALSE	High	MEPPASSPAPPNPNPVPDDRPLQQQVEEAR	[-].MEPPASSPAPPNPNPVPDDRPLQQQVEEAR.[A]	1xAcetyl [N-Term]	1.28924e-05	0.000163824	1	1	1	1	K7V1Z4	K7V1Z4 [1-30]	K7V1Z4 1xAcetyl [N-Term]	K7V1Z4 1xAcetyl [N-Term]	K7V1Z4	0	3305.59	30						600						844481						844481		Not Found	Not Found	Not Found	Not Found	Not Found	High	High	3	1102.53	-0.25	-0.00028	37.4611
FALSE	High	SWDDIDVNLPK	[K].SWDDIDVNLPK.[I]	1xPhospho [S1(100)]	3.62014e-06	0.000163824	1	1	1	55	K7V1U2	K7V1U2 [612-622]	K7V1U2 1xPhospho [S612(100)]	K7V1U2 1xPhospho [S612(100)]	K7V1U2	0	1381.6	11	106.4	110.5	110.8	95.5	80.9	95.9	1.15367e+07	1.1985e+07	1.20113e+07	1.03587e+07	8.7739e+06	10400028	9463623	8789118	9497867	9249534	6.86476e+06	10400028		High	High	High	High	High	High	High	2	691.305	-0.78	-0.00054	44.0782
FALSE	High	RRPDSPPIR	[R].RRPDSPPIR.[R]	1xPhospho [S5(100)]	0.052927	0.00352514	1	3	1	32	K7V1I2	K7V1I2 [253-261]	K7V1I2 1xPhospho [S257(100)]	K7V1I2 1xPhospho [S257(100)]	K7V1I2; M1H548; A0A804N7B1	1	1173.59	9	87.2	109	103.5	121.9	88.8	89.6	8.32094e+06	1.04064e+07	9.88124e+06	1.16342e+07	8.47463e+06	8.55693e+06	6.8257e+06	7.63148e+06	7.8135e+06	1.03885e+07	6.63061e+06	8.55693e+06		High	High	High	High	High	High	High	3	391.866	-3.89	-0.00152	16.4859
FALSE	High	ALLLQSPSQVVAR	[K].ALLLQSPSQVVAR.[S]	1xPhospho [S6(99.4)]	0.0411165	0.00241532	1	1	1	2	K7V0F9	K7V0F9 [293-305]	K7V0F9 1xPhospho [S298(99.4); S300(0.6)]	K7V0F9 1xPhospho [S298(99.4)]	K7V0F9	0	1461.78	13	84.4	91.2	72.4	117.1	90	144.8	1.18995e+06	1.28595e+06	1.02025e+06	1.65099e+06	1.26929e+06	2.042e+06	976118	943044	806756	1.47421e+06	993100	2.042e+06		High	Peak Found	Peak Found	Peak Found	High	Peak Found	High	2	731.395	0.09	7e-05	39.9615
FALSE	High	TESPAAAHPIGQGSLDLEK	[R].TESPAAAHPIGQGSLDLEK.[H]	1xPhospho [S3(99.3)]	1.19966e-05	0.000163824	1	1	2	13	K7UZW2	K7UZW2 [624-642]	K7UZW2 1xPhospho [T624(0.8); S626(99.3); S637(0)]	K7UZW2 1xPhospho [S626(99.3)]	K7UZW2	0	2000.93	19	98.6	105.4	100.6	45.8	126.1	123.5	1.43371e+06	1.532e+06	1.46169e+06	665355	1.83324e+06	1.79569e+06	1.17608e+06	1.12349e+06	1.15582e+06	594113	1434342	1.79569e+06		High	High	High	High	High	High	High	2	1000.97	1.25	0.00125	28.3616
FALSE	High	GSDGLIGLSDASALGSPR	[R].GSDGLIGLSDASALGSPR.[K]	1xPhospho [S16(100)]	9.90244e-07	0.000163824	1	2	1	11	K7UZV2	K7UZV2 [191-208]	K7UZV2 1xPhospho [S192(0); S199(0); S202(0); S206(100)]	K7UZV2 1xPhospho [S206(100)]	K7UZV2; A0A804NWB1	0	1752.82	18	89.5	101.1	121.6	90.1	113.2	84.6	1.29862e+06	1.46727e+06	1.76346e+06	1.3066e+06	1.64216e+06	1.22675e+06	1.06527e+06	1.07602e+06	1.39444e+06	1.1667e+06	1.28484e+06	1.22675e+06		High	High	High	High	High	High	High	2	876.913	1.36	0.00119	41.9865
FALSE	High	AHAPGVYPDDLVAASSSPGGGDK	[R].AHAPGVYPDDLVAASSSPGGGDK.[D]	1xPhospho [S17(98.4)]	0.00433336	0.000163824	1	2	1	2	K7UZ87	K7UZ87 [39-61]	K7UZ87 1xPhospho [Y45(0); S53(0.8); S54(0.8); S55(98.4)]	K7UZ87 1xPhospho [S55(98.4)]	K7UZ87; A0A804QMD6	0	2247.99	23																			No Quan Values	High	Not Found	Not Found	High	Not Found	Not Found	High	3	750	-3.14	-0.00236	31.1679
FALSE	High	FTDISYLR	[R].FTDISYLR.[S]	1xPhospho [S5(100)]	0.016643	0.00101373	1	1	1	7	K7UYC3	K7UYC3 [94-101]	K7UYC3 1xPhospho [T95(0); S98(100); Y99(0)]	K7UYC3 1xPhospho [S98(100)]	K7UYC3	0	1094.49	8	85.4	81.8	86.3	85.2	148.2	113.1	1.55867e+06	1.4928e+06	1.57513e+06	1.55518e+06	2.70553e+06	2.06465e+06	1.27858e+06	1.09474e+06	1245519	1.38866e+06	2.11682e+06	2.06465e+06		High	High	High	High	Peak Found	High	High	2	547.748	-3.29	-0.0018	36.1424
FALSE	High	IWQYGDVESDEDEQAPPAR	[R].IWQYGDVESDEDEQAPPAR.[K]	1xPhospho [S9(100)]	1.02585e-08	0.000163824	1	1	3	73	K7UVD7	K7UVD7 [962-980]	K7UVD7 1xPhospho [Y965(0); S970(100)]	K7UVD7 1xPhospho [S970(100)]	K7UVD7	0	2284.94	19	81.2	97.5	107	91.1	120.9	102.2	1.37426e+07	1.65035e+07	1.81037e+07	1.542e+07	2.04587e+07	1.72857e+07	1.12731e+07	1.21028e+07	1.43154e+07	1.3769e+07	1.6007e+07	1.72857e+07		High	High	High	High	High	High	High	2	1142.97	-0.82	-0.00093	33.615
FALSE	High	TEGGASPAPAGDGSTPVK	[K].TEGGASPAPAGDGSTPVK.[R]	1xPhospho [S6(100)]	1.82402e-05	0.000163824	1	3	2	12	K7UV01	K7UV01 [146-163]	K7UV01 1xPhospho [T146(0); S151(100); S159(0); T160(0)]	K7UV01 1xPhospho [S151(100)]	K7UV01; A0A804NR25; A0A804NR24	0	1678.73	18	95.4	101.7	107.4	103.2	100.7	91.5	3.38326e+06	3.60703e+06	3.8105e+06	3.66162e+06	3.57118e+06	3.24664e+06	2775307	2645200	3.01312e+06	3269557	2.79412e+06	3.24664e+06		High	High	High	High	High	High	High	2	839.869	-0.58	-0.00049	15.6915
FALSE	High	TTDASPGATFQR	[R].TTDASPGATFQR.[S]	1xPhospho [S5(100)]	0.00558849	0.000332716	1	1	1	7	K7UTY7	K7UTY7 [412-423]	K7UTY7 1xPhospho [T412(0); T413(0); S416(100); T420(0)]	K7UTY7 1xPhospho [S416(100)]	K7UTY7	0	1331.56	12	110.4	97.1	104	102.9	116.1	69.6	1.06662e+06	938330	1.00553e+06	994475	1.12173e+06	672410	874954	688120	795114	887993	877648	672410		High	Peak Found	High	High	High	High	High	2	666.282	-3.81	-0.00254	19.6013
FALSE	High	QKSPVRPEASTSR	[K].QKSPVRPEASTSR.[D]	1xPhospho [S3(100)]	0.0642399	0.00425263	1	2	1	1	K7UTY7	K7UTY7 [361-373]	K7UTY7 1xPhospho [S363(100); S370(0); T371(0); S372(0)]	K7UTY7 1xPhospho [S363(100)]	K7UTY7; A0A804QME2	1	1522.74	13	295.8	117.5	186.8				364206	144645	229973				298760	106075	181849					High	Peak Found	Peak Found	Not Found	Not Found	Not Found	High	3	508.25	-1.55	-0.00079	9.2239
FALSE	High	KEEASASTSSEEQHEVILSEVEDEKPK	[R].KEEASASTSSEEQHEVILSEVEDEKPK.[D]	1xPhospho [S19(100)]	0.00032089	0.000163824	1	2	1	5	K7USY0	K7USY0 [284-310]	K7USY0 1xPhospho [S288(0); S290(0); T291(0); S292(0); S293(0); S302(100)]	K7USY0 1xPhospho [S302(100)]	K7USY0; A0A804NP51	1	3095.39	27	81.8	103	91.4	92.9	92.8	138.1	655151	824942	731937	743984	742961	1.10568e+06	537423	604967	578773	664323	581298	1.10568e+06		Peak Found	High	High	High	Peak Found	High	High	4	774.602	-3.02	-0.00234	28.6618
FALSE	High	SFTSLAEAAATAAAK	[K].SFTSLAEAAATAAAK.[E]	1xPhospho [S1(100)]	9.56461e-08	0.000163824	1	1	2	14	K7USS0	K7USS0 [133-147]	K7USS0 1xPhospho [S133(100); T135(0); S136(0); T143(0)]	K7USS0 1xPhospho [S133(100)]	K7USS0	0	1489.69	15	103	89.8	86	92.8	125.1	103.4	3.07631e+06	2.68305e+06	2.56774e+06	2.77056e+06	3.73562e+06	3.08732e+06	2.52351e+06	1.9676e+06	2.03042e+06	2.4739e+06	2.92278e+06	3.08732e+06		High	High	High	High	High	High	High	2	745.35	-0.42	-0.00031	46.1191
FALSE	High	NTSFGGAASNSGPVSNAGGR	[R].NTSFGGAASNSGPVSNAGGR.[S]	1xPhospho [S3(100)]	4.75943e-10	0.000163824	1	1	2	11	K7ULP1	K7ULP1 [72-91]	K7ULP1 1xPhospho [T73(0); S74(100); S80(0); S82(0); S86(0)]	K7ULP1 1xPhospho [S74(100)]	K7ULP1	0	1887.8	20	100.8	93.1	100.7	117	93.6	94.8	1.26814e+06	1.17077e+06	1.26701e+06	1.47129e+06	1.17663e+06	1.19168e+06	1.04026e+06	858582	1.00188e+06	1.31375e+06	920602	1.19168e+06		High	High	High	High	High	High	High	2	944.404	1.7	0.0016	21.8591
FALSE	High	AAVEETKPPVPSGDEK	[K].AAVEETKPPVPSGDEK.[G]	1xPhospho [S12(100)]	0.00139905	0.000163824	1	2	1	9	K7UH50	K7UH50 [76-91]	K7UH50 1xPhospho [T81(0); S87(100)]	K7UH50 1xPhospho [S87(100)]	A0A804RHK3; K7UH50	0	1733.8	16	106.2	83.5	122.2	101.3	98.3	88.4	1.55593e+06	1.224e+06	1.7907e+06	1.48497e+06	1.44046e+06	1295954	1.27633e+06	897612	1.41598e+06	1.32597e+06	1.12703e+06	1295954		High	High	High	High	High	High	High	2	867.404	0.58	0.0005	19.0768
FALSE	High	ALVVPDAAALPASPPSAVEANFAR	[R].ALVVPDAAALPASPPSAVEANFAR.[Y]	1xPhospho [S13(100)]	0.0773277	0.005484	1	1	1	1	K7UGH8	K7UGH8 [30-53]	K7UGH8 1xPhospho [S42(100); S45(0)]	K7UGH8 1xPhospho [S42(100)]	K7UGH8	0	2414.21	24																			No Quan Values	Not Found	High	Not Found	Not Found	Not Found	Not Found	High	3	805.406	-3.73	-0.003	48.7293
FALSE	High	SLSWSVSR	[R].SLSWSVSR.[T]	1xPhospho [S3(100)]	0.0393294	0.0021776	1	4	1	12	K7UC54	K7UC54 [206-213]	K7UC54 1xPhospho [S206(0); S208(100); S210(0); S212(0)]	K7UC54 1xPhospho [S208(100)]	K7UC54; A0A1D6QML2; A0A1D6EHS4; A0A1D6MZN9	0	1001.45	8	101.4	106.1	104.8	127.4	80.4	79.9	3.0167e+06	3.15777e+06	3.11918e+06	3.79159e+06	2.39317e+06	2377164	2.47461e+06	2.31573e+06	2.46646e+06	3.38561e+06	1.87243e+06	2377164		High	High	High	High	High	High	High	2	501.226	-0.01	-1e-05	30.5469
FALSE	High	TGGGSSFGAGGGGGFGGGR	[R].TGGGSSFGAGGGGGFGGGR.[A]	1xPhospho [S6(100)]	1.7815e-07	0.000163824	1	2	2	40	K7U9C9	K7U9C9 [71-89]	K7U9C9 1xPhospho [T71(0); S75(0); S76(100)]	K7U9C9 1xPhospho [S76(100)]	K7U9C9; A0A804NKK3	0	1579.63	19	97.8	104.1	91.7	104.6	108.3	93.5	1.22776e+07	1.30696e+07	1.15143e+07	1.31367e+07	1.36001e+07	1.17352e+07	1.00714e+07	9.58456e+06	9.1048e+06	11730130	1.06408e+07	1.17352e+07		High	High	High	High	High	High	High	2	790.317	-1.04	-0.00082	23.3523
FALSE	High	LRSYQGAPFIEALIGPQEDK	[K].LRSYQGAPFIEALIGPQEDK.[L]	1xPhospho [S3(100)]	0.00181738	0.000163824	1	1	1	1	K7U8N1	K7U8N1 [279-298]	K7U8N1 1xPhospho [S281(100); Y282(0)]	K7U8N1 1xPhospho [S281(100)]	K7U8N1	1	2312.13	20																			No Quan Values	Not Found	Not Found	Not Found	High	Not Found	Not Found	High	3	771.379	-4.12	-0.00317	49.6044
FALSE	High	AASLPSESASPK	[R].AASLPSESASPK.[A]	1xPhospho [S3(100)]	0.1159	0.00804084	1	1	1	1	K7U807	K7U807 [631-642]	K7U807 1xPhospho [S633(100); S636(0); S638(0); S640(0)]	K7U807 1xPhospho [S633(100)]	K7U807	0	1224.55	12																			No Quan Values	Not Found	Not Found	Not Found	Not Found	High	Not Found	High	2	612.777	-2.55	-0.00156	18.0926
FALSE	High	SVNAVVEDAK	[R].SVNAVVEDAK.[M]	1xPhospho [S1(100)]	9.19019e-05	0.000163824	1	1	1	26	K7U7Q6	K7U7Q6 [934-943]	K7U7Q6 1xPhospho [S934(100)]	K7U7Q6 1xPhospho [S934(100)]	K7U7Q6	0	1111.5	10	87.2	100.1	101.1	139.6	89	83	3.19396e+06	3.66671e+06	3.70141e+06	5.11008e+06	3.2588e+06	3.03991e+06	2620023	2688961	2.92686e+06	4562925	2.54971e+06	3.03991e+06		High	High	High	High	High	High	High	2	556.255	-0.99	-0.00055	21.023
FALSE	High	TRSVNAVVEDAK	[R].TRSVNAVVEDAK.[M]	1xPhospho [S3(100)]	1.07118e-06	0.000163824	1	1	3	18	K7U7Q6	K7U7Q6 [932-943]	K7U7Q6 1xPhospho [T932(0); S934(100)]	K7U7Q6 1xPhospho [S934(100)]	K7U7Q6	1	1368.65	12	104.4	115.3	137.9	125.4	62.3	54.7	5.81189e+06	6.41759e+06	7.67707e+06	6.97674e+06	3.46548e+06	3043540	4767517	4.7063e+06	6.07058e+06	6229711	2711419	3043540		High	High	High	High	High	High	High	2	684.828	-2.66	-0.00182	18.6722
FALSE	High	ALNEEANIEDVDTDDELNEAEEYESWK	[K].ALNEEANIEDVDTDDELNEAEEYESWK.[N]	1xPhospho [T13(100)]	1.10464e-07	0.000163824	1	1	1	4	K7U6Y4	K7U6Y4 [235-261]	K7U6Y4 1xPhospho [T247(100); Y257(0); S259(0)]	K7U6Y4 1xPhospho [T247(100)]	K7U6Y4	0	3250.31	27		600						833569						611294						High	High	Not Found	High	Not Found	High	High	3	1084.1	-4.65	-0.00503	44.245
FALSE	High	TISSASSIGSAEGTSEQTK	[K].TISSASSIGSAEGTSEQTK.[V]	1xPhospho [S3(99.5)]	8.42918e-09	0.000163824	1	1	1	6	K7U6W2	K7U6W2 [310-328]	K7U6W2 1xPhospho [T310(0.5); S312(99.5); S313(0); S315(0); S316(0); S319(0); T323(0); S324(0); T327(0)]	K7U6W2 1xPhospho [S312(99.5)]	K7U6W2	0	1920.84	19		113.7		129	173.1	184.1		808215		916796	1.23033e+06	1.30842e+06		592700		818631	962617	1.30842e+06		High	High	High	High	High	High	High	2	960.924	-1.31	-0.00126	21.6893
FALSE	High	EADGSSPVVRPVR	[K].EADGSSPVVRPVR.[D]	1xPhospho [S6(99.5)]	0.0136175	0.00101373	2	3	1	3	K7U6W2; A0A1D6H7G4	K7U6W2 [237-249]; A0A1D6H7G4 [237-249]	K7U6W2 1xPhospho [S241(0.5); S242(99.5)]; A0A1D6H7G4 1xPhospho [S241(0.5); S242(99.5)]	K7U6W2 1xPhospho [S242(99.5)]; A0A1D6H7G4 1xPhospho [S242(99.5)]	K7U6W2; A0A1D6H7G4; A0A804PHY1	0	1448.69	13	109.9	110.6	144.4	67.6	102.1	65.3	1.5184e+06	1.52899e+06	1.99604e+06	934510	1.41094e+06	902146	1.24555e+06	1.12128e+06	1.57835e+06	834448	1.10393e+06	902146	Shared	High	Peak Found	High	High	Peak Found	Peak Found	High	3	483.567	-1.14	-0.00055	17.1927
FALSE	High	TISDELPQESSK	[R].TISDELPQESSK.[MA]	1xPhospho [S3(100)]	2.79156e-05	0.000163824	1	5	1	20	K7U603	K7U603 [284-295]	K7U603 1xPhospho [T284(0); S286(100); S293(0); S294(0)]	K7U603 1xPhospho [S286(100)]	K7U603; A0A1D6Q4R7; A0A804PLC3; A0A804PKB1; A0A1D6Q4S9	0	1413.61	12	73.8	76.7	107	112.2	131.7	98.5	2.02526e+06	2.10661e+06	2.93788e+06	3.08022e+06	3.61603e+06	2.70482e+06	1.66133e+06	1.54487e+06	2.3231e+06	2.75041e+06	2.82921e+06	2.70482e+06		High	High	High	High	High	High	High	2	707.311	-0.05	-3e-05	24.6475
FALSE	High	QLSSNATTPR	[R].QLSSNATTPR.[L]	1xPhospho [S3(99.6)]	0.0115048	0.00101373	1	2	1	2	K7U4D3	K7U4D3 [29-38]	K7U4D3 1xPhospho [S31(99.6); S32(0.4); T35(0); T36(0)]	K7U4D3 1xPhospho [S31(99.6)]	K7U4D3; A0A804NVX7	0	1154.52	10	186		261.8	152.2			297997		419437	243811			244448		331666	217705				Peak Found	High	High	Peak Found	Not Found	Not Found	High	2	577.763	-1.12	-0.00065	13.1704
FALSE	High	ALTSVQTLPK	[K].ALTSVQTLPK.[G]	1xPhospho [T7(100)]	0.000791817	0.000163824	1	2	1	23	K7U3F5	K7U3F5 [170-179]	K7U3F5 1xPhospho [T172(0); S173(0); T176(100)]	K7U3F5 1xPhospho [T176(100)]	A0A1D6EB26; K7U3F5	0	1137.59	10	95.3	97.1	97.7	118.2	90.5	101.3	5.62234e+06	5.73036e+06	5.76453e+06	6.97421e+06	5.34342e+06	5976536	4.61203e+06	4.20233e+06	4558253	6.22745e+06	4180735	5976536		High	High	High	High	High	High	High	2	569.297	-3.58	-0.00203	27.5572
FALSE	High	QQTGTSSPVVSR	[R].QQTGTSSPVVSR.[R]	1xPhospho [T3(100)]	0.00231473	0.000163824	1	7	1	5	K7U3F5	K7U3F5 [1087-1098]	K7U3F5 1xPhospho [T1089(100); T1091(0); S1092(0); S1093(0); S1097(0)]	K7U3F5 1xPhospho [T1089(100)]	A0A804RJD8; A0A1D6EB26; K7U3F5; A0A804MG98; A0A804MG97; A0A804REY7; A0A804RL80	0	1326.6	12	104.4	78.1	151.6	165.8		100.1	534778	400126	776131	849007		512650	438681	293430	613719	758101		512650		High	Peak Found	High	High	Not Found	High	High	2	663.804	-2.51	-0.00166	13.8492
FALSE	High	SLEVDSTIGDSPR	[K].SLEVDSTIGDSPR.[V]	1xPhospho [S11(100)]	1.77688e-05	0.000163824	1	3	1	5	K7U3F5	K7U3F5 [489-501]	K7U3F5 1xPhospho [S489(0); S494(0); T495(0); S499(100)]	K7U3F5 1xPhospho [S499(100)]	A0A804RJD8; K7U3F5; A0A804RL80	0	1455.64	13	100.2	82	94.5	229.5		93.8	506864	414549	477944	1.16092e+06		474175	415783	304008	377930	1.03662e+06		474175		High	High	High	High	Not Found	High	High	2	728.321	-1.6	-0.00117	26.7813
FALSE	High	LITDASVSSPISR	[R].LITDASVSSPISR.[E]	1xPhospho [S9(99.6)]	5.76239e-06	0.000163824	1	4	3	12	K7U3F5	K7U3F5 [199-211]	K7U3F5 1xPhospho [T201(0); S204(0); S206(0.4); S207(99.6); S210(0)]	K7U3F5 1xPhospho [S207(99.6)]	A0A1D6EB26; K7U3F5; A0A804MG98; A0A804P1B7	0	1425.7	13	90	104.4	98.7	104	89.5	113.3	3.39525e+06	3.93883e+06	3.72438e+06	3.92132e+06	3.37793e+06	4.27552e+06	2785137	2888525	2.94502e+06	3.50145e+06	2.64292e+06	4.27552e+06		High	High	High	High	High	High	High	2	713.353	-0.49	-0.00035	28.6066
FALSE	High	AAGASPDAAAPVR	[R].AAGASPDAAAPVR.[V]	1xPhospho [S5(100)]	0.119377	0.00843609	1	2	1	1	K7TZI8	K7TZI8 [34-46]	K7TZI8 1xPhospho [S38(100)]	K7TZI8 1xPhospho [S38(100)]	K7TZI8; K7U9U2	0	1233.56	13	100.6		215.4	284			260686		558019	735818			213842		441248	657031				Peak Found	Not Found	High	Peak Found	Not Found	Not Found	High	2	617.285	0.17	0.0001	16.7028
FALSE	High	LSDSVSGLTVVDPK	[R].LSDSVSGLTVVDPK.[G]	1xPhospho [T9(100)]	0.00984474	0.000935544	1	2	1	4	K7TYH4	K7TYH4 [266-279]	K7TYH4 1xPhospho [S267(0); S269(0); S271(0); T274(100)]	K7TYH4 1xPhospho [T274(100)]	K7TYH4; A0A1D6MXR6	0	1496.72	14	139.7	113.3	85.5	68.7	88.9	104	1.70033e+06	1.37891e+06	1.04065e+06	836628	1.08204e+06	1.2661e+06	1.39479e+06	1011216	822883	747048	846598	1.2661e+06		High	High	High	Peak Found	Peak Found	High	High	2	748.867	1.16	0.00087	35.5225
FALSE	High	FFDPLGLAGTVK	[K].FFDPLGLAGTVK.[D]	1xPhospho [T10(100)]	0.00014438	0.000163824	2	2	1	18	K7TXI5; B4FXB0	K7TXI5 [189-200]; B4FXB0 [194-205]	K7TXI5 1xPhospho [T198(100)]; B4FXB0 1xPhospho [T203(100)]	K7TXI5 1xPhospho [T198(100)]; B4FXB0 1xPhospho [T203(100)]	K7TXI5; B4FXB0	0	1344.66	12	97.6	83.4	66.6	112.3	129.4	110.7	4.90165e+06	4.19027e+06	3.3473e+06	5.64388e+06	6.50008e+06	5564250	4.02084e+06	3072912	2.64685e+06	5.03957e+06	5085714	5564250	Shared	High	High	High	High	High	High	High	2	672.833	-1.52	-0.00102	50.0966
FALSE	High	TAENFANFTGEQGYPGGK	[R].TAENFANFTGEQGYPGGK.[F]	1xPhospho [T1(100)]	7.7721e-07	0.000163824	1	1	1	8	K7TXI5	K7TXI5 [171-188]	K7TXI5 1xPhospho [T171(100); T179(0); Y184(0)]	K7TXI5 1xPhospho [T171(100)]	K7TXI5	0	1967.82	18	100.4	103.9	80.9	177.2		137.6	382027	395326	307929	674403		523480	313379	289911	243492	602192		523480		High	Peak Found	High	High	High	High	High	2	984.416	4.32	0.00425	35.4656
FALSE	High	LSAEQGGNEGDSDIELDDYSDVEQDDEEEEYDQLPPFKPLTK	[K].LSAEQGGNEGDSDIELDDYSDVEQDDEEEEYDQLPPFKPLTK.[A]	2xPhospho [S12(100); Y/S/T]	3.51045e-05	0.000163824	1	2	1	1	K7TW55	K7TW55 [971-1012]	K7TW55 2xPhospho [S972(0); S982(100); Y989(49.8); S990(49.8); Y1001(0.4); T1011(0)]	K7TW55 2xPhospho [S982(100); Y/S/T]	K7TW55; A0A804PUY8	0	4919	42																			No Quan Values	Not Found	Not Found	Not Found	Not Found	High	Not Found	High	4	1230.51	-0.13	-0.00016	47.8166
FALSE	High	VEASMATTDVAPVAPAPVEDENLASAAAEESPSK	[K].VEASMATTDVAPVAPAPVEDENLASAAAEESPSK.[K]	1xPhospho [S31(99.1)]	7.5218e-07	0.000163824	1	2	1	2	K7TW55	K7TW55 [31-64]	K7TW55 1xPhospho [S34(0); T37(0); T38(0); S55(0); S61(99.1); S63(0.9)]	K7TW55 1xPhospho [S61(99.1)]	K7TW55; A0A804PUY8	0	3434.56	34	122.8	84.3	118.2	75.9	89.8	108.9	1.73496e+06	1.19114e+06	1.67042e+06	1.07256e+06	1.26885e+06	1.53916e+06	1.42319e+06	873519	1.32087e+06	957720	992757	1.53916e+06		Peak Found	Peak Found	Peak Found	Peak Found	High	High	High	3	1145.51	-7.54	-0.00864	41.1332
FALSE	High	IFTMDRPAGLGSSAPSLRPTAPR	[R].IFTMDRPAGLGSSAPSLRPTAPR.[Q]	1xPhospho [S16(100)]	0.0427104	0.00252569	2	4	1	2	K7TW55; A0A804QUC7	K7TW55 [593-615]; A0A804QUC7 [628-650]	K7TW55 1xPhospho [T595(0); S604(0); S605(0); S608(100); T612(0)]; A0A804QUC7 1xPhospho [T630(0); S639(0); S640(0); S643(100); T647(0)]	K7TW55 1xPhospho [S608(100)]; A0A804QUC7 1xPhospho [S643(100)]	A0A1D6FUE5; K7TW55; A0A804QUC7; A0A804PUY8	0	2478.23	23		59.4	71	154.2	150.3	165		380959	455229	988762	963629	1.05799e+06		279374	359969	882892	753950	1.05799e+06	Shared	Not Found	Peak Found	Peak Found	High	High	Peak Found	High	3	826.751	2.3	0.0019	35.7446
FALSE	High	IFTMDRPAGLGSSAPSLRPTAPR	[R].IFTMDRPAGLGSSAPSLRPTAPR.[Q]	1xOxidation [M4]; 1xPhospho [S16(100)]	0.0782832	0.005484	2	4	1	5	K7TW55; A0A804QUC7	K7TW55 [593-615]; A0A804QUC7 [628-650]	K7TW55 1xPhospho [T595(0); S604(0); S605(0); S608(100); T612(0)]; A0A804QUC7 1xPhospho [T630(0); S639(0); S640(0); S643(100); T647(0)]	K7TW55 1xPhospho [S608(100)]; A0A804QUC7 1xPhospho [S643(100)]	A0A1D6FUE5; K7TW55; A0A804QUC7; A0A804PUY8	0	2494.23	23	54.8		66.5	115.1	213.3	150.4	838903		1.01672e+06	1.76071e+06	3.2633e+06	2300588	688156		803960	1.57219e+06	2.55323e+06	2300588	Shared	High	Not Found	Peak Found	High	High	High	High	3	832.08	-0.47	-0.00039	30.9978
FALSE	High	GVGGGYDSGDVK	[K].GVGGGYDSGDVK.[E]	1xPhospho [S8(100)]	0.00072724	0.000163824	1	2	1	14	K7TW55	K7TW55 [116-127]	K7TW55 1xPhospho [Y121(0); S123(100)]	K7TW55 1xPhospho [S123(100)]	K7TW55; A0A804PUY8	0	1190.47	12	53.2	61	185.6	137.9	83.5	78.8	1.60378e+06	1.84004e+06	5.59346e+06	4.15586e+06	2.5165e+06	2.37503e+06	1.31559e+06	1.34938e+06	4422978	3.71088e+06	1968926	2.37503e+06		High	High	High	High	High	High	High	2	595.738	-3.44	-0.00205	15.7122
FALSE	High	NDVAAEISEADSPEDSLR	[K].NDVAAEISEADSPEDSLR.[D]	1xPhospho [S12(100)]	4.71613e-08	0.000163824	1	1	1	10	K7TVE3	K7TVE3 [694-711]	K7TVE3 1xPhospho [S701(0); S705(100); S709(0)]	K7TVE3 1xPhospho [S705(100)]	K7TVE3	0	1997.83	18	88.2	71.8	131.4	167	62	79.5	1.94041e+06	1.57988e+06	2.89006e+06	3.67123e+06	1.36318e+06	1.74891e+06	1591729	1158598	2.28529e+06	3.27814e+06	1.06656e+06	1.74891e+06		High	High	High	High	High	High	High	2	999.417	-3.36	-0.00336	34.0321
FALSE	High	AYSTGPPSPK	[R].AYSTGPPSPK.[F]	1xPhospho [S8(100)]	0.00462553	0.000163824	1	2	1	4	K7TNL4	K7TNL4 [210-219]	K7TNL4 1xPhospho [Y211(0); S212(0); T213(0); S217(100)]	K7TNL4 1xPhospho [S217(100)]	K7TNL4; A0A804UN46	0	1084.47	10	93	79.8	143.4	107.4	98.8	77.6	982386	843266	1.5158e+06	1.13517e+06	1.04396e+06	820104	805855	618405	1.19861e+06	1.01363e+06	816798	820104		Peak Found	High	High	Peak Found	High	High	High	2	542.738	-2.32	-0.00126	14.638
FALSE	High	SLSEDNLLQLSETSQDHNAEDLTAR	[K].SLSEDNLLQLSETSQDHNAEDLTAR.[V]	1xPhospho [S3(99.4)]	2.04533e-10	0.000163824	1	2	1	6	K7TNL4	K7TNL4 [125-149]	K7TNL4 1xPhospho [S125(0.6); S127(99.4); S135(0); T137(0); S138(0); T147(0)]	K7TNL4 1xPhospho [S127(99.4)]	K7TNL4; A0A804UN46	0	2866.27	25	128.9	112.7	178.5		180		574565	502304	795809		802681		471318	368362	629279		628024			High	High	High	Not Found	High	High	High	3	956.096	0.32	0.00031	42.1655
FALSE	High	SAPVAVPAWPK	[R].SAPVAVPAWPK.[A]	1xPhospho [S1(100)]	0.000507397	0.000163824	1	1	1	11	K7TMH1	K7TMH1 [125-135]	K7TMH1 1xPhospho [S125(100)]	K7TMH1 1xPhospho [S125(100)]	K7TMH1	0	1202.6	11	84	88.5	80.5	68.8	153.8	124.4	759542	800070	727434	622006	1.39073e+06	1.12422e+06	623056	586728	575212	555405	1088118	1.12422e+06		High	High	Peak Found	High	High	Peak Found	High	2	601.802	0.13	8e-05	38.1035
FALSE	High	DNLTLWTSDISEDPAEEIREAPK	[R].DNLTLWTSDISEDPAEEIREAPK.[HR]	1xPhospho [S11(99.3)]	0.000416935	0.000163824	2	2	2	4	K7TL05; P49106	K7TL05 [232-254]; P49106 [232-254]	K7TL05 1xPhospho [T235(0); T238(0); S239(0.7); S242(99.3)]; P49106 1xPhospho [T235(0); T238(0); S239(0.7); S242(99.3)]	K7TL05 1xPhospho [S242(99.3)]; P49106 1xPhospho [S242(99.3)]	K7TL05; P49106	1	2709.23	23		353.3	246.7					6.4232e+06	4.48416e+06					4.71043e+06	3.54581e+06				Shared	Not Found	High	Peak Found	Not Found	High	High	High	3	903.748	-0.37	-0.00033	46.1414
FALSE	High	DNLTLWTSDISEDPAEEIR	[R].DNLTLWTSDISEDPAEEIR.[E]	1xPhospho [S11(100)]	2.19237e-08	0.000163824	2	2	4	22	K7TL05; P49106	K7TL05 [232-250]; P49106 [232-250]	K7TL05 1xPhospho [T235(0); T238(0); S239(0); S242(100)]; P49106 1xPhospho [T235(0); T238(0); S239(0); S242(100)]	K7TL05 1xPhospho [S242(100)]; P49106 1xPhospho [S242(100)]	K7TL05; P49106	0	2284	19	114.6	78.5	79.7	128.3	75.7	123.2	3.3507e+06	2.29468e+06	2.32941e+06	3.75308e+06	2.21457e+06	3.6036e+06	2.74859e+06	1.68279e+06	1.84196e+06	3.35122e+06	1.73269e+06	3.6036e+06	Shared	High	High	High	High	High	High	High	2	1142.5	-1.46	-0.00167	48.5987
FALSE	High	QAFDEAISELDTLSEESYK	[K].QAFDEAISELDTLSEESYK.[D]	1xPhospho [S14(100)]	7.85899e-08	0.000163824	2	3	1	21	K7TL05; P49106	K7TL05 [203-221]; P49106 [203-221]	K7TL05 1xPhospho [S210(0); T214(0); S216(100); S219(0); Y220(0)]; P49106 1xPhospho [S210(0); T214(0); S216(100); S219(0); Y220(0)]	K7TL05 1xPhospho [S216(100)]; P49106 1xPhospho [S216(100)]	K7TL05; Q01526; P49106	0	2254.96	19	116.1	99.9	74	97.1	101	111.9	1.18271e+07	1.01765e+07	7.53868e+06	9.88347e+06	1.02837e+07	11391865	9.70181e+06	7462916	5.96115e+06	8.82521e+06	8.04605e+06	11391865	Shared	High	High	High	High	High	High	High	2	1127.98	-1.62	-0.00182	46.2896
FALSE	High	TSGSFVLER	[K].TSGSFVLER.[F]	1xPhospho [S4(100)]	0.00312641	0.000163824	1	1	1	9	K7TKL2	K7TKL2 [685-693]	K7TKL2 1xPhospho [T685(0); S686(0); S688(100)]	K7TKL2 1xPhospho [S688(100)]	K7TKL2	0	1075.48	9	89.5	92.3	92.9	101.7	113.3	110.3	1.90118e+06	1.96057e+06	1.97241e+06	2.16018e+06	2.40622e+06	2.34276e+06	1.55955e+06	1.43778e+06	1.55967e+06	1.92888e+06	1.88265e+06	2.34276e+06		High	High	High	High	High	High	High	2	538.244	-0.89	-0.00048	28.2916
FALSE	High	TAEAAQPSAGAEELGSAASPPVR	[K].TAEAAQPSAGAEELGSAASPPVR.[Q]	1xPhospho [S19(100)]	0.00858866	0.000793164	1	2	1	5	K7TJA7	K7TJA7 [575-597]	K7TJA7 1xPhospho [T575(0); S582(0); S590(0); S593(100)]	K7TJA7 1xPhospho [S593(100)]	K7TJA7; A0A804RAF9	0	2247.03	23	163.6	160.1	167	109.3			677353	662862	691468	452782			555636	486107	546773	404301				High	High	High	Peak Found	Not Found	High	High	2	1124.02	-0.24	-0.00026	28.5044
FALSE	High	DDRESPISQSIGR	[R].DDRESPISQSIGR.[N]	1xPhospho [S5(100)]	0.000989114	0.000163824	1	1	1	9	K7TI82	K7TI82 [422-434]	K7TI82 1xPhospho [S426(100); S429(0); S431(0)]	K7TI82 1xPhospho [S426(100)]	K7TI82	1	1539.68	13	119.4	82.2	114.3	105.9	87.8	90.4	1.04726e+06	721348	1.00315e+06	929118	770297	793552	859070	528997	793235	829634	602686	793552		High	High	High	High	High	High	High	2	770.344	1.17	0.0009	21.1848
FALSE	High	VGNQNGVQLLSPSEIPR	[R].VGNQNGVQLLSPSEIPR.[R]	1xPhospho [S11(100)]	0.00596486	0.000332716	1	2	1	1	K7TGE1	K7TGE1 [55-71]	K7TGE1 1xPhospho [S65(100); S67(0)]	K7TGE1 1xPhospho [S65(100)]	K7TGE1; Q41761	0	1887.93	17	59.5	69.7	90.1	115.3	111.3	154.1	496035	580619	750949	960646	927379	1.28437e+06	406900	425794	593807	857786	725589	1.28437e+06		Peak Found	Peak Found	Peak Found	High	Peak Found	Peak Found	High	3	629.982	-0.91	-0.00057	42.3876
FALSE	High	FNLSFTPR	[R].FNLSFTPR.[S]	1xPhospho [S4(100)]	0.0945572	0.00727875	1	2	1	2	K7TGE1	K7TGE1 [44-51]	K7TGE1 1xPhospho [S47(100); T49(0)]	K7TGE1 1xPhospho [S47(100)]	K7TGE1; Q41761	0	1061.48	8																			No Quan Values	Not Found	Not Found	Not Found	High	Not Found	High	High	2	531.244	-1.34	-0.00071	40.9202
FALSE	High	VVTTPGLIDDSPASPSTPPRPR	[R].VVTTPGLIDDSPASPSTPPRPR.[T]	1xPhospho [S14(100)]	0.018575	0.00112406	1	3	3	7	D2KLI5	D2KLI5 [36-57]	D2KLI5 1xPhospho [T38(0); T39(0); S46(0); S49(100); S51(0); T52(0)]	D2KLI5 1xPhospho [S49(100)]	D2KLI5; A0A804LGE0; A0A804LGD9	0	2340.16	22	118	85.5	90.5	98.6	120.1	87.4	1.90303e+06	1.37814e+06	1.45855e+06	1.58898e+06	1.93602e+06	1.40886e+06	1.56106e+06	1.01065e+06	1.15333e+06	1.41885e+06	1.51475e+06	1.40886e+06		High	High	High	High	High	Peak Found	High	3	780.724	-0.73	-0.00057	31.2298
FALSE	High	RQESIPDDDFINPTALPGFSSSSATK	[K].RQESIPDDDFINPTALPGFSSSSATK.[E]	1xPhospho [S4(100)]	1.33907e-09	0.000163824	1	4	1	7	C4JC43	C4JC43 [448-473]	C4JC43 1xPhospho [S451(100); T461(0); S467(0); S468(0); S469(0); S470(0); T472(0)]	C4JC43 1xPhospho [S451(100)]	C4J1G1; C4JC43; A0A804NL76; A0A804NL75	1	2860.3	26	109.5	79.6	79.4	123.5	91.4	116.6	838416	609440	607853	945792	699374	892225	687756	446930	480655	844523	547195	892225		High	High	High	Peak Found	High	High	High	3	954.108	1.99	0.0019	46.8799
FALSE	High	DHTALPGEALAR	[R].DHTALPGEALAR.[A]	1xPhospho [T3(100)]	0.0099089	0.000935544	1	1	1	1	C4JC33	C4JC33 [500-511]	C4JC33 1xPhospho [T502(100)]	C4JC33 1xPhospho [T502(100)]	C4JC33	0	1330.62	12																			No Quan Values	Not Found	Not Found	High	Not Found	Not Found	Not Found	High	2	665.809	-2.9	-0.00193	25.8575
FALSE	High	YYQPALTPEPR	[R].YYQPALTPEPR.[Q]	1xPhospho [T7(100)]	0.00711176	0.000652825	1	1	1	45	C4JC33	C4JC33 [420-430]	C4JC33 1xPhospho [Y420(0); Y421(0); T426(100)]	C4JC33 1xPhospho [T426(100)]	C4JC33	0	1414.64	11	109.4	115.6	111.9	81.2	93.4	88.6	7.1703e+07	7.57297e+07	7.33051e+07	5.31885e+07	6.11715e+07	58073820	58818264	55535981	57965355	47493390	47861003	58073820		High	High	High	High	High	High	High	2	707.821	-3.24	-0.0023	27.9157
FALSE	High	SVENLVPER	[R].SVENLVPER.[Y]	1xPhospho [S1(100)]	0.0324875	0.00169742	1	1	1	5	C4JC33	C4JC33 [474-482]	C4JC33 1xPhospho [S474(100)]	C4JC33 1xPhospho [S474(100)]	C4JC33	0	1122.52	9	266.5		333.5				472309		591086				387437		467396					High	High	High	Not Found	Not Found	Not Found	High	2	561.762	-1.73	-0.00097	27.1749
FALSE	High	TISINRPDGGEASASQK	[R].TISINRPDGGEASASQK.[S]	1xPhospho [S3(100)]	5.23364e-05	0.000163824	1	1	2	2	C4JC14	C4JC14 [192-208]	C4JC14 1xPhospho [T192(0); S194(100); S204(0); S206(0)]	C4JC14 1xPhospho [S194(100)]	C4JC14	0	1810.83	17			128.6	203.2	162.3	106			373353	590008	471219	307736			295226	526833	368685	307736		Not Found	Not Found	Peak Found	High	High	Peak Found	High	2	905.922	2.13	0.00193	19.1563
FALSE	High	EFLLNAPSPER	[R].EFLLNAPSPER.[A]	1xPhospho [S8(100)]	5.73601e-05	0.000163824	1	2	1	18	C4JBR0	C4JBR0 [74-84]	C4JBR0 1xPhospho [S81(100)]	C4JBR0 1xPhospho [S81(100)]	C4JBR0; A0A804N5M6	0	1352.62	11	102.8	104.7	103.8	96.3	100.2	92.2	2.73763e+06	2.78755e+06	2.76219e+06	2.56365e+06	2.66641e+06	2455267	2245694	2.04424e+06	2184179	2.28915e+06	2.08622e+06	2455267		High	High	High	High	High	High	High	2	676.813	-3.74	-0.00253	37.8651
FALSE	High	VSPAAAPQPDAPAPAPAPK	[K].VSPAAAPQPDAPAPAPAPK.[K]	1xPhospho [S2(100)]	0.000408828	0.000163824	1	2	1	1	C4JB28	C4JB28 [31-49]	C4JB28 1xPhospho [S32(100)]	C4JB28 1xPhospho [S32(100)]	C4JB28; A0A804PL86	0	1832.89	19																			No Quan Values	Not Found	Not Found	Not Found	High	Not Found	Not Found	High	2	916.95	-0.35	-0.00032	23.1433
FALSE	High	VSQTTSSPNNAGIDAPVVK	[R].VSQTTSSPNNAGIDAPVVK.[H]	1xPhospho [S2(100)]	1.37376e-06	0.000163824	1	1	4	13	C4JB28	C4JB28 [198-216]	C4JB28 1xPhospho [S199(100); T201(0); T202(0); S203(0); S204(0)]	C4JB28 1xPhospho [S199(100)]	C4JB28	0	1964.93	19	109.5	100.3	84.1	65.3	137.3	103.5	3.07015e+06	2.81192e+06	2.35874e+06	1.82958e+06	3.85057e+06	2.90237e+06	2.51846e+06	2.06211e+06	1.86515e+06	1.63368e+06	3.01271e+06	2.90237e+06		High	High	High	High	High	High	High	2	982.968	-1.89	-0.00186	25.9099
FALSE	High	DKVSPPPK	[R].DKVSPPPK.[D]	1xPhospho [S4(100)]	0.0889963	0.00659039	1	4	1	2	C4JAI1	C4JAI1 [233-240]	C4JAI1 1xPhospho [S236(100)]	C4JAI1 1xPhospho [S236(100)]	C4JAI1; A0A804QUE1; C0HIN5; A0A804QPG2	1	947.46	8	215.9	104.2	279.9				779438	376073	1.01053e+06				639376	275791	799071					High	Peak Found	High	Not Found	Not Found	Not Found	High	2	474.233	-2.14	-0.00101	10.338
FALSE	High	RSSPPPRPPK	[R].RSSPPPRPPK.[K]	1xPhospho [S2(99.5)]	0.00419425	0.000163824	1	2	2	15	C4JA00	C4JA00 [184-193]	C4JA00 1xPhospho [S185(99.5); S186(0.5)]	C4JA00 1xPhospho [S185(99.5)]	C4JA00; A0A804Q6L3	1	1198.61	10	178	86.4	168.8	32.3	86.4	48.2	4.32164e+06	2.097e+06	4.09767e+06	784101	2.09717e+06	1170767	3.54506e+06	1.53783e+06	3.24019e+06	700144	1.64084e+06	1170767		High	High	High	Peak Found	High	Peak Found	High	3	400.207	-1.41	-0.00056	9.2602
FALSE	High	EGSLSAFPPVIPYHPLPAGVSDEPK	[R].EGSLSAFPPVIPYHPLPAGVSDEPK.[Y]	1xPhospho [S3(100)]	5.43266e-06	0.000163824	1	1	1	9	C4J9J4	C4J9J4 [445-469]	C4J9J4 1xPhospho [S447(100); S449(0); Y457(0); S465(0)]	C4J9J4 1xPhospho [S447(100)]	C4J9J4	0	2684.3	25	148.9	144	115.7		89.5	102	1.06212e+06	1.02673e+06	824998		638074	727164	871264	752945	652360		499234	727164		High	High	High	High	High	High	High	3	895.438	-0.43	-0.00039	48.191
FALSE	High	ATPTGLADLSGVPGGAGLR	[R].ATPTGLADLSGVPGGAGLR.[S]	1xPhospho [T2(100)]	1.01251e-08	0.000163824	1	1	2	23	C4J9I2	C4J9I2 [294-312]	C4J9I2 1xPhospho [T295(100); T297(0); S303(0)]	C4J9I2 1xPhospho [T295(100)]	C4J9I2	0	1789.88	19	104.3	94.9	93.9	69.7	126.9	110.3	6.54247e+06	5.95314e+06	5.89205e+06	4.37062e+06	7.95779e+06	6.91766e+06	5.36682e+06	4.3657e+06	4.65909e+06	3.90264e+06	6226233	6.91766e+06		High	High	High	High	High	High	High	2	895.443	-3.11	-0.00279	42.8035
FALSE	High	AGSNAGSYEAPQGR	[R].AGSNAGSYEAPQGR.[K]	1xPhospho [S3(100)]	0.00021666	0.000163824	1	1	1	7	C4J9I2	C4J9I2 [483-496]	C4J9I2 1xPhospho [S485(100); S489(0); Y490(0)]	C4J9I2 1xPhospho [S485(100)]	C4J9I2	0	1444.59	14	151	121.5	208.1	55.4		63.9	1.18041e+06	949672	1.62653e+06	433035		499595	968295	696437	1286165	386668		499595		High	High	High	High	Not Found	Peak Found	High	2	722.795	-2.03	-0.00147	14.1987
FALSE	High	KDSFGELLTNLPR	[R].KDSFGELLTNLPR.[I]	1xPhospho [S3(100)]	0.00279776	0.000163824	1	6	1	5	C4J5G0	C4J5G0 [510-522]	C4J5G0 1xPhospho [S512(100); T518(0)]	C4J5G0 1xPhospho [S512(100)]	C4J5G0; A0A1D6NTI8; A0A804R055; K7W5R7; A0A804UIF5; B6SVH1	1	1569.77	13	94.9	78.5	127	76.5	113.7	109.3	226965	187731	303783	182913	271946	261399	186181	137671	240214	163327	212773	261399		High	High	High	Peak Found	High	High	High	2	785.386	-1.24	-0.00097	46.5513
FALSE	High	TVTIKEDRPAQEGSGGASLER	[R].TVTIKEDRPAQEGSGGASLER.[K]	1xPhospho [T3(100)]	0.0298961	0.0014757	1	1	1	6	C4J515	C4J515 [151-171]	C4J515 1xPhospho [T151(0); T153(100); S164(0); S168(0)]	C4J515 1xPhospho [T153(100)]	C4J515	1	2281.08	21	70.7	93.8	70.6	86.5	163.7	114.7	2.81539e+06	3.73621e+06	2.81206e+06	3.44455e+06	6.52142e+06	4.5664e+06	2309473	2.73993e+06	2.22361e+06	3.07573e+06	5102406	4.5664e+06		High	High	High	High	Peak Found	High	High	3	761.028	-5.88	-0.00447	20.5997
FALSE	High	SSSFIEER	[R].SSSFIEER.[K]	1xPhospho [S3(100)]	0.118675	0.00833439	1	1	3	34	C4J515	C4J515 [219-226]	C4J515 1xPhospho [S219(0); S220(0); S221(100)]	C4J515 1xPhospho [S221(100)]	C4J515	0	1034.42	8	62.8	68.1	113.2	131.6	135.8	88.5	1.86151e+06	2.0181e+06	3.35563e+06	3.90025e+06	4.02571e+06	2.62215e+06	1.52701e+06	1.47996e+06	2.65344e+06	3.48264e+06	3.14974e+06	2.62215e+06		High	High	High	High	High	High	High	2	517.713	-0.39	-0.0002	21.0203
FALSE	High	VPSNINER	[R].VPSNINER.[S]	1xPhospho [S3(100)]	0.0161135	0.00101373	1	1	1	30	C4J515	C4J515 [211-218]	C4J515 1xPhospho [S213(100)]	C4J515 1xPhospho [S213(100)]	C4J515	0	1008.45	8	89.8	74.3	108	92.9	137.2	97.8	4.62547e+06	3.82484e+06	5.55856e+06	4.78135e+06	7.06657e+06	5036603	3.79429e+06	2804927	4.39538e+06	4269392	5.52894e+06	5036603		High	High	High	High	High	High	High	2	504.729	-1.24	-0.00062	15.0562
FALSE	High	QASSVAGAEEQSGAR	[R].QASSVAGAEEQSGAR.[V]	1xPhospho [S3(100)]	2.66126e-06	0.000163824	1	1	2	6	C4J515	C4J515 [180-194]	C4J515 1xPhospho [S182(100); S183(0); S191(0)]	C4J515 1xPhospho [S182(100)]	C4J515	0	1527.64	15	112.8	65.1	137.2	108.7	93.8	82.5	1.87924e+06	1.08465e+06	2.28566e+06	1.81085e+06	1.56235e+06	1.37538e+06	1.54155e+06	795422	1.80736e+06	1.61695e+06	1.2224e+06	1.37538e+06		High	High	High	High	High	High	High	2	764.321	-5.13	-0.00392	14.0952
FALSE	High	DVEPEPEAEPMDLTDEEK	[R].DVEPEPEAEPMDLTDEEK.[D]	1xPhospho [T14(100)]	0.0359783	0.00181047	1	2	1	1	C4J4W3	C4J4W3 [227-244]	C4J4W3 1xPhospho [T240(100)]	C4J4W3 1xPhospho [T240(100)]	C4J4W3; A0A804NTZ5	0	2152.85	18																			No Quan Values	Not Found	Not Found	Not Found	High	Not Found	Not Found	High	2	1076.93	3.76	0.00405	33.394
FALSE	High	FQDQGGIMTAETGTYR	[R].FQDQGGIMTAETGTYR.[W]	1xPhospho [T9(100)]	0.00510097	0.000332716	1	2	1	3	C4J3S4	C4J3S4 [397-412]	C4J3S4 1xPhospho [T405(100); T408(0); T410(0); Y411(0)]	C4J3S4 1xPhospho [T405(100)]	C4J3S4; A0A804N6T5	0	1854.77	16																			No Quan Values	High	Not Found	Not Found	High	Not Found	Not Found	High	2	927.889	-1.28	-0.00119	31.4371
FALSE	High	TAEAQPSAGAEELGSGSPPVPQTSAGK	[K].TAEAQPSAGAEELGSGSPPVPQTSAGK.[A]	1xPhospho [S17(99)]	2.17671e-05	0.000163824	1	1	2	6	C4J1T9	C4J1T9 [574-600]	C4J1T9 1xPhospho [T574(0); S580(0); S588(1); S590(99); T596(0); S597(0)]	C4J1T9 1xPhospho [S590(99)]	C4J1T9	0	2604.18	27	133.9	127.4	147.6	88.4	102.7		773332	735965	852199	510258	593212		634368	539717	673869	455623	464133			High	Peak Found	High	High	High	Not Found	High	3	868.732	-0.27	-0.00023	27.0979
FALSE	High	MQGLTGTGSPTVNHIER	[K].MQGLTGTGSPTVNHIER.[Q]	1xOxidation [M1]; 1xPhospho [S9(99.6)]	8.72125e-05	0.000163824	1	1	2	16	C4J1N5	C4J1N5 [246-262]	C4J1N5 1xPhospho [T250(0); T252(0); S254(99.6); T256(0.4)]	C4J1N5 1xPhospho [S254(99.6)]	C4J1N5	0	1893.85	17	91.5	147.8	111.2	94.3	55.4	99.8	1.46415e+06	2.36657e+06	1.78003e+06	1.51005e+06	887524	1.59717e+06	1.20105e+06	1.73551e+06	1.40755e+06	1.34836e+06	694406	1.59717e+06		High	High	High	High	High	High	High	3	631.955	-1.81	-0.00114	22.0931
FALSE	High	MQGLTGTGSPTVNHIER	[K].MQGLTGTGSPTVNHIER.[Q]	1xPhospho [S9(99.5)]	3.16133e-05	0.000163824	1	1	2	22	C4J1N5	C4J1N5 [246-262]	C4J1N5 1xPhospho [T250(0); T252(0); S254(99.5); T256(0.5)]	C4J1N5 1xPhospho [S254(99.5)]	C4J1N5	0	1877.86	17	96.1	75.8	84.6	85.9	120.7	137	1.44732e+06	1.14159e+06	1.27435e+06	1.2941e+06	1.81837e+06	2.06364e+06	1.18724e+06	837180	1.00768e+06	1.15554e+06	1.4227e+06	2.06364e+06		High	High	High	High	High	High	High	2	939.436	4.19	0.00393	25.5498
FALSE	High	WESAPMPIPQVSER	[R].WESAPMPIPQVSER.[R]	1xPhospho [S3(100)]	0.00453588	0.000163824	1	5	1	3	C4IZF6	C4IZF6 [301-314]	C4IZF6 1xPhospho [S303(100); S312(0)]	C4IZF6 1xPhospho [S303(100)]	C4IZF6; K7TMF5; A0A1D6JB18; A0A804UMI4; A0A804MCK4	0	1706.76	14																			No Quan Values	High	High	High	Not Found	Not Found	Not Found	High	2	853.884	0.07	6e-05	41.6107
FALSE	High	IIPDYVGSPAAEPMR	[K].IIPDYVGSPAAEPMR.[A]	1xPhospho [S8(100)]	0.030868	0.00160043	1	2	1	2	C4IZF6	C4IZF6 [221-235]	C4IZF6 1xPhospho [Y225(0); S228(100)]	C4IZF6 1xPhospho [S228(100)]	C4IZF6; A0A804MCK4	0	1695.78	15	72.1	107.4	88.5	81.5	120.9	129.5	663152	988035	813898	749910	1.1117e+06	1.19128e+06	543986	724571	643583	669615	869799	1.19128e+06		High	Peak Found	Peak Found	Peak Found	High	Peak Found	High	2	848.396	1.51	0.00128	36.3169
FALSE	High	NSLNISMR	[R].NSLNISMR.[D]	1xPhospho [S2(100)]	0.053933	0.00362005	1	4	2	9	C3UZ61	C3UZ61 [543-550]	C3UZ61 1xPhospho [S544(0); S548(100)]	C3UZ61 1xPhospho [S548(100)]	C3UZ61; A0A804RL72; K7UI27; C0P867	0	1014.44	8	95.3	92.8	98.9	112.3	96.3	104.5	2.58357e+06	2.51726e+06	2.68127e+06	3.04699e+06	2.6113e+06	2.83358e+06	2.11931e+06	1.84602e+06	2.12019e+06	2.72074e+06	2.0431e+06	2.83358e+06		High	High	High	High	Peak Found	High	High	2	507.723	-4.31	-0.00218	26.8749
FALSE	High	SRPSPDYGRPASPVYGSYDGPGPVR	[R].SRPSPDYGRPASPVYGSYDGPGPVR.[D]	2xPhospho [S4(100); S12(100)]	0.12885	0.00949588	1	1	2	2	C0PP10	C0PP10 [193-217]	C0PP10 2xPhospho [S193(0); S196(100); Y199(0); S204(100); Y207(0); S209(0); Y210(0)]	C0PP10 2xPhospho [S196(100); S204(100)]	C0PP10	0	2794.2	25	142.7		457.3				240036		769051				196903		608121					Peak Found	Not Found	High	Not Found	Not Found	Not Found	High	3	932.072	-0.05	-5e-05	29.6028
FALSE	High	MEIDQAVR	[-].MEIDQAVR.[G]	1xAcetyl [N-Term]	0.0091062	0.000793164	1	1	1	4	C0PJ39	C0PJ39 [1-8]	C0PJ39 1xAcetyl [N-Term]	C0PJ39 1xAcetyl [N-Term]	C0PJ39	0	1003.49	8	110.8	82.5		81.3	110.3	215	291180	216919		213777	289832	565073	238856	159076		190887	226767	565073		High	Peak Found	Not Found	Peak Found	High	High	High	2	502.246	-2.18	-0.00109	33.0168
FALSE	High	IVQNSESEPQEPSSP	[R].IVQNSESEPQEPSSP.[-]	1xPhospho [S14(100)]	0.000802248	0.000163824	1	1	1	10	C0PIH1	C0PIH1 [377-391]	C0PIH1 1xPhospho [S381(0); S383(0); S389(0); S390(100)]	C0PIH1 1xPhospho [S390(100)]	C0PIH1	0	1707.71	15	90.9	88.4	105.2	94.7	117.4	103.5	8.24839e+06	8.02126e+06	9.54919e+06	8.59164e+06	1.06575e+07	9391288	6766187	5.88235e+06	7550938	7.6717e+06	8.33855e+06	9391288		High	High	High	High	High	High	High	2	854.358	-1.17	-0.001	18.9045
FALSE	High	QFIPFASPPPVLSPSVGK	[K].QFIPFASPPPVLSPSVGK.[A]	1xPhospho [S13(99.4)]	0.0160097	0.00101373	1	5	1	1	C0PHV9	C0PHV9 [329-346]	C0PHV9 1xPhospho [S335(0); S341(99.4); S343(0.6)]	C0PHV9 1xPhospho [S341(99.4)]	C0PHV9; A0A804RFF1; A0A804RC06; A0A1D6IZ84; K7TLD3	0	1948	18																			No Quan Values	Not Found	Not Found	Not Found	Not Found	High	Not Found	High	2	974.502	-0.69	-0.00067	49.793
FALSE	High	HEETVVASAAEQPDEDYESDTGLDSLDLPEVPK	[K].HEETVVASAAEQPDEDYESDTGLDSLDLPEVPK.[A]	1xPhospho [S8(96.7)]	1.69833e-08	0.000163824	1	5	2	8	C0PHV9	C0PHV9 [222-254]	C0PHV9 1xPhospho [T225(0); S229(96.7); Y238(1.1); S240(1.1); T242(1.1); S246(0)]	C0PHV9 1xPhospho [S229(96.7)]	C0PHV9; A0A804RFF1; A0A804RC06; A0A1D6IZ84; K7TLD3	0	3665.59	33				348.6		251.4				915828		660537				817767		660537		High	Not Found	High	High	High	High	High	3	1222.54	1.79	0.00219	45.3006
FALSE	High	DLSQADFGR	[K].DLSQADFGR.[L]	1xPhospho [S3(100)]	0.0331158	0.00169742	1	3	1	8	C0PHR4	C0PHR4 [18-26]	C0PHR4 1xPhospho [S20(100)]	C0PHR4 1xPhospho [S20(100)]	A0A804NLS4; C0PHR4; A0A804NLS3	0	1088.44	9	138.3	107	107.8	135.9		111	1.61669e+06	1.25062e+06	1.26032e+06	1.58813e+06		1.29776e+06	1.32618e+06	917139	996584	1.41809e+06		1.29776e+06		High	High	High	High	Not Found	High	High	2	544.724	-0.66	-0.00036	25.9191
FALSE	High	ADSPPSSPQPHVQIGHQR	[R].ADSPPSSPQPHVQIGHQR.[N]	1xPhospho [S3(100)]	1.01652e-06	0.000163824	1	2	2	9	C0PHF7	C0PHF7 [281-298]	C0PHF7 1xPhospho [S283(100); S286(0); S287(0)]	C0PHF7 1xPhospho [S283(100)]	C0PHF7; K7UBL0	0	2017.92	18	114.8	68	82	80.6	89.6	165.1	903905	535077	645300	634902	705268	1.29999e+06	741477	392396	510265	566921	551807	1.29999e+06		High	High	High	High	High	High	High	3	673.313	-0.06	-4e-05	18.9374
FALSE	High	AVSLSLETAER	[R].AVSLSLETAER.[E]	1xPhospho [S3(100)]	0.000143437	0.000163824	1	2	1	47	C0PHF7	C0PHF7 [184-194]	C0PHF7 1xPhospho [S186(100); S188(0); T191(0)]	C0PHF7 1xPhospho [S186(100)]	C0PHF7; K7UBL0	0	1255.59	11	98.5	97.9	95.5	89.7	134.3	84.1	6.82776e+06	6.78683e+06	6.61884e+06	6.21461e+06	9.30597e+06	5829963	5600843	4977090	5233791	5.54919e+06	7281061	5829963		High	High	High	High	High	High	High	2	628.3	0.27	0.00017	32.4492
FALSE	High	SLSPAPIPIPASPGIR	[R].SLSPAPIPIPASPGIR.[S]	1xPhospho [S3(99.4)]	0.0090472	0.000793164	1	4	1	2	C0PHD2	C0PHD2 [28-43]	C0PHD2 1xPhospho [S28(0.6); S30(99.4); S39(0)]	C0PHD2 1xPhospho [S30(99.4)]	C0PHD2; A0A804MQG7; A0A804QTB1; A0A804PVR2	0	1652.88	16																			No Quan Values	Not Found	Not Found	High	Not Found	High	Not Found	High	2	826.941	-1.93	-0.00159	44.5877
FALSE	High	VTTFEDSEKESEYGYVR	[R].VTTFEDSEKESEYGYVR.[K]	1xPhospho [T2(98.6)]	0.01121	0.00101373	1	4	1	1	C0PHC0	C0PHC0 [7-23]	C0PHC0 1xPhospho [T8(98.6); T9(0.7); S13(0.7); S17(0); Y19(0); Y21(0)]	C0PHC0 1xPhospho [T8(98.6)]	C0PHC0; A0A804PR84; A0A804U7M1; A0A804PFG1	1	2118.89	17																			No Quan Values	Not Found	Not Found	High	Not Found	Not Found	Not Found	High	2	1059.95	1.08	0.00114	27.5897
FALSE	High	SGAPAEFQPSFR	[K].SGAPAEFQPSFR.[SR]	1xPhospho [S10(100)]	0.0385868	0.0021776	1	2	1	6	C0PH28	C0PH28 [145-156]	C0PH28 1xPhospho [S145(0); S154(100)]	C0PH28 1xPhospho [S154(100)]	C0PH28; B4FSW0	0	1373.59	12	95.1	71.7	88.8	134.4	116.7	93.3	4.64937e+06	3.50749e+06	4.33991e+06	6.57398e+06	5.70478e+06	4563717	3.8139e+06	2.5722e+06	3.43174e+06	5870077	4.46346e+06	4563717		Peak Found	High	High	High	Peak Found	High	High	2	687.296	-2.58	-0.00177	31.5178
FALSE	High	VLFPDGQQSDDEPPSAGLR	[K].VLFPDGQQSDDEPPSAGLR.[Y]	1xPhospho [S9(100)]	0.0282214	0.00121691	1	1	1	2	C0PH11	C0PH11 [239-257]	C0PH11 1xPhospho [S247(100); S253(0)]	C0PH11 1xPhospho [S247(100)]	C0PH11	0	2107.93	19																			No Quan Values	Not Found	Not Found	Not Found	High	Not Found	High	High	2	1054.47	-2.34	-0.00247	38.5501
FALSE	High	SSFVPLEVSPPPPPTLTR	[K].SSFVPLEVSPPPPPTLTR.[L]	1xPhospho [S9(100)]	0.0463707	0.00259855	1	2	1	2	C0PH11	C0PH11 [105-122]	C0PH11 1xPhospho [S105(0); S106(0); S113(100); T119(0); T121(0)]	C0PH11 1xPhospho [S113(100)]	C0PH11; A0A804Q9U3	0	2001.01	18																			No Quan Values	Not Found	High	Not Found	Not Found	High	Not Found	High	2	1001.01	2.41	0.00241	47.8476
FALSE	High	LPSPPPVEK	[R].LPSPPPVEK.[V]	1xPhospho [S3(100)]	0.0344083	0.00169742	1	1	1	4	C0PGT8	C0PGT8 [453-461]	C0PGT8 1xPhospho [S455(100)]	C0PGT8 1xPhospho [S455(100)]	C0PGT8	0	1043.52	9	107.4	67.5	72.2	85.7	137.5	129.7	1.76874e+06	1.11036e+06	1.1887e+06	1.41103e+06	2.26359e+06	2.13475e+06	1.4509e+06	814278	939955	1.25994e+06	1.77105e+06	2.13475e+06		Peak Found	High	High	High	Peak Found	High	High	2	522.263	0.56	0.00029	24.3112
FALSE	High	FHDEQEGYGMHAGPSPPR	[R].FHDEQEGYGMHAGPSPPR.[R]	1xPhospho [S15(100)]	0.0615011	0.00381354	1	1	1	1	C0PGC2	C0PGC2 [152-169]	C0PGC2 1xPhospho [Y159(0); S166(100)]	C0PGC2 1xPhospho [S166(100)]	C0PGC2	0	2091.84	18																			No Quan Values	Not Found	Not Found	Not Found	High	Not Found	Not Found	High	3	697.948	-3.5	-0.00244	21.8788
FALSE	High	FHDEQEGYGMHAGPSPPR	[R].FHDEQEGYGMHAGPSPPR.[R]	1xOxidation [M10]; 1xPhospho [S15(100)]	0.0900839	0.00679511	1	1	1	3	C0PGC2	C0PGC2 [152-169]	C0PGC2 1xPhospho [Y159(0); S166(100)]	C0PGC2 1xPhospho [S166(100)]	C0PGC2	0	2107.83	18																			No Quan Values	High	Not Found	High	High	Not Found	Not Found	High	3	703.283	0.56	0.00039	17.6586
FALSE	High	RRPGSPPPQR	[R].RRPGSPPPQR.[R]	1xPhospho [S5(100)]	0.0705001	0.00522003	1	1	1	2	C0PGC2	C0PGC2 [126-135]	C0PGC2 1xPhospho [S130(100)]	C0PGC2 1xPhospho [S130(100)]	C0PGC2	1	1227.61	10	264.7	111.6	223.7				759986	320414	642324				623420	234974	507912					High	Peak Found	High	Not Found	Not Found	Not Found	High	3	409.875	0.15	6e-05	8.2458
FALSE	High	RRSPLPPPPER	[R].RRSPLPPPPER.[R]	1xPhospho [S3(100)]	0.000771359	0.000163824	1	2	1	16	C0PGC2	C0PGC2 [115-125]	C0PGC2 1xPhospho [S117(100)]	C0PGC2 1xPhospho [S117(100)]	A0A804RHJ2; C0PGC2	2	1381.71	11	42.1	227.3	276.1	54.5			615145	3.31798e+06	4.03087e+06	795796			504606	2.43322e+06	3187372	710587				High	High	High	High	Not Found	Not Found	High	3	461.241	-1.87	-0.00086	14.7037
FALSE	High	RDFSPPPPR	[R].RDFSPPPPR.[G]	1xPhospho [S4(100)]	0.0460788	0.00259855	1	4	1	6	C0PGC2	C0PGC2 [102-110]	C0PGC2 1xPhospho [S105(100)]	C0PGC2 1xPhospho [S105(100)]	A0A804RHJ2; C0PGC2; A0A804LRZ0; A0A804R159	1	1148.52	9	128.8	47.6	130.4	121.7	81.2	90.3	1.26071e+06	466229	1.27618e+06	1.1912e+06	794259	883354	1.03416e+06	341907	1.00913e+06	1.06365e+06	621434	883354		High	Peak Found	High	High	Peak Found	Peak Found	High	2	574.767	1.27	0.00073	17.4321
FALSE	High	SGSALFDDYGR	[R].SGSALFDDYGR.[S]	1xPhospho [S3(100)]	0.000736821	0.000163824	1	2	2	21	C0PG82	C0PG82 [187-197]	C0PG82 1xPhospho [S187(0); S189(100); Y195(0)]	C0PG82 1xPhospho [S189(100)]	C0PG82; A0A804UEN6	0	1267.5	11	79.1	72.1	78.6	88.3	157.4	124.5	1.25337e+06	1.14285e+06	1.24552e+06	1.3985e+06	2.49442e+06	1.97277e+06	1.02814e+06	838106	984888	1.24876e+06	1.95165e+06	1.97277e+06		High	High	High	High	High	High	High	2	634.252	-1.93	-0.00122	33.8862
FALSE	High	QLGGLPVSGEHLR	[R].QLGGLPVSGEHLR.[G]	1xPhospho [S8(100)]	0.0522663	0.00317185	1	2	1	6	C0PG79	C0PG79 [527-539]	C0PG79 1xPhospho [S534(100)]	C0PG79 1xPhospho [S534(100)]	C0PG79; A0A804PRB8	0	1442.72	13	113	107.8	104.8	72	93.6	108.9	1.35652e+06	1.2937e+06	1.258e+06	864340	1.12355e+06	1.30703e+06	1.11276e+06	948728	994755	771792	879073	1.30703e+06		High	Peak Found	Peak Found	High	High	High	High	2	721.86	-1.87	-0.00135	31.1808
FALSE	High	GFVPFVPGSPVER	[R].GFVPFVPGSPVER.[S]	1xPhospho [S9(100)]	0.000195115	0.000163824	1	1	1	9	C0PFZ2	C0PFZ2 [518-530]	C0PFZ2 1xPhospho [S526(100)]	C0PFZ2 1xPhospho [S526(100)]	C0PFZ2	0	1467.7	13	104	132.5	166	89.5	52.1	55.9	2.79864e+06	3.56443e+06	4.46591e+06	2.40863e+06	1.402e+06	1.5053e+06	2.29574e+06	2.61396e+06	3531382	2150730	1096939	1.5053e+06		High	High	Peak Found	High	High	High	High	2	734.354	-2.01	-0.00147	47.3019
FALSE	High	EEWTAEVFDVELVR	[R].EEWTAEVFDVELVR.[L]	1xPhospho [T4(100)]	0.00447707	0.000163824	2	2	1	1	C0PFY6; A0A1D6FYU4	C0PFY6 [597-610]; A0A1D6FYU4 [594-607]	C0PFY6 1xPhospho [T600(100)]; A0A1D6FYU4 1xPhospho [T597(100)]	C0PFY6 1xPhospho [T600(100)]; A0A1D6FYU4 1xPhospho [T597(100)]	C0PFY6; A0A1D6FYU4	0	1801.8	14																			No Quan Values	Not Found	Not Found	Not Found	Not Found	Not Found	High	High	2	901.405	-1.45	-0.00131	51.4784
FALSE	High	AMSEGDLAAPLVPK	[R].AMSEGDLAAPLVPK.[K]	1xOxidation [M2]; 1xPhospho [S3(100)]	0.000957278	0.000163824	1	2	1	6	C0PF91	C0PF91 [49-62]	C0PF91 1xPhospho [S51(100)]	C0PF91 1xPhospho [S51(100)]	C0PF91; A0A804R535	0	1494.69	14	108.5	89.9	114.3	71.4	130.1	85.8	1.01798e+06	842981	1.07259e+06	669499	1.22032e+06	804897	835050	618196	848144	597813	954787	804897		High	High	High	High	High	High	High	2	747.848	-0.9	-0.00068	35.9031
FALSE	High	AMSEGDLAAPLVPK	[R].AMSEGDLAAPLVPK.[K]	1xPhospho [S3(100)]	1.0733e-05	0.000163824	1	2	1	14	C0PF91	C0PF91 [49-62]	C0PF91 1xPhospho [S51(100)]	C0PF91 1xPhospho [S51(100)]	C0PF91; A0A804R535	0	1478.7	14	96.9	75.1	120.5	96.2	120.4	90.9	1.27746e+06	990494	1.58922e+06	1.26872e+06	1.58783e+06	1199044	1.04791e+06	726374	1.25666e+06	1.13287e+06	1.24233e+06	1199044		High	High	High	High	High	High	High	2	739.851	-0.55	-0.00041	40.707
FALSE	High	APAAAASVEHLAVVSPLLSPAVAAPR	[R].APAAAASVEHLAVVSPLLSPAVAAPR.[H]	1xPhospho [S15(100)]	6.28206e-12	0.000163824	1	2	2	12	C0PF91	C0PF91 [16-41]	C0PF91 1xPhospho [S22(0); S30(100); S34(0)]	C0PF91 1xPhospho [S30(100)]	C0PF91; A0A804R535	0	2545.35	26	130.7		133.7		147.6	188	1.55738e+06		1.59342e+06		1.75905e+06	2.24125e+06	1.27752e+06		1.25998e+06		1.3763e+06	2.24125e+06		High	High	High	High	High	High	High	3	849.121	-2.28	-0.00193	47.3862
FALSE	High	WEQSNDDSANNSGGEGGAVGR	[R].WEQSNDDSANNSGGEGGAVGR.[K]	1xPhospho [S12(100)]	0.00312641	0.000163824	1	1	1	3	C0PE44	C0PE44 [44-64]	C0PE44 1xPhospho [S47(0); S51(0); S55(100)]	C0PE44 1xPhospho [S55(100)]	C0PE44	0	2186.84	21			427.6	172.4					1.08782e+06	438601					860188	391638				High	Not Found	High	Peak Found	Not Found	Not Found	High	2	1093.92	1.85	0.00202	16.6601
FALSE	High	AQIATVRGQEK	[K].AQIATVRGQEK.[A]	1xPhospho [T5(100)]	0.0121177	0.00101373	1	2	1	2	C0PE12	C0PE12 [441-451]	C0PE12 1xPhospho [T445(100)]	C0PE12 1xPhospho [T445(100)]	C0PE12; A0A804QR85	1	1280.64	11					600						2.66548e+06						2.08549e+06			Not Found	Not Found	Not Found	Not Found	High	Not Found	High	2	640.821	-1.28	-0.00082	13.5676
FALSE	High	AQIATVR	[K].AQIATVR.[G]	1xPhospho [T5(100)]	0.125868	0.00921064	1	2	1	9	C0PE12	C0PE12 [441-447]	C0PE12 1xPhospho [T445(100)]	C0PE12 1xPhospho [T445(100)]	C0PE12; A0A804QR85	0	838.418	7	95.8	65.1	130.3	135.4	104.5	69	1.30805e+08	8.88755e+07	1.77877e+08	1.84874e+08	1.4268e+08	94207696	107300144	65176424	140654336	165078464	111633752	94207696		High	High	Peak Found	High	High	High	High	2	419.712	-2.31	-0.00097	16.3466
FALSE	High	FSTQFADVTTPLTSSLEK	[K].FSTQFADVTTPLTSSLEK.[E]	1xPhospho [T13(99.6)]	4.06487e-07	0.000163824	1	2	2	8	C0PE12	C0PE12 [419-436]	C0PE12 1xPhospho [S420(0); T421(0); T427(0); T428(0); T431(99.6); S432(0.4); S433(0)]	C0PE12 1xPhospho [T431(99.6)]	C0PE12; A0A804QR85	0	2051.96	18	78.8	135.3	104.2	86.2	117	78.5	3.66567e+06	6.29468e+06	4.84671e+06	4.01249e+06	5.4427e+06	3.65325e+06	3006965	4.61617e+06	3832492	3.58286e+06	4.25841e+06	3.65325e+06		High	High	High	High	High	High	High	2	1026.48	-1.41	-0.00145	46.2553
FALSE	High	SEADTKTTPSEEAAATPSAVNGAQASLENLLSR	[K].SEADTKTTPSEEAAATPSAVNGAQASLENLLSR.[A]	1xPhospho [T8(97.7)]	1.19183e-05	0.000163824	1	2	2	2	C0PE12	C0PE12 [374-406]	C0PE12 1xPhospho [S374(0); T378(0); T380(0.8); T381(97.7); S383(0.8); T389(0.8); S391(0); S399(0); S405(0)]	C0PE12 1xPhospho [T381(97.7)]	C0PE12; A0A804QR85	1	3396.58	33																			No Quan Values	Not Found	Not Found	High	Not Found	High	Not Found	High	3	1132.87	3.72	0.00421	46.7912
FALSE	High	AQAEEETLASER	[K].AQAEEETLASER.[A]	1xPhospho [T7(100)]	0.109867	0.00789037	1	2	1	1	C0PE12	C0PE12 [351-362]	C0PE12 1xPhospho [T357(100); S360(0)]	C0PE12 1xPhospho [T357(100)]	C0PE12; A0A804QR85	0	1413.59	12	100.5	120.7	215.6	163.2			353134	424404	757819	573776			289678	311234	599239	512339				Peak Found	Peak Found	Peak Found	High	Not Found	Not Found	High	2	707.296	-2.98	-0.00211	16.4617
FALSE	High	AGSVALGDFLR	[R].AGSVALGDFLR.[R]	1xPhospho [S3(100)]	0.0945572	0.00727875	1	2	1	3	C0PDY9	C0PDY9 [12-22]	C0PDY9 1xPhospho [S14(100)]	C0PDY9 1xPhospho [S14(100)]	C0PDY9; A0A804MFF9	0	1185.57	11		143.4	110	172.5	174.1			178917	137187	215103	217171			131208	108479	192071	169916			Not Found	Peak Found	Peak Found	High	High	High	High	2	593.287	0.49	0.00029	46.3074
FALSE	High	DPSINHVVSPVAGPAPVGAILPK	[K].DPSINHVVSPVAGPAPVGAILPK.[G]	1xPhospho [S9(100)]	6.18047e-07	0.000163824	1	1	2	8	C0PDQ7	C0PDQ7 [423-445]	C0PDQ7 1xPhospho [S425(0); S431(100)]	C0PDQ7 1xPhospho [S431(100)]	C0PDQ7	0	2315.22	23	116.6	125.2	101	82.8	76	98.4	963801	1.03536e+06	835392	684771	628626	813242	790610	759274	660579	611450	491842	813242		High	High	High	High	High	High	High	3	772.407	-4.43	-0.00342	45.3952
FALSE	High	SMSVDQMESVAQGR	[R].SMSVDQMESVAQGR.[V]	1xPhospho [S3(99.5)]	0.000201607	0.000163824	1	1	1	1	C0PDG8	C0PDG8 [545-558]	C0PDG8 1xPhospho [S545(0.6); S547(99.5); S553(0)]	C0PDG8 1xPhospho [S547(99.5)]	C0PDG8	0	1604.64	14																			No Quan Values	Not Found	Not Found	Not Found	Not Found	Not Found	High	High	2	802.826	0.55	0.00044	32.6143
FALSE	High	QFISNFVGMSPVRDDQDAPR	[R].QFISNFVGMSPVRDDQDAPR.[Q]	1xPhospho [S10(100)]	3.60359e-05	0.000163824	1	3	1	12	C0PD42	C0PD42 [524-543]	C0PD42 1xPhospho [S527(0); S533(100)]	C0PD42 1xPhospho [S533(100)]	C0PD42; A0A804MAG8; A0A1D6DZJ4	1	2359.05	20	119.1	98.8	87.9	73	133.8	87.3	1.50183e+06	1.24627e+06	1.10834e+06	920512	1.68774e+06	1.10138e+06	1.23196e+06	913948	876407	821949	1.3205e+06	1.10138e+06		High	High	High	High	High	High	High	3	787.023	0.42	0.00033	41.7422
FALSE	High	QFISNFVGMSPVRDDQDAPR	[R].QFISNFVGMSPVRDDQDAPR.[Q]	1xOxidation [M9]; 1xPhospho [S10(100)]	0.000481512	0.000163824	1	3	1	6	C0PD42	C0PD42 [524-543]	C0PD42 1xPhospho [S527(0); S533(100)]	C0PD42 1xPhospho [S533(100)]	C0PD42; A0A804MAG8; A0A1D6DZJ4	1	2375.05	20	133	136.5	147.4	75.4	62.3	45.4	1.17019e+06	1.20173e+06	1.2969e+06	663784	548352	399726	959909	881280	1.02551e+06	592710	429034	399726		High	High	High	High	High	High	High	3	792.354	-0.63	-0.0005	36.6344
FALSE	High	APSSLLEPPPTPTMASPPR	[K].APSSLLEPPPTPTMASPPR.[T]	1xPhospho [T11(99.5)]	0.000276038	0.000163824	1	1	3	16	C0PBT1	C0PBT1 [546-564]	C0PBT1 1xPhospho [S548(0); S549(0); T556(99.5); T558(0.5); S561(0)]	C0PBT1 1xPhospho [T556(99.5)]	C0PBT1	0	2025.97	19	57.6	93.4	108.5	66.9	159.5	114.1	406061	658235	764405	471839	1.12416e+06	803882	333094	482714	604447	421317	879550	803882		High	High	High	High	High	High	High	3	675.993	-3.15	-0.00213	38.5467
FALSE	High	TPYNSSVIR	[R].TPYNSSVIR.[R]	1xPhospho [S6(99.5)]	0.120794	0.0086251	1	4	2	2	C0PBT1	C0PBT1 [288-296]	C0PBT1 1xPhospho [T288(0); Y290(0); S292(0.5); S293(99.5)]	C0PBT1 1xPhospho [S293(99.5)]	C0PBT1; A0A804R7J7; A0A1D6P374; A0A804R4G6	0	1116.51	9	85	57.2	70.8	135.5	140.9	110.6	1.43933e+06	968151	1.1983e+06	2.29471e+06	2.38602e+06	1.8735e+06	1.18069e+06	709989	947544	2.04901e+06	1.86684e+06	1.8735e+06		Peak Found	Peak Found	Peak Found	High	Peak Found	High	High	2	558.758	-0.37	-0.00021	21.6892
FALSE	High	AATPAQGEDEGIEDGEEAAVLSPR	[R].AATPAQGEDEGIEDGEEAAVLSPR.[T]	1xPhospho [S22(100)]	0.00118023	0.000163824	1	1	1	1	C0PB33	C0PB33 [101-124]	C0PB33 1xPhospho [T103(0); S122(100)]	C0PB33 1xPhospho [S122(100)]	C0PB33	0	2492.08	24																			No Quan Values	Not Found	Not Found	Not Found	Not Found	High	Not Found	High	3	831.365	-0.45	-0.00037	32.5163
FALSE	High	HVSPDPTTFSGSAPVPSK	[R].HVSPDPTTFSGSAPVPSK.[W]	1xPhospho [S3(100)]	7.10015e-13	0.000163824	1	1	1	44	C0P9J3	C0P9J3 [387-404]	C0P9J3 1xPhospho [S389(100); T393(0); T394(0); S396(0); S398(0); S403(0)]	C0P9J3 1xPhospho [S389(100)]	C0P9J3	0	1890.86	18	122.5	97.7	94.4	82	119.9	83.6	8.52183e+06	6.79694e+06	6.56618e+06	5.70493e+06	8.33782e+06	5.81275e+06	6.99049e+06	4.9845e+06	5.19215e+06	5.09409e+06	6.52357e+06	5.81275e+06		High	High	High	High	High	High	High	2	945.934	-0.97	-0.00092	26.8994
FALSE	High	AQSGVMTAETGTYR	[K].AQSGVMTAETGTYR.[W]	1xPhospho [T7(100)]	6.74284e-06	0.000163824	1	4	1	11	C0P8J5	C0P8J5 [459-472]	C0P8J5 1xPhospho [S461(0); T465(100); T468(0); T470(0); Y471(0)]	C0P8J5 1xPhospho [T465(100)]	A0A1D6IBD1; A0A1D6IBC7; C0P8J5; A0A1D6IBD0	0	1551.65	14	92.7	96.9	92.9	123.3	88.4	105.8	5.12802e+06	5.35787e+06	5.13927e+06	6.82009e+06	4.89089e+06	5.85426e+06	4206535	3.92917e+06	4063836	6089836	3.82667e+06	5.85426e+06		High	High	High	High	High	High	High	2	776.328	-0.85	-0.00066	22.6499
FALSE	High	AQSGVMTAETGTYR	[K].AQSGVMTAETGTYR.[W]	1xOxidation [M6]; 1xPhospho [T7(100)]	0.0011348	0.000163824	1	4	1	12	C0P8J5	C0P8J5 [459-472]	C0P8J5 1xPhospho [S461(0); T465(100); T468(0); T470(0); Y471(0)]	C0P8J5 1xPhospho [T465(100)]	A0A1D6IBD1; A0A1D6IBC7; C0P8J5; A0A1D6IBD0	0	1567.65	14	115.4	122.3	109.3	89.8	101.3	61.8	1.03211e+06	1.09378e+06	977228	802956	905903	552681	846645	802121	772735	716981	708786	552681		High	High	High	High	High	Peak Found	High	2	784.327	0.3	0.00024	16.6575
FALSE	High	SVQVSPILDGNQTDSDSNTAGEEVASR	[R].SVQVSPILDGNQTDSDSNTAGEEVASR.[L]	1xPhospho [T13(99)]	1.48604e-06	0.000163824	1	1	3	3	C0P8J5	C0P8J5 [123-149]	C0P8J5 1xPhospho [S123(0); S127(1); T135(99); S137(0); S139(0); T141(0); S148(0)]	C0P8J5 1xPhospho [T135(99)]	C0P8J5	0	2856.25	27																			No Quan Values	High	High	Not Found	Not Found	High	Not Found	High	3	952.754	-2.33	-0.00222	34.2348
FALSE	High	QQSIYPPPAFGSSTNLEALALEASK	[R].QQSIYPPPAFGSSTNLEALALEASK.[S]	1xPhospho [S3(100)]	1.88101e-06	0.000163824	1	1	3	9	C0P8J5	C0P8J5 [154-178]	C0P8J5 1xPhospho [S156(100); Y158(0); S165(0); S166(0); T167(0); S177(0)]	C0P8J5 1xPhospho [S156(100)]	C0P8J5	0	2699.3	25	49.6	94.5	57.2	93.1	121.6	183.9	351354	669836	405424	659974	861697	1.30336e+06	288217	491221	320586	589308	674198	1.30336e+06		Peak Found	High	High	High	Peak Found	High	High	3	900.438	0.57	0.00051	51.1623
FALSE	High	GTVLIHSAEQLENYAK	[K].GTVLIHSAEQLENYAK.[T]	1xPhospho [S7(100)]	0.00011786	0.000163824	1	3	1	2	C0P8C6	C0P8C6 [259-274]	C0P8C6 1xPhospho [T260(0); S265(100); Y272(0)]	C0P8C6 1xPhospho [S265(100)]	A0A804P0Q8; C0P8C6; K7UCH1	0	1852.88	16	213.2	201.7	185.1				607862	575219	527915				498632	421834	417444					Peak Found	Peak Found	High	High	Not Found	Not Found	High	2	926.95	4.29	0.00397	35.4932
FALSE	High	STTFVEASPVVQTQK	[K].STTFVEASPVVQTQK.[T]	1xPhospho [S8(100)]	3.9495e-05	0.000163824	1	1	1	5	C0P7N5	C0P7N5 [96-110]	C0P7N5 1xPhospho [S96(0); T97(0); T98(0); S103(100); T108(0)]	C0P7N5 1xPhospho [S103(100)]	C0P7N5	0	1701.81	15	75.3	95.8		126.4	159.4	143	461948	588191		776010	978552	877634	378938	431347		692920	765626	877634		High	High	Not Found	Peak Found	High	Peak Found	High	2	851.413	5.09	0.00433	29.0064
FALSE	High	AGLDLNAEPEPEAPATPR	[R].AGLDLNAEPEPEAPATPR.[S]	1xPhospho [T16(100)]	0.0463707	0.00259855	1	1	1	1	C0P7B8	C0P7B8 [127-144]	C0P7B8 1xPhospho [T142(100)]	C0P7B8 1xPhospho [T142(100)]	C0P7B8	0	1927.88	18																			No Quan Values	Not Found	Not Found	Not Found	Not Found	High	Not Found	High	2	964.445	1.19	0.00115	32.785
FALSE	High	DGEASDDEEEYEAKEVEVEEVVDVR	[R].DGEASDDEEEYEAKEVEVEEVVDVR.[Q]	1xPhospho [S5(99.3)]	3.9937e-06	0.000163824	1	1	1	1	C0P790	C0P790 [685-709]	C0P790 1xPhospho [S689(99.3); Y695(0.7)]	C0P790 1xPhospho [S689(99.3)]	C0P790	1	2949.2	25																			No Quan Values	Not Found	Not Found	Not Found	Not Found	High	Not Found	High	3	983.739	-0.92	-0.00091	42.7144
FALSE	High	ELRDGEASDDEEEYEAK	[R].ELRDGEASDDEEEYEAK.[E]	1xPhospho [S8(100)]	0.00779023	0.000652825	1	1	1	15	C0P790	C0P790 [682-698]	C0P790 1xPhospho [S689(100); Y695(0)]	C0P790 1xPhospho [S689(100)]	C0P790	1	2064.79	17	95	65.2	186.6	39.4	136.3	77.4	1.67445e+06	1.14964e+06	3.29035e+06	694471	2.40347e+06	1.36478e+06	1.37356e+06	843082	2.60182e+06	620112	1.88049e+06	1.36478e+06		High	High	High	Peak Found	High	High	High	2	1032.9	4.87	0.00503	19.6957
FALSE	High	DGEASDDEEEYEAK	[R].DGEASDDEEEYEAK.[E]	1xPhospho [S5(100)]	4.50203e-05	0.000163824	1	1	1	10	C0P790	C0P790 [685-698]	C0P790 1xPhospho [S689(100); Y695(0)]	C0P790 1xPhospho [S689(100)]	C0P790	0	1666.56	14	41.8	38.7	138.7	202.1	87.9	90.8	414787	383981	1.37616e+06	2.00484e+06	871989	901244	340252	281591	1.08819e+06	1.79017e+06	682251	901244		High	Peak Found	High	High	High	High	High	2	833.785	-0.2	-0.00017	18.1065
FALSE	High	LGSSAFSLR	[R].LGSSAFSLR.[D]	2xPhospho [S3(100); S4(100)]	0.088457	0.00648209	1	1	1	1	C0P753	C0P753 [53-61]	C0P753 2xPhospho [S55(100); S56(100); S59(0)]	C0P753 2xPhospho [S55(100); S56(100)]	C0P753	0	1097.44	9			383.1	216.9					355021	201053					280730	179526				Not Found	Not Found	High	Peak Found	Not Found	Not Found	High	2	549.224	-2.02	-0.00111	42.6347
FALSE	High	VPAVQSAEVESPGALEFSFHPDEQSLK	[R].VPAVQSAEVESPGALEFSFHPDEQSLK.[L]	1xPhospho [S11(100)]	1.42968e-09	0.000163824	1	1	2	5	C0P6Y8	C0P6Y8 [135-161]	C0P6Y8 1xPhospho [S140(0); S145(100); S152(0); S159(0)]	C0P6Y8 1xPhospho [S145(100)]	C0P6Y8	0	2978.38	27						600						1.0097e+06						1.0097e+06		High	High	Not Found	High	High	High	High	3	993.463	-2.44	-0.00242	44.2391
FALSE	High	EIQELWDTIAGGESEDDQEGVR	[R].EIQELWDTIAGGESEDDQEGVR.[T]	1xPhospho [S14(100)]	0.0460788	0.00259855	1	1	1	1	C0P6P2	C0P6P2 [160-181]	C0P6P2 1xPhospho [T167(0); S173(100)]	C0P6P2 1xPhospho [S173(100)]	C0P6P2	0	2556.08	22																			No Quan Values	Not Found	Not Found	Not Found	High	Not Found	Not Found	High	3	852.7	3.18	0.00271	47.8857
FALSE	High	QQQPASPAAADSR	[R].QQQPASPAAADSR.[A]	1xPhospho [S6(100)]	0.000491061	0.000163824	1	1	1	11	C0P6C4	C0P6C4 [13-25]	C0P6C4 1xPhospho [S18(100); S24(0)]	C0P6C4 1xPhospho [S18(100)]	C0P6C4	0	1406.61	13	24.4	51.1	362.1	45	68.1	49.3	659512	1.38026e+06	9.78177e+06	1.21546e+06	1.84004e+06	1.33203e+06	541000	1.01221e+06	7734849	1.08531e+06	1.43966e+06	1.33203e+06		High	High	High	High	High	High	High	2	703.808	2	0.00141	10.9035
FALSE	High	LGSFTFR	[R].LGSFTFR.[R]	1xPhospho [S3(99.8)]	0.0196858	0.00112406	1	1	2	19	C0P676	C0P676 [133-139]	C0P676 1xPhospho [S135(99.8); T137(0.2)]	C0P676 1xPhospho [S135(99.8)]	C0P676	0	907.407	7	79.7	87.9	81.4	82.5	143.9	124.6	8.08645e+06	8.91533e+06	8.25372e+06	8.36627e+06	1.4595e+07	12640579	6.63335e+06	6.53801e+06	6.52656e+06	7470462	11419254	12640579		High	High	High	High	High	High	High	2	454.207	-1.69	-0.00077	37.4263
FALSE	High	MESPRSPEAEIGHR	[-].MESPRSPEAEIGHR.[V]	1xAcetyl [N-Term]; 1xPhospho [S3(100)]	0.0787651	0.00576649	1	1	1	2	C0P676	C0P676 [1-14]	C0P676 1xAcetyl [N-Term]; 1xPhospho [S3(100); S6(0)]	C0P676 1xAcetyl [N-Term]; 1xPhospho [S3(100)]	C0P676	1	1717.74	14	51.1	66.8	67.6	73.7	156.5	184.3	311086	406656	412011	448639	953142	1.12275e+06	255185	298219	325794	400601	745746	1.12275e+06		Peak Found	Peak Found	Peak Found	Peak Found	High	High	High	3	573.249	-2.45	-0.0014	24.9556
FALSE	High	VAHASPDLSR	[R].VAHASPDLSR.[ED]	1xPhospho [S5(100)]	0.0705001	0.00522003	1	7	1	2	C0P668	C0P668 [376-385]	C0P668 1xPhospho [S380(100); S384(0)]	C0P668 1xPhospho [S380(100)]	C0P668; A0A804MPQ9; A0A804LU63; B4FZ17; B8A086; C0PCR0; A0A1D6ESV9	0	1132.51	10	125.4	77.5	215.7	89.8	59.4	32.2	971273	600166	1.67107e+06	695709	460274	249463	796739	440129	1321386	621217	360122	249463		Peak Found	High	Peak Found	High	Peak Found	Peak Found	High	2	566.76	-1.7	-0.00096	13.7488
FALSE	High	GLALDTSDDQQDITR	[R].GLALDTSDDQQDITR.[G]	1xPhospho [T6(99.4)]	0.0188164	0.00112406	1	1	1	2	C0P5X6	C0P5X6 [67-81]	C0P5X6 1xPhospho [T72(99.4); S73(0.7); T80(0)]	C0P5X6 1xPhospho [T72(99.4)]	C0P5X6	0	1727.75	15																			No Quan Values	Not Found	High	High	Not Found	Not Found	Not Found	High	2	864.387	10.72	0.00926	38.3066
FALSE	High	SASHTSLSESDDFELTR	[R].SASHTSLSESDDFELTR.[L]	2xPhospho [S3(99.4); S6(100)]	4.16187e-05	0.000163824	1	2	4	14	C0P5I5	C0P5I5 [12-28]	C0P5I5 2xPhospho [S12(0.7); S14(99.4); T16(0); S17(100); S19(0); S21(0); T27(0)]	C0P5I5 2xPhospho [S14(99.4); S17(100)]	C0P5I5; B4F9D4	0	2041.78	17	86.2	70.8	122.3	123	95.1	102.6	579216	475319	821586	826651	639148	689022	475133	348573	649662	738138	500074	689022		High	High	High	High	High	High	High	2	1021.39	0.17	0.00017	32.9175
FALSE	High	GGFDGMYSPGGGLR	[R].GGFDGMYSPGGGLR.[S]	1xPhospho [S8(100)]	4.09967e-06	0.000163824	1	2	1	22	C0P5I5	C0P5I5 [60-73]	C0P5I5 1xPhospho [Y66(0); S67(100)]	C0P5I5 1xPhospho [S67(100)]	C0P5I5; B4F9D4	0	1450.58	14	100.3	118.4	129.3	106.9	55.4	89.7	2.08293e+06	2.45802e+06	2.68325e+06	2.2191e+06	1.1502e+06	1.86182e+06	1.70864e+06	1.80258e+06	2.12176e+06	1.9815e+06	899923	1.86182e+06		High	High	High	High	High	High	High	2	725.795	0.66	0.00048	35.9662
FALSE	High	GGFDGMYSPGGGLR	[R].GGFDGMYSPGGGLR.[S]	1xOxidation [M6]; 1xPhospho [S8(100)]	0.000812817	0.000163824	1	2	1	15	C0P5I5	C0P5I5 [60-73]	C0P5I5 1xPhospho [Y66(0); S67(100)]	C0P5I5 1xPhospho [S67(100)]	C0P5I5; B4F9D4	0	1466.58	14	102.2	114.1	124.2	105	71.7	82.7	1.64212e+06	1.83443e+06	1.99652e+06	1.68798e+06	1.1524e+06	1.32946e+06	1.34704e+06	1345270	1578734	1.50724e+06	901647	1.32946e+06		High	High	High	High	High	High	High	2	733.794	1.96	0.00144	29.0462
FALSE	High	SASHTSLSESDDFELTR	[R].SASHTSLSESDDFELTR.[L]	1xPhospho [S3(99.4)]	1.41299e-05	0.000163824	1	2	2	14	C0P5I5	C0P5I5 [12-28]	C0P5I5 1xPhospho [S12(0.6); S14(99.4); T16(0); S17(0); S19(0); S21(0); T27(0)]	C0P5I5 1xPhospho [S14(99.4)]	C0P5I5; B4F9D4	0	1961.81	17	112.4	110.9	111.4	103.6	76.9	84.9	3.91311e+06	3.86138e+06	3.87999e+06	3.60823e+06	2.67809e+06	2.95515e+06	3.20994e+06	2.83172e+06	3.06807e+06	3.22189e+06	2.09536e+06	2.95515e+06		High	High	High	High	High	High	High	2	981.409	-0.43	-0.00043	30.2362
FALSE	High	MPMGPGGPDGPPSPALK	[R].MPMGPGGPDGPPSPALK.[T]	1xPhospho [S13(100)]	0.040598	0.00229248	1	3	1	2	C0P5G8	C0P5G8 [122-138]	C0P5G8 1xPhospho [S134(100)]	C0P5G8 1xPhospho [S134(100)]	C0P5G8; C0P6K6; B6TSP3	0	1685.74	17																			No Quan Values	Not Found	Not Found	Not Found	Not Found	High	High	High	2	843.371	-4.54	-0.00383	33.5566
FALSE	High	KADDGEESLDEDDLT	[K].KADDGEESLDEDDLT.[-]	1xPhospho [S8(100)]	0.0176397	0.00112406	1	2	1	1	C0P594	C0P594 [217-231]	C0P594 1xPhospho [S224(100); T231(0)]	C0P594 1xPhospho [S224(100)]	C0P594; B4FUG2	1	1731.65	15	82.2	98.5	104.6	108.7	113.8	92.3	873257	1.0466e+06	1.11184e+06	1.15532e+06	1.20892e+06	980676	716336	767516	879176	1.03161e+06	945869	980676		Peak Found	Peak Found	Peak Found	Peak Found	High	Peak Found	High	2	866.327	-0.73	-0.00063	26.2292
FALSE	High	ADPAESPAAVEAATTNHR	[K].ADPAESPAAVEAATTNHR.[H]	1xPhospho [S6(100)]	0.00109111	0.000163824	1	1	1	2	C0P576	C0P576 [8-25]	C0P576 1xPhospho [S13(100); T21(0); T22(0)]	C0P576 1xPhospho [S13(100)]	C0P576	0	1887.82	18				362.9		237.1				769485		502891				687094		502891		Not Found	Not Found	Not Found	High	Not Found	Peak Found	High	3	629.943	-4.49	-0.00282	22.7376
FALSE	High	KADPAESPAAVEAATTNHR	[R].KADPAESPAAVEAATTNHR.[H]	1xPhospho [S7(100)]	2.05343e-08	0.000163824	1	1	1	9	C0P576	C0P576 [7-25]	C0P576 1xPhospho [S13(100); T21(0); T22(0)]	C0P576 1xPhospho [S13(100)]	C0P576	1	2015.92	19	91.4	67.8	90.4	91.5	144.8	114.1	1.16764e+06	865906	1.15452e+06	1.16864e+06	1.84973e+06	1458110	957820	635008	912924	1.04351e+06	1447246	1458110		High	High	High	High	High	High	High	3	672.644	-0.05	-3e-05	19.5799
FALSE	High	ASLGSAPTPTQLK	[K].ASLGSAPTPTQLK.[A]	1xPhospho [T8(100)]	0.048771	0.00259855	1	3	1	1	C0P4L3	C0P4L3 [313-325]	C0P4L3 1xPhospho [S314(0); S317(0); T320(100); T322(0)]	C0P4L3 1xPhospho [T320(100)]	C0P4L3; A0A804P4I8; B6T7C2	0	1350.67	13																			No Quan Values	Not Found	Not Found	Not Found	Not Found	Not Found	High	High	2	675.836	-1.39	-0.00094	26.7108
FALSE	High	DIQSEYTEVVSHVDEGSIEK	[K].DIQSEYTEVVSHVDEGSIEK.[T]	1xPhospho [S11(100)]	0.00187778	0.000163824	1	3	1	4	C0P4D9	C0P4D9 [321-340]	C0P4D9 1xPhospho [S324(0); Y326(0); T327(0); S331(100); S337(0)]	C0P4D9 1xPhospho [S331(100)]	C0P4D9; A0A804Q6J9; A0A1D6MDS9	0	2344.02	20		78.3	81.9	108.4	191.6	139.8		287921	301253	398418	704375	513879		211145	238213	355758	551108	513879		Not Found	Peak Found	Peak Found	High	High	High	High	3	782.015	3.36	0.00262	40.6555
FALSE	High	VSSAGLLVGSVLR	[R].VSSAGLLVGSVLR.[R]	1xPhospho [S3(100)]	0.000466009	0.000163824	1	1	2	7	C0P4A7	C0P4A7 [133-145]	C0P4A7 1xPhospho [S134(0); S135(100); S142(0)]	C0P4A7 1xPhospho [S135(100)]	C0P4A7	0	1337.72	13	119.1	143.1	93.3	132.7		111.8	366669	440717	287450	408693		344337	300780	323198	227298	364933		344337		High	High	High	High	High	High	High	2	669.362	-0.86	-0.00057	46.5421
FALSE	High	SPPREPEPEPVKEEPEPDMNSIK	[K].SPPREPEPEPVKEEPEPDMNSIK.[A]	1xOxidation [M19]; 1xPhospho [S1(100)]	0.000342598	0.000163824	1	3	1	3	C0P489	C0P489 [358-380]	C0P489 1xPhospho [S358(100); S378(0)]	C0P489 1xPhospho [S358(100)]	C0P489; A0A804LPV8; A0A804R2V9	2	2727.22	23	194.2		231	174.8			1.17899e+06		1.40212e+06	1.06108e+06			967135		1.10871e+06	947466				Peak Found	Not Found	High	High	Not Found	Not Found	High	3	909.741	-4.91	-0.00446	22.4351
FALSE	High	SPPREPEPEPVKEEPEPDMNSIK	[K].SPPREPEPEPVKEEPEPDMNSIK.[A]	1xPhospho [S1(100)]	8.9995e-09	0.000163824	1	3	1	11	C0P489	C0P489 [358-380]	C0P489 1xPhospho [S358(100); S378(0)]	C0P489 1xPhospho [S358(100)]	C0P489; A0A804LPV8; A0A804R2V9	2	2711.23	23	131.7	99.8	102.4	128.4	61.4	76.3	2.75312e+06	2.08684e+06	2.14087e+06	2.6848e+06	1.28478e+06	1.59615e+06	2.2584e+06	1.53038e+06	1.69287e+06	2.39733e+06	1.00522e+06	1.59615e+06		High	High	High	High	High	High	High	3	904.413	-0.65	-0.00058	26.7921
FALSE	High	SPPREPEPEPVK	[K].SPPREPEPEPVK.[E]	1xPhospho [S1(100)]	0.0463707	0.00259855	1	3	1	3	C0P489	C0P489 [358-369]	C0P489 1xPhospho [S358(100)]	C0P489 1xPhospho [S358(100)]	C0P489; A0A804LPV8; A0A804R2V9	1	1441.67	12	144.4	110.9	140	113.3		91.4	763170	585857	739804	598831		482726	626031	429636	584993	534712		482726		High	Peak Found	High	High	Not Found	Peak Found	High	2	721.339	-1.44	-0.00104	16.7305
FALSE	High	RSPSYSSPPGYGGYDDYR	[R].RSPSYSSPPGYGGYDDYR.[E]	1xPhospho [S2(99.5)]	0.000193841	0.000163824	2	3	1	10	C0P489; B7ZYW2	C0P489 [189-206]; B7ZYW2 [189-206]	C0P489 1xPhospho [S190(99.5); S192(0.5); Y193(0); S194(0); S195(0); Y199(0); Y202(0); Y205(0)]; B7ZYW2 1xPhospho [S190(99.5); S192(0.5); Y193(0); S194(0); S195(0); Y199(0); Y202(0); Y205(0)]	C0P489 1xPhospho [S190(99.5)]; B7ZYW2 1xPhospho [S190(99.5)]	C0P489; B7ZYW2; A0A804LI01	1	2103.84	18	94.7	57.6	153.3	92.5	101	100.9	1.34056e+06	815001	2.1699e+06	1.30976e+06	1.4305e+06	1.42905e+06	1.09967e+06	597677	1.71583e+06	1.16952e+06	1.11924e+06	1.42905e+06	Shared	High	High	High	High	Peak Found	High	High	3	701.952	-1.8	-0.00126	26.3936
FALSE	High	SPSYSSPPGYGGYDDYR	[R].SPSYSSPPGYGGYDDYR.[E]	1xPhospho [S1(100)]	8.74417e-07	0.000163824	2	3	1	6	C0P489; B7ZYW2	C0P489 [190-206]; B7ZYW2 [190-206]	C0P489 1xPhospho [S190(100); S192(0); Y193(0); S194(0); S195(0); Y199(0); Y202(0); Y205(0)]; B7ZYW2 1xPhospho [S190(100); S192(0); Y193(0); S194(0); S195(0); Y199(0); Y202(0); Y205(0)]	C0P489 1xPhospho [S190(100)]; B7ZYW2 1xPhospho [S190(100)]	C0P489; B7ZYW2; A0A804LI01	0	1947.74	17	91.2	100.7	93.3	129.5	73.2	112.2	662273	731012	677256	940552	531780	814580	543265	536084	535534	839844	416069	814580	Shared	High	High	High	High	High	High	High	2	974.376	1.22	0.00119	29.8394
FALSE	High	WGSPDPYGR	[R].WGSPDPYGR.[R]	1xPhospho [S3(100)]	0.0134421	0.00101373	2	3	1	17	C0P489; B7ZYW2	C0P489 [180-188]; B7ZYW2 [180-188]	C0P489 1xPhospho [S182(100); Y186(0)]; B7ZYW2 1xPhospho [S182(100); Y186(0)]	C0P489 1xPhospho [S182(100)]; B7ZYW2 1xPhospho [S182(100)]	C0P489; B7ZYW2; A0A804LI01	0	1114.44	9	115.9	103	124.8	105.9	78.9	71.6	2.67197e+06	2.37515e+06	2.87731e+06	2.44118e+06	1.81933e+06	1.65162e+06	2.19183e+06	1.74181e+06	2.27521e+06	2179795	1423454	1.65162e+06	Shared	High	High	High	High	High	High	High	2	557.721	-0.22	-0.00012	24.6113
FALSE	High	SAPTTPIK	[R].SAPTTPIK.[GD]	2xPhospho [S1(100); T5(99.7)]	0.0413781	0.00252569	2	3	2	91	C0P3W9; K7VNE0	C0P3W9 [55-62]; K7VNE0 [47-54]	C0P3W9 2xPhospho [S55(100); T58(0.3); T59(99.7)]; K7VNE0 2xPhospho [S47(100); T50(0.3); T51(99.7)]	C0P3W9 2xPhospho [S55(100); T59(99.7)]; K7VNE0 2xPhospho [S47(100); T51(99.7)]	C0P3W9; Q9SLZ0; K7VNE0	0	974.4	8	73.6	89.5	114.5	129	98.5	94.9	1.81618e+07	2.20923e+07	2.82436e+07	3.18253e+07	2.43114e+07	2.34047e+07	1.48982e+07	1.62013e+07	2.23334e+07	2.84177e+07	1.90214e+07	2.34047e+07	Shared	High	High	High	High	High	High	High	2	487.703	-0.29	-0.00014	18.1133
FALSE	High	GGAHSPFAVAISEEER	[K].GGAHSPFAVAISEEER.[H]	1xPhospho [S5(100)]	4.44627e-08	0.000163824	1	2	1	121	C0P3W9	C0P3W9 [63-78]	C0P3W9 1xPhospho [S67(100); S74(0)]	C0P3W9 1xPhospho [S67(100)]	C0P3W9; Q9SLZ0	0	1736.76	16	145	124.3	158.2	75.6	53.7	43.1	4.86364e+07	4.16908e+07	5.30493e+07	2.53695e+07	1.80207e+07	1.44604e+07	39896660	30573777	41948258	2.26531e+07	14099525	1.44604e+07		High	High	High	High	High	High	High	2	868.887	1.27	0.0011	32.034
FALSE	High	RSAPTTPIK	[K].RSAPTTPIK.[GD]	1xPhospho [S2(100)]	0.08072	0.00576649	2	2	2	24	C0P3W9; K7VNE0	C0P3W9 [54-62]; K7VNE0 [46-54]	C0P3W9 1xPhospho [S55(100); T58(0); T59(0)]; K7VNE0 1xPhospho [S47(100); T50(0); T51(0)]	C0P3W9 1xPhospho [S55(100)]; K7VNE0 1xPhospho [S47(100)]	C0P3W9; K7VNE0	1	1050.53	9	148.5	91.8	172.2	68.9	65.9	52.7	2.74079e+07	1.6938e+07	3.17718e+07	1.27229e+07	1.21555e+07	9726576	22482828	12421393	25123310	11360610	9510588	9726576	Shared	High	High	High	High	High	High	High	2	525.769	-4.17	-0.00219	14.0811
FALSE	High	SAPTTPIK	[R].SAPTTPIK.[GD]	1xPhospho [S1(100)]	0.0069742	0.000494932	2	3	3	60	C0P3W9; K7VNE0	C0P3W9 [55-62]; K7VNE0 [47-54]	C0P3W9 1xPhospho [S55(100); T58(0); T59(0)]; K7VNE0 1xPhospho [S47(100); T50(0); T51(0)]	C0P3W9 1xPhospho [S55(100)]; K7VNE0 1xPhospho [S47(100)]	C0P3W9; Q9SLZ0; K7VNE0	0	894.433	8	99.5	82.9	121.8	94.1	113.6	88.2	1.42448e+08	1.18733e+08	1.7445e+08	1.34712e+08	1.62668e+08	1.26261e+08	1.16851e+08	87072250	1.37945e+08	1.20288e+08	127272514	1.26261e+08	Shared	High	High	High	High	High	High	High	2	447.72	-1.17	-0.00052	17.3166
FALSE	High	AQTIDELHSLQR	[R].AQTIDELHSLQR.[K]	1xPhospho [S9(100)]	3.18209e-05	0.000163824	2	3	3	69	C0P3W9; K7VNE0	C0P3W9 [33-44]; K7VNE0 [33-44]	C0P3W9 1xPhospho [T35(0); S41(100)]; K7VNE0 1xPhospho [T35(0); S41(100)]	C0P3W9 1xPhospho [S41(100)]; K7VNE0 1xPhospho [S41(100)]	C0P3W9; Q9SLZ0; K7VNE0	0	1490.7	12	57.4	59.6	60	121.2	207.1	94.7	7.18465e+06	7.46e+06	7.50064e+06	1.51609e+07	2.59112e+07	1.18417e+07	5.8936e+06	5.47076e+06	5.93106e+06	1.35376e+07	2.02731e+07	1.18417e+07	Shared	High	High	High	High	High	High	High	2	745.853	-1.41	-0.00105	25.824
FALSE	High	VEVLSEDEDIR	[R].VEVLSEDEDIR.[F]	1xPhospho [S5(100)]	0.00212615	0.000163824	1	1	1	2	C0P2F3	C0P2F3 [295-305]	C0P2F3 1xPhospho [S299(100)]	C0P2F3 1xPhospho [S299(100)]	C0P2F3	0	1383.6	11	124.2	141.9	115.9	148.4	69.6		2.70383e+06	3.08847e+06	2.52227e+06	3.22928e+06	1.51515e+06		2.21796e+06	2.26492e+06	1.99446e+06	2.88351e+06	1.18546e+06			High	Peak Found	Peak Found	High	Peak Found	Not Found	High	2	692.306	-0.09	-6e-05	29.8698
FALSE	High	VEVLSEDEDIRFEEAGESQEEYDK	[R].VEVLSEDEDIRFEEAGESQEEYDK.[S]	1xPhospho [S5(100)]	8.51815e-07	0.000163824	1	1	1	15	C0P2F3	C0P2F3 [295-318]	C0P2F3 1xPhospho [S299(100); S312(0); Y316(0)]	C0P2F3 1xPhospho [S299(100)]	C0P2F3	1	2925.22	24	84.3	86.2	98.1	96.7	157.9	76.8	1.25224e+06	1.28112e+06	1.45736e+06	1.43601e+06	2.34637e+06	1.14095e+06	1.02722e+06	939502	1.15239e+06	1.28225e+06	1.83582e+06	1.14095e+06		High	High	High	High	High	High	High	3	975.748	3.43	0.00335	37.7465
FALSE	High	MDDPVER	[-].MDDPVER.[L]	1xAcetyl [N-Term]	0.0709372	0.00522003	1	3	1	2	C0HIK4	C0HIK4 [1-7]	C0HIK4 1xAcetyl [N-Term]	C0HIK4 1xAcetyl [N-Term]	A0A804NGB7; A0A804NGB8; C0HIK4	0	903.388	7	126.6	111.6	76.4	94.4	84.5	106.5	1.8477e+06	1.62933e+06	1.1153e+06	1.37735e+06	1.23331e+06	1.55491e+06	1.51567e+06	1.19486e+06	881916	1.22987e+06	964949	1.55491e+06		Peak Found	Peak Found	High	High	Peak Found	Peak Found	High	2	452.197	-1.53	-0.00069	22.8376
FALSE	High	MDSTGTGAGGK	[-].MDSTGTGAGGK.[G]	1xAcetyl [N-Term]	0.000225339	0.000163824	1	3	1	6	C0HIB6	C0HIB6 [1-11]	C0HIB6 1xAcetyl [N-Term]	C0HIB6 1xAcetyl [N-Term]	C0HIB6; B4FMH5; P40280	0	1023.44	11	74.3	90.2	112.4	149.5		173.6	278420	337755	420982	560156		650111	228389	247691	332888	500178		650111		High	High	Peak Found	High	Not Found	High	High	2	512.223	-2.09	-0.00107	14.0379
FALSE	High	SYSELAAAASGGGR	[R].SYSELAAAASGGGR.[T]	1xPhospho [S1(100)]	3.92373e-05	0.000163824	1	3	3	11	C0HHW0	C0HHW0 [10-23]	C0HHW0 1xPhospho [S10(100); Y11(0); S12(0); S19(0)]	C0HHW0 1xPhospho [S10(100)]	C0HHW0; A0A804MLI5; A0A804MLI4	0	1376.58	14	97.6	92.9	106.1	83.9	116.2	103.2	1.03704e+06	987221	1.12802e+06	891515	1.23534e+06	1.09695e+06	850685	723974	891971	796057	966537	1.09695e+06		High	High	High	High	High	High	High	2	688.796	0.06	4e-05	28.319
FALSE	High	VSFGENFSPAR	[K].VSFGENFSPAR.[A]	1xPhospho [S8(100)]	0.0256319	0.00121691	1	1	1	3	C0HHH9	C0HHH9 [189-199]	C0HHH9 1xPhospho [S190(0); S196(100)]	C0HHH9 1xPhospho [S196(100)]	C0HHH9	0	1290.55	11		107.5	95.2	73.3	189.6	134.4		754340	668144	514239	1.33093e+06	943303		553192	528329	459178	1.04133e+06	943303		High	Peak Found	Peak Found	Peak Found	High	Peak Found	High	2	645.779	-0.67	-0.00043	31.8235
FALSE	High	SISITPEIGDDIVR	[R].SISITPEIGDDIVR.[A]	1xPhospho [S3(100)]	1.55573e-06	0.000163824	1	4	1	19	C0HH12	C0HH12 [373-386]	C0HH12 1xPhospho [S373(0); S375(100); T377(0)]	C0HH12 1xPhospho [S375(100)]	C0HH12; A0A1D6NG11; A0A804NFE0; A0A1D6NFZ2	0	1594.77	14	99.6	99.5	113.2	100.8	88.3	98.7	4.92968e+06	4.92637e+06	5.60639e+06	4.99e+06	4.37085e+06	4886803	4.04384e+06	3.61273e+06	4.4332e+06	4.4557e+06	3.41979e+06	4886803		High	High	High	High	High	High	High	2	797.888	-2.45	-0.00196	44.2979
FALSE	High	NSLHVNLGELLKPTET	[R].NSLHVNLGELLKPTET.[-]	1xPhospho [S2(100)]	0.000308531	0.000163824	1	1	1	6	C0HH11	C0HH11 [500-515]	C0HH11 1xPhospho [S501(100); T513(0); T515(0)]	C0HH11 1xPhospho [S501(100)]	C0HH11	0	1844.92	16	134	94.9	65.9	184.6	49.9	70.7	3.71292e+06	2.62942e+06	1.82678e+06	5.11653e+06	1.38423e+06	1.96007e+06	3.04573e+06	1.92827e+06	1.44451e+06	4.56869e+06	1.08303e+06	1.96007e+06		High	High	High	High	Peak Found	High	High	2	922.961	0.04	4e-05	46.231
FALSE	High	LGSQLDILTPIKY	[K].LGSQLDILTPIKY.[-]	1xPhospho [T9(100)]	0.000625614	0.000163824	1	2	1	3	C0HFM4	C0HFM4 [194-206]	C0HFM4 1xPhospho [S196(0); T202(100); Y206(0)]	C0HFM4 1xPhospho [T202(100)]	A0A1D6GGV3; C0HFM4	1	1540.8	13	117.5	126.2	100.7	90.6	91.6	73.3	1.71355e+06	1.84108e+06	1.46901e+06	1.32192e+06	1.33517e+06	1.06935e+06	1.40564e+06	1.35014e+06	1.16161e+06	1.18038e+06	1.04465e+06	1.06935e+06		Peak Found	Peak Found	High	Peak Found	Peak Found	High	High	2	770.905	0.59	0.00046	48.3681
FALSE	High	TSSYPQQPLQHR	[R].TSSYPQQPLQHR.[S]	1xPhospho [S3(100)]	0.000703829	0.000163824	1	1	2	5	C0HFJ2	C0HFJ2 [164-175]	C0HFJ2 1xPhospho [T164(0); S165(0); S166(100); Y167(0)]	C0HFJ2 1xPhospho [S166(100)]	C0HFJ2	0	1521.68	12	128.5	122.7	118.1	130.9		99.7	907590	866797	834347	924471		704195	744500	635662	659753	825484		704195		High	High	High	High	Not Found	High	High	2	761.345	-0.62	-0.00047	16.9799
FALSE	High	VASLPLALEPESPR	[R].VASLPLALEPESPR.[I]	1xPhospho [S3(100)]	0.000156179	0.000163824	1	1	1	12	C0HF91	C0HF91 [260-273]	C0HF91 1xPhospho [S262(100); S271(0)]	C0HF91 1xPhospho [S262(100)]	C0HF91	0	1558.79	14	86.6	97.5	101.1	95.4	102.8	116.6	735128	827718	857700	809661	872125	989806	603029	607003	678219	722968	682357	989806		High	High	High	High	High	High	High	2	779.898	1.09	0.00085	43.6151
FALSE	High	TTSSGSFGSFDGSSVSNK	[R].TTSSGSFGSFDGSSVSNK.[S]	1xPhospho [S3(98.9)]	2.7211e-08	0.000163824	1	3	2	6	C0HEL3	C0HEL3 [280-297]	C0HEL3 1xPhospho [T280(0.5); T281(0.5); S282(98.9); S283(0); S285(0); S288(0); S292(0); S293(0); S295(0)]	C0HEL3 1xPhospho [S282(98.9)]	A0A804NBV0; C0HEL3; A0A804NBV1	0	1831.74	18	95.3	95.6	106.8	89.3	98.6	114.5	1.02843e+06	1.03137e+06	1.15213e+06	963218	1.06363e+06	1.23594e+06	843624	756349	911039	860083	832189	1.23594e+06		High	High	High	High	High	High	High	2	916.373	0.07	7e-05	28.0444
FALSE	High	LGNLLFSPGR	[K].LGNLLFSPGR.[L]	1xPhospho [S7(100)]	0.00015516	0.000163824	1	3	1	12	C0HEL3	C0HEL3 [188-197]	C0HEL3 1xPhospho [S194(100)]	C0HEL3 1xPhospho [S194(100)]	A0A804NBV0; C0HEL3; A0A804NBV1	0	1153.58	10	128.7	113.7	101.2	89.9	92	74.4	4.00756e+06	3.53899e+06	3.14929e+06	2.7994e+06	2.86517e+06	2.31685e+06	3287423	2.5953e+06	2.49027e+06	2499657	2.24173e+06	2.31685e+06		High	High	High	High	High	High	High	2	577.293	2.48	0.00143	42.489
FALSE	High	YSSAAPLSPDAR	[R].YSSAAPLSPDAR.[Q]	1xPhospho [S8(100)]	0.0650433	0.0043594	1	5	1	7	C0HE14	C0HE14 [131-142]	C0HE14 1xPhospho [Y131(0); S132(0); S133(0); S138(100)]	C0HE14 1xPhospho [S138(100)]	A0A804NGX3; A0A1D6NJM3; C0HE14; B4FCU4; A0A804QRL9	0	1314.57	12	71.8	77.3	142.7	109.5	108.8	89.8	1.23097e+06	1.32521e+06	2.44554e+06	1.87663e+06	1.86488e+06	1.53851e+06	1009768	971837	1.93379e+06	1.67569e+06	1.4591e+06	1.53851e+06		High	High	High	High	High	Peak Found	High	2	657.789	-2.15	-0.00141	22.1206
FALSE	High	SQYGAPLLQPFPPPTPPPSLTPAHSERPVVTR	[R].SQYGAPLLQPFPPPTPPPSLTPAHSERPVVTR.[D]	1xPhospho [T15(100)]	2.46504e-05	0.000163824	1	1	1	7	C0HDY1	C0HDY1 [307-338]	C0HDY1 1xPhospho [S307(0); Y309(0); T321(100); S325(0); T327(0); S331(0); T337(0)]	C0HDY1 1xPhospho [T321(100)]	C0HDY1	0	3514.79	32	140	93.7			180.5	185.8	1.70607e+06	1.14247e+06			2.20007e+06	2.26422e+06	1.3995e+06	837827			1.72135e+06	2.26422e+06		High	High	Not Found	High	High	High	High	4	879.45	-2.79	-0.00245	44.3591
FALSE	High	ALSFGGGNGASR	[K].ALSFGGGNGASR.[A]	1xPhospho [S3(100)]	0.00375371	0.000163824	1	3	1	3	B8A3C8	B8A3C8 [97-108]	B8A3C8 1xPhospho [S99(100); S107(0)]	B8A3C8 1xPhospho [S99(100)]	B8A3C8; A0A1D6MYV2; A0A804N6M3	0	1173.5	12	97.1	125.3	114	76.6	93.6	93.5	821079	1.05891e+06	963896	647370	790977	790266	673535	776544	762192	578054	618867	790266		Peak Found	Peak Found	High	High	Peak Found	High	High	2	587.256	-0.54	-0.00031	24.0049
FALSE	High	SGAGAGASEYLIEEEEGLNEHNVVVK	[K].SGAGAGASEYLIEEEEGLNEHNVVVK.[Y]	1xPhospho [S8(100)]	0.000120198	0.000163824	1	1	1	1	B8A390	B8A390 [53-78]	B8A390 1xPhospho [S53(0); S60(100); Y62(0)]	B8A390 1xPhospho [S60(100)]	B8A390	0	2781.26	26																			No Quan Values	Not Found	Not Found	Not Found	High	Not Found	Not Found	High	3	927.764	5.59	0.00518	40.7741
FALSE	High	LELSAVPSSYYSGQLDPDR	[K].LELSAVPSSYYSGQLDPDR.[V]	1xPhospho [S12(100)]	1.34089e-05	0.000163824	1	1	1	17	B8A312	B8A312 [305-323]	B8A312 1xPhospho [S308(0); S312(0); S313(0); Y314(0); Y315(0); S316(100)]	B8A312 1xPhospho [S316(100)]	B8A312	0	2176.98	19	107	81	69.2	135.7	78.8	128.2	1.15494e+07	8.74579e+06	7.46951e+06	1.46484e+07	8.5067e+06	1.38393e+07	9.474e+06	6.41369e+06	5.90645e+06	1.30799e+07	6.6557e+06	1.38393e+07		High	High	High	High	High	High	High	2	1088.99	0.66	0.00071	42.7588
FALSE	High	AHGTAVGLPSDDDMGNSEVGHNALGAGR	[K].AHGTAVGLPSDDDMGNSEVGHNALGAGR.[I]	1xOxidation [M14]; 1xPhospho [S17(100)]	2.14548e-09	0.000163824	2	5	3	29	B8A306; A0A804NBQ9	B8A306 [65-92]; A0A804NBQ9 [62-89]	B8A306 1xPhospho [T68(0); S74(0); S81(100)]; A0A804NBQ9 1xPhospho [T65(0); S71(0); S78(100)]	B8A306 1xPhospho [S81(100)]; A0A804NBQ9 1xPhospho [S78(100)]	B8A306; A0A804NBQ9; C0HHU2; A0A804QVJ8; P30792	0	2801.19	28	77.6	127.4	138.3	95.1	92.1	69.5	3.27557e+06	5.37413e+06	5.83344e+06	4.01e+06	3.88612e+06	2.93177e+06	2.68697e+06	3.94109e+06	4.61274e+06	3.58063e+06	3.04053e+06	2.93177e+06	Shared	High	High	High	High	High	High	High	3	934.401	-2.15	-0.00201	26.047
FALSE	High	AHGTAVGLPSDDDMGNSEVGHNALGAGR	[K].AHGTAVGLPSDDDMGNSEVGHNALGAGR.[I]	1xPhospho [S17(100)]	3.90298e-11	0.000163824	2	5	2	29	B8A306; A0A804NBQ9	B8A306 [65-92]; A0A804NBQ9 [62-89]	B8A306 1xPhospho [T68(0); S74(0); S81(100)]; A0A804NBQ9 1xPhospho [T65(0); S71(0); S78(100)]	B8A306 1xPhospho [S81(100)]; A0A804NBQ9 1xPhospho [S78(100)]	B8A306; A0A804NBQ9; C0HHU2; A0A804QVJ8; P30792	0	2785.2	28	114.4	76.3	136.4	111.8	116.7	44.3	5.33352e+06	3.55682e+06	6.3584e+06	5.21063e+06	5.44111e+06	2.06291e+06	4.37511e+06	2608377	5.02785e+06	4652708	4.25717e+06	2.06291e+06	Shared	High	High	High	High	High	High	High	3	929.072	0.31	0.00028	30.3021
FALSE	High	NTSFGGTASNSGPVSNAGGR	[R].NTSFGGTASNSGPVSNAGGR.[S]	1xPhospho [S3(99.6)]	5.40054e-09	0.000163824	1	3	2	8	B8A1S1	B8A1S1 [72-91]	B8A1S1 1xPhospho [T73(0.4); S74(99.6); T78(0); S80(0); S82(0); S86(0)]	B8A1S1 1xPhospho [S74(99.6)]	B8A1S1; A0A1D6E0A4; A0A1D6E098	0	1917.81	20	100.8	107.2	142.2	146.6		103.2	613330	652175	865465	891746		628200	503118	478269	684359	796264		628200		High	High	High	High	High	High	High	2	959.408	0.11	0.00011	20.7494
FALSE	High	SGPLGNAPSR	[K].SGPLGNAPSR.[N]	1xPhospho [S1(100)]	0.020728	0.00112406	2	4	1	7	B8A1S1; K7ULP1	B8A1S1 [62-71]; K7ULP1 [62-71]	B8A1S1 1xPhospho [S62(100); S70(0)]; K7ULP1 1xPhospho [S62(100); S70(0)]	B8A1S1 1xPhospho [S62(100)]; K7ULP1 1xPhospho [S62(100)]	B8A1S1; K7ULP1; A0A1D6E0A4; A0A1D6E098	0	1035.46	10	89	89.3	66.4	137.6	80.7	137.1	4.21448e+06	4.22909e+06	3.14263e+06	6.51356e+06	3.8192e+06	6.48908e+06	3.45715e+06	3.10138e+06	2.48501e+06	5.81613e+06	2.98817e+06	6.48908e+06	Shared	High	High	High	Peak Found	Peak Found	Peak Found	High	2	518.235	1.36	0.0007	17.5293
FALSE	High	VSGPLDSAASMK	[K].VSGPLDSAASMK.[M]	1xPhospho [S10(100)]	0.0585063	0.00381354	2	4	1	2	B8A1S1; K7ULP1	B8A1S1 [176-187]; K7ULP1 [176-187]	B8A1S1 1xPhospho [S177(0); S182(0); S185(100)]; K7ULP1 1xPhospho [S177(0); S182(0); S185(100)]	B8A1S1 1xPhospho [S185(100)]; K7ULP1 1xPhospho [S185(100)]	B8A1S1; K7ULP1; A0A1D6E0A4; A0A1D6E098	0	1242.54	12	72.3	52	89.4	133.7	102.7	149.8	425220	306015	525805	786612	604350	881429	348810	224414	415776	702386	472848	881429	Shared	Peak Found	Peak Found	Peak Found	High	Peak Found	Peak Found	High	2	621.774	-2.12	-0.00132	25.3196
FALSE	High	LIGSPDIRPK	[K].LIGSPDIRPK.[K]	1xPhospho [S4(100)]	0.0053392	0.000332716	1	1	1	6	B8A1N8	B8A1N8 [635-644]	B8A1N8 1xPhospho [S638(100)]	B8A1N8 1xPhospho [S638(100)]	B8A1N8	0	1175.62	10	112.8	84.6	141.5	85	100.7	75.4	967951	725580	1.21394e+06	728794	863334	646841	794014	532100	959916	650760	675479	646841		High	High	Peak Found	High	Peak Found	High	High	2	588.311	-2.45	-0.00144	24.9295
FALSE	High	LLLSQISASR	[R].LLLSQISASR.[G]	1xPhospho [S7(99.5)]	0.0497015	0.00282769	1	3	1	3	B8A0D5	B8A0D5 [636-645]	B8A0D5 1xPhospho [S639(0); S642(99.5); S644(0.5)]	B8A0D5 1xPhospho [S642(99.5)]	B8A0D5; A0A1D6NA93; A0A1D6NA94	0	1167.61	10	57.7	111.9	69.9	77.3	191	92.1	538809	1.04458e+06	652955	721571	1.78359e+06	860147	441988	766041	516318	644310	1.39549e+06	860147		Peak Found	Peak Found	Peak Found	High	High	High	High	2	584.307	-5.11	-0.00298	34.2311
FALSE	High	YDDPSPPPR	[K].YDDPSPPPR.[R]	1xPhospho [S5(100)]	0.00370501	0.000163824	2	4	1	29	B8A043; B4F9M6	B8A043 [12-20]; B4F9M6 [12-20]	B8A043 1xPhospho [Y12(0); S16(100)]; B4F9M6 1xPhospho [Y12(0); S16(100)]	B8A043 1xPhospho [S16(100)]; B4F9M6 1xPhospho [S16(100)]	B8A043; A0A804P311; C0P3Q1; B4F9M6	0	1123.45	9	131.2	84.6	91.2	85.4	137.7	69.8	1.04315e+07	6.72559e+06	7.25301e+06	6.78947e+06	1.09497e+07	5.54983e+06	8557022	4.93218e+06	5.73525e+06	6062494	8.56713e+06	5.54983e+06	Shared	High	High	High	High	High	High	High	2	562.225	-2.37	-0.00133	15.5692
FALSE	High	RKYDDPSPPPR	[K].RKYDDPSPPPR.[R]	1xPhospho [S7(100)]	0.0563516	0.00372534	2	4	1	5	B8A043; B4F9M6	B8A043 [10-20]; B4F9M6 [10-20]	B8A043 1xPhospho [Y12(0); S16(100)]; B4F9M6 1xPhospho [Y12(0); S16(100)]	B8A043 1xPhospho [S16(100)]; B4F9M6 1xPhospho [S16(100)]	B8A043; A0A804P311; C0P3Q1; B4F9M6	2	1407.64	11	189.9	170.5	239.7				1.05231e+06	944643	1.32824e+06				863213	692750	1.05029e+06				Shared	High	Peak Found	High	Not Found	Not Found	Not Found	High	3	469.885	-0.84	-0.00039	12.8648
FALSE	High	MYQGAGEDMGGAGGMDEDAPAGSGGPGPK	[K].MYQGAGEDMGGAGGMDEDAPAGSGGPGPK.[I]	1xPhospho [S23(100)]	0.0304756	0.00160043	1	2	1	1	B7ZZ42	B7ZZ42 [616-644]	B7ZZ42 1xPhospho [Y617(0); S638(100)]	B7ZZ42 1xPhospho [S638(100)]	A0A1D6MWU7; B7ZZ42	0	2747.04	29																			No Quan Values	Not Found	Not Found	Not Found	Not Found	High	Not Found	High	3	916.349	-3.12	-0.00285	28.0461
FALSE	High	FDWDHPMHLQPTSPTAIK	[K].FDWDHPMHLQPTSPTAIK.[Q]	1xOxidation [M7]; 1xPhospho [S13(97.6)]	0.0214068	0.00121691	1	1	1	2	B7ZYX8	B7ZYX8 [381-398]	B7ZYX8 1xPhospho [T392(1.2); S393(97.6); T395(1.2)]	B7ZYX8 1xPhospho [S393(97.6)]	B7ZYX8	0	2216.98	18	268.3			172.1	159.5		731958			469577	435205		600428			419298	340508			High	Not Found	High	Peak Found	Peak Found	Not Found	High	3	739.667	1.17	0.00086	33.7799
FALSE	High	SPSPEPEPEPVKEEPEPDMNSIK	[K].SPSPEPEPEPVKEEPEPDMNSIK.[A]	1xOxidation [M19]; 1xPhospho [S1(100)]	0.0289541	0.0014757	1	2	1	1	B7ZYW2	B7ZYW2 [358-380]	B7ZYW2 1xPhospho [S358(100); S360(0); S378(0)]	B7ZYW2 1xPhospho [S358(100)]	B7ZYW2; A0A804LI01	1	2658.15	23																			No Quan Values	Not Found	Not Found	High	Not Found	Not Found	Not Found	High	3	886.721	-1.16	-0.00103	24.5719
FALSE	High	SPSPEPEPEPVKEEPEPDMNSIK	[K].SPSPEPEPEPVKEEPEPDMNSIK.[A]	1xPhospho [S1(100)]	7.29846e-09	0.000163824	1	2	1	5	B7ZYW2	B7ZYW2 [358-380]	B7ZYW2 1xPhospho [S358(100); S360(0); S378(0)]	B7ZYW2 1xPhospho [S358(100)]	B7ZYW2; A0A804LI01	1	2642.16	23	168.2	122.6	150	159.3			1.04822e+06	763975	934871	992778			859861	560258	739241	886478				High	High	High	High	High	Not Found	High	3	881.391	0.26	0.00023	29.1729
FALSE	High	SPSPEPEPEPVK	[K].SPSPEPEPEPVK.[E]	1xPhospho [S1(100)]	0.0650433	0.0043594	1	2	1	3	B7ZYW2	B7ZYW2 [358-369]	B7ZYW2 1xPhospho [S358(100); S360(0)]	B7ZYW2 1xPhospho [S358(100)]	B7ZYW2; A0A804LI01	0	1372.6	12	135.4	121.7	110.2		146.9	85.7	407693	366503	331865		442181	257990	334432	268773	262419		345965	257990		Peak Found	High	Peak Found	High	High	Peak Found	High	2	686.805	-0.45	-0.00031	18.9368
FALSE	High	SDSDSLLVR	[R].SDSDSLLVR.[A]	1xPhospho [S3(100)]	0.01121	0.00101373	1	2	1	14	B7ZYK0	B7ZYK0 [5-13]	B7ZYK0 1xPhospho [S5(0); S7(100); S9(0)]	B7ZYK0 1xPhospho [S7(100)]	B7ZYK0; A0A804Q092	0	1071.47	9	96.5	88.9	124.7	107.7	92.9	89.3	1.1911e+06	1.09749e+06	1.53877e+06	1.32875e+06	1.14695e+06	1.10205e+06	977063	804837	1.21677e+06	1186480	897381	1.10205e+06		High	High	High	High	High	High	High	2	536.238	-2.91	-0.00156	26.764
FALSE	High	MEDLLGSEIGK	[-].MEDLLGSEIGK.[N]	1xAcetyl [N-Term]	4.09967e-06	0.000163824	1	2	1	2	B7ZYB1	B7ZYB1 [1-11]	B7ZYB1 1xAcetyl [N-Term]	B7ZYB1 1xAcetyl [N-Term]	B7ZYB1; B6SY29	0	1233.6	11				364.3	235.7					644987	417270					575926	326476			High	Not Found	Not Found	High	Peak Found	Not Found	High	2	617.304	-2.02	-0.00125	48.7095
FALSE	High	MEGSAAAPLR	[-].MEGSAAAPLR.[T]	1xAcetyl [N-Term]	0.0408565	0.00229248	1	3	1	2	B7ZY93	B7ZY93 [1-10]	B7ZY93 1xAcetyl [N-Term]	B7ZY93 1xAcetyl [N-Term]	B7ZY93; A0A804PNB1; A0A804PP02	0	1044.51	10																			No Quan Values	Not Found	Not Found	High	High	Not Found	Not Found	High	2	522.761	-0.28	-0.00015	28.2781
FALSE	High	AVYYNDRSPPADLK	[R].AVYYNDRSPPADLK.[R]	1xPhospho [S8(100)]	0.0525957	0.00352514	1	1	1	2	B7ZY51	B7ZY51 [389-402]	B7ZY51 1xPhospho [Y391(0); Y392(0); S396(100)]	B7ZY51 1xPhospho [S396(100)]	B7ZY51	1	1688.77	14	111.7	101.8	117.1	90.1	93.2	86.2	716903	653393	751517	578209	598076	553094	588079	479163	594256	516298	467939	553094		High	Peak Found	High	Peak Found	Peak Found	Peak Found	High	2	844.888	0.88	0.00074	24.3777
FALSE	High	MEPLPSATAAGVGAPGPGPGYPESTESSPR	[-].MEPLPSATAAGVGAPGPGPGYPESTESSPR.[S]	1xAcetyl [N-Term]; 1xPhospho [S28(100)]	0.0181014	0.00112406	1	1	1	3	B7ZY51	B7ZY51 [1-30]	B7ZY51 1xAcetyl [N-Term]; 1xPhospho [S6(0); T8(0); Y21(0); S24(0); T25(0); S27(0); S28(100)]	B7ZY51 1xAcetyl [N-Term]; 1xPhospho [S28(100)]	B7ZY51	0	2989.33	30																			No Quan Values	Not Found	Not Found	High	Not Found	High	High	High	3	997.112	-2.12	-0.00211	45.5905
FALSE	High	GAASPASVSVAR	[R].GAASPASVSVAR.[S]	1xPhospho [S4(100)]	0.0160097	0.00101373	1	1	1	1	B7ZXG5	B7ZXG5 [63-74]	B7ZXG5 1xPhospho [S66(100); S69(0); S71(0)]	B7ZXG5 1xPhospho [S66(100)]	B7ZXG5	0	1152.54	12																			No Quan Values	Not Found	Not Found	High	Not Found	Not Found	Not Found	High	2	576.773	-1.75	-0.00101	18.3215
FALSE	High	MSLQGSPPAQPEPK	[R].MSLQGSPPAQPEPK.[R]	1xPhospho [S6(100)]	0.00274345	0.000163824	1	1	1	9	B7ZXG5	B7ZXG5 [16-29]	B7ZXG5 1xPhospho [S17(0); S21(100)]	B7ZXG5 1xPhospho [S21(100)]	B7ZXG5	0	1546.7	14	126.1	98.6	86.3	93	98.2	97.8	2.3266e+06	1.81816e+06	1.59218e+06	1.71557e+06	1.8103e+06	1.80322e+06	1.90852e+06	1.33334e+06	1.259e+06	1.53188e+06	1.41639e+06	1.80322e+06		Peak Found	High	High	High	High	High	High	2	773.852	0.05	4e-05	24.0077
FALSE	High	MSLQGSPPAQPEPK	[R].MSLQGSPPAQPEPK.[R]	1xOxidation [M1]; 1xPhospho [S6(100)]	0.000989114	0.000163824	1	1	1	5	B7ZXG5	B7ZXG5 [16-29]	B7ZXG5 1xPhospho [S17(0); S21(100)]	B7ZXG5 1xPhospho [S21(100)]	B7ZXG5	0	1562.69	14	118.8	97.7	104.1	75	106	98.3	1.16121e+06	955779	1.01791e+06	733649	1.03685e+06	961585	952548	700916	804905	655095	811238	961585		High	High	Peak Found	High	High	Peak Found	High	2	781.847	-3.58	-0.00279	18.5237
FALSE	High	DTELDEASNETQPETGSPLRK	[K].DTELDEASNETQPETGSPLRK.[S]	1xPhospho [S17(99.6)]	8.74417e-07	0.000163824	1	5	2	10	B7ZXG4	B7ZXG4 [526-546]	B7ZXG4 1xPhospho [T527(0); S533(0); T536(0); T540(0.4); S542(99.6)]	B7ZXG4 1xPhospho [S542(99.6)]	B7ZXG4; A0A804QUC8; A0A1D6FYP9; A0A804QT78; A0A804QW09	1	2397.05	21	78.4	158	154.4		139.6	69.5	2.44596e+06	4.92792e+06	4.81632e+06		4.35441e+06	2.1663e+06	2.00643e+06	3.61386e+06	3.80846e+06		3.40692e+06	2.1663e+06		High	High	High	High	High	High	High	2	1199.02	-2.29	-0.00275	23.8528
FALSE	High	DTELDEASNETQPETGSPLR	[K].DTELDEASNETQPETGSPLR.[K]	1xPhospho [S17(100)]	2.65076e-08	0.000163824	1	5	2	7	B7ZXG4	B7ZXG4 [526-545]	B7ZXG4 1xPhospho [T527(0); S533(0); T536(0); T540(0); S542(100)]	B7ZXG4 1xPhospho [S542(100)]	B7ZXG4; A0A804QUC8; A0A1D6FYP9; A0A804QT78; A0A804QW09	0	2268.95	20	107.7	69.2	102.5	188.1		132.6	936699	601805	891219	1.63646e+06		1153169	768379	441331	704724	1.46124e+06		1153169		High	High	High	High	High	High	High	2	1134.97	-4.36	-0.00495	26.8074
FALSE	High	DSSPPPPPSR	[K].DSSPPPPPSR.[M]	1xPhospho [S3(99.6)]	0.0847652	0.00585821	1	2	2	4	B7ZX72	B7ZX72 [159-168]	B7ZX72 1xPhospho [S160(0.5); S161(99.6); S167(0)]	B7ZX72 1xPhospho [S161(99.6)]	B7ZX72; C0P8E4	0	1116.47	10	102.9	80.8	212.2	92.5	55.9	55.7	578285	454083	1.19238e+06	520025	313876	313012	474370	332999	942868	464344	245579	313012		High	High	High	Peak Found	Peak Found	Peak Found	High	2	558.74	-0.25	-0.00014	11.9498
FALSE	High	IVSDEIHDEVANDEKSESADDVTAR	[K].IVSDEIHDEVANDEKSESADDVTAR.[I]	1xPhospho [S16(100)]	3.60359e-05	0.000163824	1	4	1	3	B6UDK8	B6UDK8 [134-158]	B6UDK8 1xPhospho [S136(0); S149(100); S151(0); T156(0)]	B6UDK8 1xPhospho [S149(100)]	B6UDK8; A0A804LY56; A0A1D6KS18; A0A1D6KS19	1	2824.22	25																			No Quan Values	Not Found	Not Found	High	Not Found	High	High	High	3	942.078	1.8	0.0017	24.7084
FALSE	High	ASGSPPVPVMHSPPRPVTVK	[R].ASGSPPVPVMHSPPRPVTVK.[D]	2xPhospho [S4(100); S12(100)]	0.000265407	0.000163824	1	3	2	35	B6UCY8	B6UCY8 [233-252]	B6UCY8 2xPhospho [S234(0); S236(100); S244(100); T250(0)]	B6UCY8 2xPhospho [S236(100); S244(100)]	B6UCY8; A0A804PNG8; A0A804NXK1	0	2200.04	20	94.8	73.2	109.2	112	120.1	90.6	3.38865e+06	2.61698e+06	3.90165e+06	4.00123e+06	4.29174e+06	3.23699e+06	2.77972e+06	1.91915e+06	3.08519e+06	3.5728e+06	3.35789e+06	3.23699e+06		High	High	High	High	High	High	High	3	734.015	-3.58	-0.00263	31.8981
FALSE	High	DIFPGSEAASPR	[K].DIFPGSEAASPR.[R]	1xPhospho [S10(100)]	0.00119577	0.000163824	1	3	1	17	B6UBN4	B6UBN4 [76-87]	B6UBN4 1xPhospho [S81(0); S85(100)]	B6UBN4 1xPhospho [S85(100)]	B6UBN4; A0A1D6PIA1; A0A1D6PIA0	0	1326.57	12	124	95.5	86.6	114.2	98.2	81.4	5.00318e+06	3.85354e+06	3.49507e+06	4.60925e+06	3.9644e+06	3.28566e+06	4.10413e+06	2.82598e+06	2.7637e+06	4115717	3.10177e+06	3.28566e+06		High	High	High	High	High	High	High	2	663.788	-2.77	-0.00184	30.8424
FALSE	High	NDDGTSYAYSVPTSPNASMNNYLAQGAAR	[R].NDDGTSYAYSVPTSPNASMNNYLAQGAAR.[Q]	1xPhospho [S14(92.4)]	0.00706561	0.000652825	1	3	1	1	B6UBN4	B6UBN4 [138-166]	B6UBN4 1xPhospho [T142(1.3); S143(1.3); Y144(1.3); Y146(1.3); S147(1.3); T150(1.3); S151(92.4); S155(0); Y159(0)]	B6UBN4 1xPhospho [S151(92.4)]	B6UBN4; A0A1D6PIA1; A0A1D6PIA0	0	3115.31	29																			No Quan Values	Not Found	High	Not Found	Not Found	Not Found	Not Found	High	3	1039.11	4.35	0.00452	41.207
FALSE	High	QQALTSAEEPDEPPLSPTSQK	[K].QQALTSAEEPDEPPLSPTSQK.[I]	1xPhospho [T18(99.3)]	8.37417e-09	0.000163824	1	1	3	43	B6U9I3	B6U9I3 [71-91]	B6U9I3 1xPhospho [T75(0); S76(0); S86(0.3); T88(99.3); S89(0.3)]	B6U9I3 1xPhospho [T88(99.3)]	B6U9I3	0	2333.05	21	94.6	105.3	90.9	81.8	134	93.4	2.60545e+07	2.90214e+07	2.50404e+07	2.25303e+07	3.69284e+07	2.57202e+07	2.13726e+07	2.12827e+07	19800511	20117935	2.8893e+07	2.57202e+07		High	High	High	High	High	High	High	2	1167.03	-1.97	-0.00229	27.831
FALSE	High	EGEDYASDHGGDDIEDNLQSPLISR	[R].EGEDYASDHGGDDIEDNLQSPLISR.[Q]	2xPhospho [S7(99.3); S20(100)]	0.0076895	0.000652825	1	2	2	2	B6U6U2	B6U6U2 [352-376]	B6U6U2 2xPhospho [Y356(0.7); S358(99.3); S371(100); S375(0)]	B6U6U2 2xPhospho [S358(99.3); S371(100)]	A0A804LMQ3; B6U6U2	0	2892.12	25				600						637187						568961				Not Found	Not Found	Not Found	High	Not Found	Not Found	High	3	964.719	6.34	0.00611	37.3093
FALSE	High	GQSALGSALGLISR	[R].GQSALGSALGLISR.[H]	2xPhospho [S3(100); S7(100)]	0.000373028	0.000163824	1	2	1	15	B6U6U2	B6U6U2 [274-287]	B6U6U2 2xPhospho [S276(100); S280(100); S286(0)]	B6U6U2 2xPhospho [S276(100); S280(100)]	A0A804LMQ3; B6U6U2	0	1489.68	14	80.1	117.7	114.1	104.1	94.9	89	702996	1.03276e+06	1.00077e+06	913261	832097	781009	576670	757371	791351	815474	651039	781009		High	High	High	High	High	High	High	2	745.343	-2.1	-0.00156	48.6448
FALSE	High	EIAAPHGSILGAVGR	[K].EIAAPHGSILGAVGR.[S]	1xPhospho [S8(100)]	6.49579e-05	0.000163824	1	2	1	18	B6U6U2	B6U6U2 [385-399]	B6U6U2 1xPhospho [S392(100)]	B6U6U2 1xPhospho [S392(100)]	A0A804LMQ3; B6U6U2	0	1527.77	15	109.6	100	81.6	113	89.5	106.2	1.26122e+07	1.15083e+07	9.38934e+06	1.30063e+07	1.02971e+07	1.2224e+07	1.03459e+07	8.43957e+06	7.42454e+06	1.16136e+07	8.0565e+06	1.2224e+07		High	High	High	High	High	High	High	2	764.387	-0.83	-0.00063	34.4571
FALSE	High	STLFPNFGSMFSVADQQQVK	[R].STLFPNFGSMFSVADQQQVK.[A]	1xOxidation [M10]; 1xPhospho [S12(100)]	0.00666343	0.000494932	1	2	2	8	B6U6U2	B6U6U2 [323-342]	B6U6U2 1xPhospho [S323(0); T324(0); S331(0); S334(100)]	B6U6U2 1xPhospho [S334(100)]	A0A804LMQ3; B6U6U2	0	2327.04	20	125.4	157.9	119.5	90.8	106.3		666321	839244	635240	482730	564918		546586	615456	502310	431043	441996			High	Peak Found	High	High	High	High	High	2	1164.02	0.18	0.00021	49.8381
FALSE	High	MPEIMGSMR	[K].MPEIMGSMR.[S]	1xPhospho [S7(100)]	0.058873	0.00381354	1	2	1	12	B6U6U2	B6U6U2 [314-322]	B6U6U2 1xPhospho [S320(100)]	B6U6U2 1xPhospho [S320(100)]	A0A804LMQ3; B6U6U2	0	1131.44	9	89.6	104.1	130.5	132	74.5	69.4	3.71156e+06	4.31154e+06	5.4057e+06	5.4693e+06	3.08609e+06	2.87601e+06	3.04461e+06	3.16184e+06	4274512	4883679	2.41458e+06	2.87601e+06		High	High	High	High	High	High	High	2	566.22	-5.42	-0.00307	33.8851
FALSE	High	GQSALGSALGLISR	[R].GQSALGSALGLISR.[H]	1xPhospho [S7(100)]	6.89445e-08	0.000163824	1	2	4	54	B6U6U2	B6U6U2 [274-287]	B6U6U2 1xPhospho [S276(0); S280(100); S286(0)]	B6U6U2 1xPhospho [S280(100)]	A0A804LMQ3; B6U6U2	0	1409.71	14	117.1	151.6	127	79.1	50.4	74.8	1.09307e+07	1.41488e+07	1.18472e+07	7.37912e+06	4.70484e+06	6.97563e+06	8.96654e+06	1.03759e+07	9.36808e+06	6.58901e+06	3.6811e+06	6.97563e+06		High	High	High	High	High	High	High	2	705.357	-6.44	-0.00454	46.7652
FALSE	High	DAALSPAAQIGTLTSALANANPEQQR	[R].DAALSPAAQIGTLTSALANANPEQQR.[T]	1xPhospho [S5(100)]	8.74957e-10	0.000163824	2	4	2	4	B6U4M0; A0A804RMN8	B6U4M0 [553-578]; A0A804RMN8 [537-562]	B6U4M0 1xPhospho [S557(100); T564(0); T566(0); S567(0)]; A0A804RMN8 1xPhospho [S541(100); T548(0); T550(0); S551(0)]	B6U4M0 1xPhospho [S557(100)]; A0A804RMN8 1xPhospho [S541(100)]	B6U4M0; A0A804RMN8; A0A1D6J9R4; A0A804MDT6	0	2688.3	26																			No Quan Values	Not Found	High	Not Found	High	High	High	High	2	1344.66	6.45	0.00867	51.6978
FALSE	High	APPLSPIGEPNAR	[R].APPLSPIGEPNAR.[A]	1xPhospho [S5(100)]	0.00784108	0.000652825	1	1	1	12	B6U2H1	B6U2H1 [81-93]	B6U2H1 1xPhospho [S85(100)]	B6U2H1 1xPhospho [S85(100)]	B6U2H1	0	1398.68	13	70.7	102.5	94.2	81.2	150.9	100.5	1.47267e+06	2.13508e+06	1.96279e+06	1.69046e+06	3.14181e+06	2092880	1.20804e+06	1.56575e+06	1552057	1.50946e+06	2.45817e+06	2092880		High	High	High	Peak Found	High	High	High	2	699.841	-1.52	-0.00106	29.3553
FALSE	High	SNSVSTTGNENLR	[R].SNSVSTTGNENLR.[S]	1xPhospho [S3(100)]	1.08035e-05	0.000163824	1	2	1	10	B6U1B5	B6U1B5 [260-272]	B6U1B5 1xPhospho [S260(0); S262(100); S264(0); T265(0); T266(0)]	B6U1B5 1xPhospho [S262(100)]	B6U1B5; B8A307	0	1458.62	13	95.4	76.5	115.5	140.8	87.8	84.1	1.80663e+06	1.44849e+06	2.18721e+06	2.66619e+06	1.66266e+06	1.59389e+06	1.48199e+06	1.06224e+06	1.72952e+06	2.38071e+06	1.30088e+06	1.59389e+06		High	High	High	High	High	High	High	2	729.814	-1.04	-0.00076	15.3378
FALSE	High	INGPSTTISPER	[R].INGPSTTISPER.[A]	1xPhospho [S9(100)]	0.00072724	0.000163824	1	1	1	8	B6U194	B6U194 [373-384]	B6U194 1xPhospho [S377(0); T378(0); T379(0); S381(100)]	B6U194 1xPhospho [S381(100)]	B6U194	0	1351.63	12	113.2	101.6	119.9	83.2	90	92.1	1.94159e+06	1.74239e+06	2.05624e+06	1.42604e+06	1.5439e+06	1579771	1.59269e+06	1.27778e+06	1.62595e+06	1.27335e+06	1.20796e+06	1579771		High	High	High	High	High	High	High	2	676.315	-2.2	-0.00149	21.0837
FALSE	High	VRSSPNLSTLDAAAR	[R].VRSSPNLSTLDAAAR.[R]	1xPhospho [S3(100)]	0.0992322	0.00756993	1	2	2	6	B6TWP6	B6TWP6 [241-255]	B6TWP6 1xPhospho [S243(100); S244(0); S248(0); T249(0)]	B6TWP6 1xPhospho [S243(100)]	B6TWP6; K7VV70	1	1637.8	15	123.6	100	107.5	110.1	80.9	77.8	2.12289e+06	1.71772e+06	1.84594e+06	1.88994e+06	1.38873e+06	1.33655e+06	1741417	1.25968e+06	1.45966e+06	1.68757e+06	1.08655e+06	1.33655e+06		High	High	Peak Found	High	Peak Found	High	High	3	546.604	-2.75	-0.0015	27.754
FALSE	High	MDAGDASTALALTAAEPSPPSPNR	[-].MDAGDASTALALTAAEPSPPSPNR.[R]	1xAcetyl [N-Term]; 1xPhospho [S21(100)]	0.0015534	0.000163824	1	2	1	5	B6TW72	B6TW72 [1-24]	B6TW72 1xAcetyl [N-Term]; 1xPhospho [S7(0); T8(0); T13(0); S18(0); S21(100)]	B6TW72 1xAcetyl [N-Term]; 1xPhospho [S21(100)]	B6TW72; A0A804PP08	0	2462.09	24	149.6		46.4	154.1	123.9	126	521006		161759	536675	431625	438838	427384		127909	479211	337707	438838		High	High	Peak Found	High	High	High	High	3	821.369	0.29	0.00024	47.5702
FALSE	High	IGTASSASR	[R].IGTASSASR.[A]	1xPhospho [T3(100)]	0.0145287	0.00101373	1	2	2	26	B6TVL4	B6TVL4 [375-383]	B6TVL4 1xPhospho [T377(100); S379(0); S380(0); S382(0)]	B6TVL4 1xPhospho [T377(100)]	B6TVL4; A0A3L6F2H8	0	929.409	9	51.2	71.6	85.3	76.3	161.1	154.5	4.07839e+06	5.70258e+06	6.78668e+06	6.07159e+06	1.28211e+07	1.22946e+07	3.34553e+06	4.18196e+06	5366511	5.42148e+06	1.00313e+07	1.22946e+07		Peak Found	Peak Found	Peak Found	High	High	High	High	2	465.207	-2.69	-0.00125	11.569
FALSE	High	SESEPAAVAAPASETKSDAEPAAVAAPAPETK	[K].SESEPAAVAAPASETKSDAEPAAVAAPAPETK.[S]	1xPhospho [S17(98.4)]	2.17671e-05	0.000163824	1	1	3	7	B6TRL2	B6TRL2 [348-379]	B6TRL2 1xPhospho [S348(0); S350(0); S360(0.8); T362(0.8); S364(98.4); T378(0)]	B6TRL2 1xPhospho [S364(98.4)]	B6TRL2	1	3130.45	32	70.2	69	108.1	92.6	172	88.1	750282	737842	1.1554e+06	989783	1.83852e+06	941727	615460	541093	913624	883803	1438468	941727		High	High	High	High	High	High	High	3	1044.15	-1.71	-0.00179	27.2975
FALSE	High	SDAEPAAVAAPVPETKSDAEPAADAAPVPEMK	[K].SDAEPAAVAAPVPETKSDAEPAADAAPVPEMK.[S]	1xPhospho [S17(99.2)]	5.3653e-09	0.000163824	1	1	3	5	B6TRL2	B6TRL2 [316-347]	B6TRL2 1xPhospho [S316(0); T330(0.8); S332(99.2)]	B6TRL2 1xPhospho [S332(99.2)]	B6TRL2	1	3212.47	32		97.9	118.1		241	143		825199	994823		2.03089e+06	1.20517e+06		605156	786648		1.58898e+06	1.20517e+06		Not Found	High	High	Not Found	High	High	High	3	1071.5	0.44	0.00047	34.9079
FALSE	High	SDAEPAADAAPVPEMK	[K].SDAEPAADAAPVPEMK.[S]	1xPhospho [S1(100)]	9.74796e-05	0.000163824	1	1	1	1	B6TRL2	B6TRL2 [332-347]	B6TRL2 1xPhospho [S332(100)]	B6TRL2 1xPhospho [S332(100)]	B6TRL2	0	1678.7	16																			No Quan Values	Not Found	Not Found	Not Found	Not Found	Not Found	High	High	2	839.855	0.11	9e-05	29.0149
FALSE	High	SVAEPAAVAAPAPETKSDAEPAAVAAPVPETK	[K].SVAEPAAVAAPAPETKSDAEPAAVAAPVPETK.[S]	1xPhospho [S17(99.1)]	1.19729e-06	0.000163824	1	1	2	6	B6TRL2	B6TRL2 [284-315]	B6TRL2 1xPhospho [S284(0); T298(0.9); S300(99.1); T314(0)]	B6TRL2 1xPhospho [S300(99.1)]	B6TRL2	1	3122.53	32					447.9	152.1					1.77293e+06	601978					1.38716e+06	601978		High	High	High	Not Found	High	High	High	3	1041.52	1.55	0.00161	32.5798
FALSE	High	SDAEPAAVAAPVPETK	[K].SDAEPAAVAAPVPETK.[S]	1xPhospho [S1(100)]	4.61242e-06	0.000163824	1	1	1	3	B6TRL2	B6TRL2 [300-315]; [316-331]	B6TRL2 1xPhospho [S300(100); T314(0)]; 1xPhospho [S316(100); T330(0)]	B6TRL2 1xPhospho [S300(100)]; 1xPhospho [S316(100)]	B6TRL2	0	1632.75	16			258.6	341.4					708887	935989					560547	835769				High	Not Found	High	High	Not Found	Not Found	High	2	816.878	-1.58	-0.00129	26.3918
FALSE	High	SDAEPAAVAAPAPETK	[K].SDAEPAAVAAPAPETK.[S]	1xPhospho [S1(100)]	0.00072724	0.000163824	1	1	1	4	B6TRL2	B6TRL2 [252-267]; [268-283]; [364-379]	B6TRL2 1xPhospho [S252(100); T266(0)]; 1xPhospho [S268(100); T282(0)]; 1xPhospho [S364(100); T378(0)]	B6TRL2 1xPhospho [S252(100)]; 1xPhospho [S268(100)]; 1xPhospho [S364(100)]	B6TRL2	0	1604.72	16	76.4	70.6	121.8	161.1	76.1	94	1.16674e+06	1.07794e+06	1.85997e+06	2.46132e+06	1.16311e+06	1.43541e+06	957083	790501	1.47076e+06	2.19778e+06	910024	1.43541e+06		High	High	Peak Found	Peak Found	High	Peak Found	High	2	802.864	0.78	0.00062	22.1672
FALSE	High	EAEEAPSEDAAKETDVEMKPAEEVK	[K].EAEEAPSEDAAKETDVEMKPAEEVK.[G]	1xPhospho [S7(100)]	4.23609e-06	0.000163824	1	1	1	3	B6TRL2	B6TRL2 [130-154]	B6TRL2 1xPhospho [S136(100); T143(0)]	B6TRL2 1xPhospho [S136(100)]	B6TRL2	1	2812.21	25	80.4				519.6		251638				1.62547e+06		206420				1271782			Peak Found	Not Found	High	High	High	Not Found	High	3	938.073	-2.36	-0.00221	24.4907
FALSE	High	LIDSVGSIFR	[K].LIDSVGSIFR.[G]	1xPhospho [S7(100)]	0.0722636	0.00528703	1	1	1	1	B6TRK0	B6TRK0 [8-17]	B6TRK0 1xPhospho [S11(0); S14(100)]	B6TRK0 1xPhospho [S14(100)]	B6TRK0	0	1186.59	10		68.8	81.6	140.8	158.1	150.7		278752	330667	570598	640781	610515		204421	261472	509502	501351	610515		Not Found	Peak Found	Peak Found	Peak Found	Peak Found	High	High	2	593.796	-0.97	-0.00057	45.6023
FALSE	High	VSGFQYSPSPQR	[R].VSGFQYSPSPQR.[F]	1xPhospho [S9(99.6)]	0.0022403	0.000163824	1	4	2	4	B6TIC5	B6TIC5 [222-233]	B6TIC5 1xPhospho [S223(0); Y227(0); S228(99.5); S230(0.5)]	B6TIC5 1xPhospho [S228(99.5)]	B6TIC5; A0A804P1S5; A0A804P1S4; K7UPN9	0	1432.63	12	60.8	42.4	50.2	58.4	231	157.2	507653	353825	419375	487998	1.92917e+06	1.31228e+06	416430	259476	331617	435746	1.5094e+06	1.31228e+06		Peak Found	Peak Found	Peak Found	High	High	High	High	2	716.817	0.93	0.00067	25.3477
FALSE	High	FRSLDFGER	[R].FRSLDFGER.[N]	1xPhospho [S3(100)]	0.0369064	0.00181047	1	2	1	1	B6TGT0	B6TGT0 [29-37]	B6TGT0 1xPhospho [S31(100)]	B6TGT0 1xPhospho [S31(100)]	B6TGT0; B4F9R4	1	1206.53	9	150.3		199.1	94.4	77.5	78.6	655993		868837	412073	338323	342738	538114		687025	367951	264706	342738		Peak Found	Not Found	High	Peak Found	Peak Found	Peak Found	High	2	603.768	-1.51	-0.00091	29.6424
FALSE	High	TLEGSPPPPAPAPLALPPPPSVMHGQPHR	[R].TLEGSPPPPAPAPLALPPPPSVMHGQPHR.[A]	1xPhospho [T1(99.5)]	0.000162436	0.000163824	1	1	2	3	B6TFI1	B6TFI1 [87-115]	B6TFI1 1xPhospho [T87(99.5); S91(0.5); S107(0)]	B6TFI1 1xPhospho [T87(99.5)]	B6TFI1	0	3025.51	29																			No Quan Values	Not Found	Not Found	Not Found	High	Not Found	High	High	4	757.134	0.59	0.00045	40.1309
FALSE	High	TLEGSPPPPAPAPLALPPPPSVMHGQPHR	[R].TLEGSPPPPAPAPLALPPPPSVMHGQPHR.[A]	1xOxidation [M23]; 1xPhospho [S5(99.5)]	0.000109671	0.000163824	1	1	3	10	B6TFI1	B6TFI1 [87-115]	B6TFI1 1xPhospho [T87(0.5); S91(99.5); S107(0)]	B6TFI1 1xPhospho [S91(99.5)]	B6TFI1	0	3041.51	29	125.6	58.3	109.5	141.3	85.1	80.2	1.04872e+06	486559	914540	1.18003e+06	710467	669331	860269	356816	723164	1.05368e+06	555875	669331		High	High	High	High	High	High	High	4	761.131	-1.35	-0.00103	36.749
FALSE	High	FGLASPSSSDEEAK	[R].FGLASPSSSDEEAK.[K]	1xPhospho [S5(99.5)]	0.000414215	0.000163824	1	1	2	11	B6TDH3	B6TDH3 [99-112]	B6TDH3 1xPhospho [S103(99.5); S105(0.5); S106(0); S107(0)]	B6TDH3 1xPhospho [S103(99.5)]	B6TDH3	0	1504.62	14	86.9	88.7	109.9	111.3	118.7	84.4	1.60309e+06	1.63637e+06	2.02844e+06	2.05346e+06	2.19062e+06	1.55737e+06	1.31502e+06	1.20003e+06	1.60397e+06	1.83359e+06	1.71395e+06	1.55737e+06		High	High	High	High	High	Peak Found	High	2	752.811	-3.34	-0.00251	26.2564
FALSE	High	AASEDTSASGDELIEDLK	[K].AASEDTSASGDELIEDLK.[A]	1xPhospho [S3(100)]	6.24956e-08	0.000163824	1	2	3	20	B6TCN7	B6TCN7 [48-65]	B6TCN7 1xPhospho [S50(100); T53(0); S54(0); S56(0)]	B6TCN7 1xPhospho [S50(100)]	B6TCN7; A0A804PXD3	0	1930.82	18	91.3	104.7	118.6	79.7	106.1	99.6	1.57792e+06	1.81046e+06	2.05063e+06	1.37813e+06	1.834e+06	1.7223e+06	1.29438e+06	1.32769e+06	1.62152e+06	1.23057e+06	1434932	1.7223e+06		Peak Found	High	High	High	High	High	High	2	965.912	0.16	0.00016	40.0069
FALSE	High	KPALDSPSQQGDSSINSEVVPATQTGDESVSK	[K].KPALDSPSQQGDSSINSEVVPATQTGDESVSK.[-]	1xPhospho [S6(99.4)]	3.50571e-09	0.000163824	1	1	2	6	B6TAE3	B6TAE3 [429-460]	B6TAE3 1xPhospho [S434(99.4); S436(0.6); S441(0); S442(0); S445(0); T451(0); T453(0); S457(0); S459(0)]	B6TAE3 1xPhospho [S434(99.4)]	B6TAE3	0	3338.53	32	97.8	99.1	116.7	86.9	117.8	81.6	1.36362e+06	1.38239e+06	1.62674e+06	1.21164e+06	1.64315e+06	1138354	1.11858e+06	1.01377e+06	1.28633e+06	1.0819e+06	1.28561e+06	1138354		Peak Found	High	High	High	High	High	High	3	1113.51	-1.96	-0.00218	28.7149
FALSE	High	FDWDHPMHLQPTSPTAVK	[K].FDWDHPMHLQPTSPTAVK.[Q]	1xOxidation [M7]; 1xPhospho [S13(99.4)]	1.48897e-05	0.000163824	1	1	2	15	B6T9P0	B6T9P0 [381-398]	B6T9P0 1xPhospho [T392(0.6); S393(99.4); T395(0)]	B6T9P0 1xPhospho [S393(99.4)]	B6T9P0	0	2202.97	18	114.9	132.8	130.2	110.5	62.8	48.9	2.06813e+06	2.39037e+06	2.34364e+06	1.98938e+06	1.13065e+06	881286	1.6965e+06	1.75297e+06	1853214	1776374	884627	881286		High	High	High	High	High	High	High	3	734.995	1.85	0.00136	32.0872
FALSE	High	FDWDHPMHLQPTSPTAVK	[K].FDWDHPMHLQPTSPTAVK.[Q]	1xPhospho [S13(98.9)]	9.70985e-07	0.000163824	1	1	1	14	B6T9P0	B6T9P0 [381-398]	B6T9P0 1xPhospho [T392(0.6); S393(98.9); T395(0.6)]	B6T9P0 1xPhospho [S393(98.9)]	B6T9P0	0	2186.97	18	103.1	73.3	76.9	184.6	87.2	75	1.57388e+06	1.11883e+06	1.17416e+06	2.81897e+06	1.33204e+06	1.14519e+06	1.29106e+06	820488	928458	2517131	1.04219e+06	1.14519e+06		High	High	High	High	High	High	High	3	729.66	-3.28	-0.00239	37.9914
FALSE	High	FAPESSGGDGGGSVR	[K].FAPESSGGDGGGSVR.[T]	1xPhospho [S6(99.2)]	0.00496962	0.000163824	1	2	2	6	B6T9H8	B6T9H8 [8-22]	B6T9H8 1xPhospho [S12(0.8); S13(99.2); S20(0)]	B6T9H8 1xPhospho [S13(99.2)]	B6T9H8; A0A804M2B1	0	1459.58	15	95.1	87.5	115.3	111.6	110	80.5	822238	756110	996896	964748	950954	695607	674485	554490	788287	861448	744034	695607		High	Peak Found	High	High	Peak Found	Peak Found	High	2	730.298	3.23	0.00236	16.7695
FALSE	High	ELASGSTTSSPAPSPPPSTDSPPPAVDPDAFEK	[K].ELASGSTTSSPAPSPPPSTDSPPPAVDPDAFEK.[E]	1xPhospho [S4(100)]	7.93116e-10	0.000163824	1	1	4	16	B6T927	B6T927 [54-86]	B6T927 1xPhospho [S57(100); S59(0); T60(0); T61(0); S62(0); S63(0); S67(0); S71(0); T72(0); S74(0)]	B6T927 1xPhospho [S57(100)]	B6T927	0	3316.48	33	101.9	114.7	108.4	94.2	122.8	57.9	1.60489e+06	1.80658e+06	1.70735e+06	1.48402e+06	1.93424e+06	912499	1.3165e+06	1.32485e+06	1.35007e+06	1325121	1513360	912499		High	High	High	High	High	High	High	3	1106.16	-1.46	-0.00161	36.9513
FALSE	High	SEASEEEDASAAAAAGEEEDTGAQVAPIVR	[R].SEASEEEDASAAAAAGEEEDTGAQVAPIVR.[L]	1xPhospho [S4(100)]	1.71393e-10	0.000163824	1	1	3	29	B6T8F4	B6T8F4 [11-40]	B6T8F4 1xPhospho [S11(0); S14(100); S20(0); T31(0)]	B6T8F4 1xPhospho [S14(100)]	B6T8F4	0	3040.29	30	99.8	101	92.5	79.1	124.9	102.7	1.40493e+07	1.42062e+07	1.3014e+07	1.11339e+07	1.75773e+07	1.44451e+07	1.15247e+07	10418082	1.02907e+07	9.94178e+06	1.37526e+07	1.44451e+07		High	High	High	High	High	High	High	3	1014.1	0.68	0.00069	36.1979
FALSE	High	AIASASPLSHVPAAPR	[K].AIASASPLSHVPAAPR.[T]	1xPhospho [S6(100)]	3.72351e-05	0.000163824	1	1	2	6	B6T8A4	B6T8A4 [37-52]	B6T8A4 1xPhospho [S40(0); S42(100); S45(0)]	B6T8A4 1xPhospho [S42(100)]	B6T8A4	0	1624.82	16	125.5	140.8		85	248.7		379622	425993		257166	752412		311406	312400		229630	588693			High	High	High	Peak Found	High	Not Found	High	2	812.915	0.78	0.00063	30.8385
FALSE	High	AAGLNESDADEDEEDEDQEDDSSPVLAPK	[R].AAGLNESDADEDEEDEDQEDDSSPVLAPK.[Q]	1xPhospho [S7(100)]	0.000133471	0.000163824	1	2	1	13	B6T7E5	B6T7E5 [348-376]	B6T7E5 1xPhospho [S354(100); S369(0); S370(0)]	B6T7E5 1xPhospho [S354(100)]	B6T7E5; A0A804PBU4	0	3170.23	29	107.3	107	101.8	103.3	105.7	74.9	1.52237e+06	1.51806e+06	1.44475e+06	1.4661e+06	1.49993e+06	1.06312e+06	1.24881e+06	1.11326e+06	1142424	1.30912e+06	1.17356e+06	1.06312e+06		High	High	High	High	High	High	High	3	1057.42	4.93	0.00521	30.3706
FALSE	High	AASPDAGADNVFSR	[R].AASPDAGADNVFSR.[F]	1xPhospho [S3(100)]	6.11213e-06	0.000163824	1	1	1	5	B6T6H6	B6T6H6 [48-61]	B6T6H6 1xPhospho [S50(100); S60(0)]	B6T6H6 1xPhospho [S50(100)]	B6T6H6	0	1457.61	14	122.4	78.4		115.3	161.1	122.8	591488	378832		557024	778034	593201	485200	277814		497381	608740	593201		High	Peak Found	High	High	Peak Found	High	High	2	729.306	-1.11	-0.00081	26.5298
FALSE	High	ISEQSNTLASSDSSTSSR	[K].ISEQSNTLASSDSSTSSR.[E]	1xPhospho [T7(99.2)]	0.01121	0.00101373	1	1	1	1	B6T671	B6T671 [247-264]	B6T671 1xPhospho [S248(0); S251(0.8); T253(99.2); S256(0); S257(0); S259(0); S260(0); T261(0); S262(0); S263(0)]	B6T671 1xPhospho [T253(99.2)]	B6T671	0	1936.81	18																			No Quan Values	Not Found	Not Found	High	Not Found	Not Found	Not Found	High	2	968.909	-1.63	-0.00158	15.1475
FALSE	High	EFPVPPVVFTPSTPTHR	[K].EFPVPPVVFTPSTPTHR.[R]	1xPhospho [T13(100)]	0.00265526	0.000163824	1	2	2	7	B6T5J1	B6T5J1 [4-20]	B6T5J1 1xPhospho [T13(0); S15(0); T16(100); T18(0)]	B6T5J1 1xPhospho [T16(100)]	B6T5J1; A0A096Q578	0	1987.97	17	112.2	76.4	92.6	123.1	104.1	91.6	986047	671188	813334	1.08173e+06	914447	804397	808859	492212	643137	965904	715470	804397		Peak Found	Peak Found	High	High	High	High	High	3	663.327	-1.35	-0.00089	46.1555
FALSE	High	EIDSIGDDISSISSSIGGSAK	[K].EIDSIGDDISSISSSIGGSAK.[W]	1xPhospho [S19(100)]	0.00139905	0.000163824	1	1	1	2	B6T420	B6T420 [20-40]	B6T420 1xPhospho [S23(0); S29(0); S30(0); S32(0); S33(0); S34(0); S38(100)]	B6T420 1xPhospho [S38(100)]	B6T420	0	2117.95	21																			No Quan Values	Not Found	Not Found	Not Found	Not Found	High	High	High	2	1059.48	-2.56	-0.00271	45.728
FALSE	High	LSPLSHEPADFYNVDIPLDSSK	[R].LSPLSHEPADFYNVDIPLDSSK.[D]	1xPhospho [S2(99.4)]	2.30882e-05	0.000163824	1	1	2	8	B6T3X4	B6T3X4 [31-52]	B6T3X4 1xPhospho [S32(99.4); S35(0.6); Y42(0); S50(0); S51(0)]	B6T3X4 1xPhospho [S32(99.4)]	B6T3X4	0	2524.16	22			127.6	275.7		196.7			519762	1.12292e+06		801030			410997	1.00268e+06		801030		High	High	High	High	High	High	High	3	842.06	0.3	0.00025	46.2914
FALSE	High	GGSAPGGGSGGVGPTR	[R].GGSAPGGGSGGVGPTR.[R]	1xPhospho [S3(100)]	0.000690145	0.000163824	1	1	1	5	B6T346	B6T346 [31-46]	B6T346 1xPhospho [S33(100); S39(0); T45(0)]	B6T346 1xPhospho [S33(100)]	B6T346	0	1350.58	16	164.5	116.4	219.3	26.8	36.6	36.5	2.29757e+06	1.62529e+06	3.0625e+06	374516	510610	509356	1.8847e+06	1.1919e+06	2.42164e+06	334415	399505	509356		High	High	High	Peak Found	Peak Found	High	High	2	675.792	-2.19	-0.00148	13.1592
FALSE	High	LAASATATAR	[R].LAASATATAR.[A]	1xPhospho [T6(100)]	0.000158238	0.000163824	1	1	2	15	B6T2L2	B6T2L2 [373-382]	B6T2L2 1xPhospho [S376(0); T378(100); T380(0)]	B6T2L2 1xPhospho [T378(100)]	B6T2L2	0	1012.48	10	103.6	84.3	124.8	61.4	164.6	61.4	3.10438e+06	2.52602e+06	3.73968e+06	1.84012e+06	4.93466e+06	1.84026e+06	2.54654e+06	1.85245e+06	2.95712e+06	1.64309e+06	3.86092e+06	1.84026e+06		High	High	High	High	High	High	High	2	506.743	-3.27	-0.00166	13.2013
FALSE	High	VVLSPEQFR	[R].VVLSPEQFR.[I]	1xPhospho [S4(100)]	0.0638417	0.00413933	1	1	1	9	B6T2C6	B6T2C6 [17-25]	B6T2C6 1xPhospho [S20(100)]	B6T2C6 1xPhospho [S20(100)]	B6T2C6	0	1154.56	9	101.9	75.3	76.7	100.2	150.6	95.3	829459	612628	624657	815849	1.22596e+06	775320	680409	449268	493942	728493	959199	775320		High	High	High	High	High	High	High	2	577.783	-1.23	-0.00071	34.4974
FALSE	High	EITPPVSSTAPATGAPK	[R].EITPPVSSTAPATGAPK.[K]	1xPhospho [T3(100)]	1.14592e-05	0.000163824	1	1	1	12	B6T1F1	B6T1F1 [187-203]	B6T1F1 1xPhospho [T189(100); S193(0); S194(0); T195(0); T199(0)]	B6T1F1 1xPhospho [T189(100)]	B6T1F1	0	1703.83	17	86.7	112.9	108.3	54.8	127.7	109.6	8.45128e+06	1.10055e+07	1.05498e+07	5.3412e+06	1.24411e+07	10684590	6.93262e+06	8070809	8342185	4.7693e+06	9.73402e+06	10684590		High	High	High	High	High	High	High	2	852.413	-3.39	-0.00289	26.0501
FALSE	High	TVKSVPQSIWYGPDRPK	[R].TVKSVPQSIWYGPDRPK.[Y]	1xPhospho [S4(99.5)]	0.00163684	0.000163824	1	2	4	6	B6SZT9	B6SZT9 [35-51]	B6SZT9 1xPhospho [T35(0.5); S38(99.5); S42(0); Y45(0)]	B6SZT9 1xPhospho [S38(99.5)]	B6SZT9; A0A804M0C2	1	2038.02	17	73.8	79.4	48	104.6	152.7	141.5	3.02869e+06	3.25718e+06	1.969e+06	4.28881e+06	6.26506e+06	5.80369e+06	2.48444e+06	2.38863e+06	1.55697e+06	3829595	4.90183e+06	5.80369e+06		High	Peak Found	High	Peak Found	High	High	High	2	1019.5	-14	-0.01426	37.3563
FALSE	High	SVPQSIWYGPDRPK	[K].SVPQSIWYGPDRPK.[Y]	1xPhospho [S1(100)]	0.000448062	0.000163824	1	2	2	3	B6SZT9	B6SZT9 [38-51]	B6SZT9 1xPhospho [S38(100); S42(0); Y45(0)]	B6SZT9 1xPhospho [S38(100)]	B6SZT9; A0A804M0C2	0	1709.8	14																			No Quan Values	High	Not Found	High	Not Found	High	Not Found	High	2	855.409	3.23	0.00277	33.5491
FALSE	High	IGGTYQDFFK	[K].IGGTYQDFFK.[S]	1xPhospho [T4(100)]	0.00608261	0.000494932	1	2	1	5	B6SY86	B6SY86 [93-102]	B6SY86 1xPhospho [T96(100); Y97(0)]	B6SY86 1xPhospho [T96(100)]	B6SY86; A0A804NBK7	0	1255.54	10	85.7	115.2	121.7	113	83.2	81.2	346254	465186	491402	456255	336030	327785	284033	341142	388572	407402	262913	327785		High	High	High	High	High	Peak Found	High	2	628.273	-0.68	-0.00043	41.9169
FALSE	High	ASSQASLADPDDFDLTR	[K].ASSQASLADPDDFDLTR.[L]	1xPhospho [S3(99.4)]	1.69394e-06	0.000163824	1	1	2	7	B6SW95	B6SW95 [9-25]	B6SW95 1xPhospho [S10(0.6); S11(99.4); S14(0); T24(0)]	B6SW95 1xPhospho [S11(99.4)]	B6SW95	0	1888.8	17	170.5	145.2	119.7		84.9	79.6	1.18713e+06	1.01124e+06	833501		591509	554485	973812	741586	659084		462801	554485		High	High	High	High	High	High	High	2	944.899	-2.96	-0.00279	38.8147
FALSE	High	AAYPDVEVQPPSPPR	[K].AAYPDVEVQPPSPPR.[T]	1xPhospho [S12(100)]	0.0221075	0.00121691	1	1	1	6	B6SVX1	B6SVX1 [665-679]	B6SVX1 1xPhospho [Y667(0); S676(100)]	B6SVX1 1xPhospho [S676(100)]	B6SVX1	0	1702.78	15	127.3	111.4	95	102.4	82.7	81.2	1.82093e+06	1.59348e+06	1.3584e+06	1.46389e+06	1.18252e+06	1.16073e+06	1.49371e+06	1.16857e+06	1074145	1.30714e+06	925213	1.16073e+06		High	High	High	High	Peak Found	High	High	2	851.891	-5.53	-0.00471	34.133
FALSE	High	LKTSPGSSPASAAAR	[R].LKTSPGSSPASAAAR.[C]	1xPhospho [S4(99.2)]	0.0455002	0.00259855	1	1	2	4	B6SVX1	B6SVX1 [103-117]	B6SVX1 1xPhospho [T105(0.8); S106(99.2); S109(0); S110(0); S113(0)]	B6SVX1 1xPhospho [S106(99.2)]	B6SVX1	1	1480.72	15																			No Quan Values	High	High	High	Not Found	High	Not Found	High	2	740.858	-4.32	-0.0032	13.9776
FALSE	High	KLSFDASSSESR	[R].KLSFDASSSESR.[G]	1xPhospho [S3(100)]	0.0158039	0.00101373	1	1	1	2	B6SV62	B6SV62 [774-785]	B6SV62 1xPhospho [S776(100); S780(0); S781(0); S782(0); S784(0)]	B6SV62 1xPhospho [S776(100)]	B6SV62	1	1393.6	12	125.9		210.3	143.8		119.9	431483		720555	492849		410865	353947		569773	440078		410865		Peak Found	Not Found	High	High	Not Found	Peak Found	High	2	697.304	0.71	0.0005	20.8482
FALSE	High	SLTYAGGELSSAGR	[K].SLTYAGGELSSAGR.[A]	1xPhospho [T3(100)]	1.42227e-05	0.000163824	1	1	2	6	B6SV07	B6SV07 [37-50]	B6SV07 1xPhospho [S37(0); T39(100); Y40(0); S46(0); S47(0)]	B6SV07 1xPhospho [T39(100)]	B6SV07	0	1448.64	14	105.3	108	112.8	81	101	91.8	477767	489861	511825	367547	458360	416420	391915	359237	404721	328193	358624	416420		High	High	High	High	High	High	High	2	724.828	4.51	0.00326	28.8471
FALSE	High	ITGDDVDGDLREDLLEAATSPPA	[R].ITGDDVDGDLREDLLEAATSPPA.[-]	1xPhospho [S20(99.1)]	0.120084	0.0085349	1	1	1	5	B6SUW7	B6SUW7 [222-244]	B6SUW7 1xPhospho [T223(0); T240(0.9); S241(99.1)]	B6SUW7 1xPhospho [S241(99.1)]	B6SUW7	1	2450.1	23	94.4	91.6	85.7	66.2	128.5	133.7	1.28642e+06	1.24747e+06	1.16748e+06	901965	1.75076e+06	1.82152e+06	1.05526e+06	914829	923171	805388	1.36981e+06	1.82152e+06		High	High	Peak Found	Peak Found	High	High	High	3	817.369	-1.55	-0.00127	47.0652
FALSE	High	RLDLSASPLADPEAAAFASPR	[R].RLDLSASPLADPEAAAFASPR.[G]	1xPhospho [S7(99.4)]	3.51045e-05	0.000163824	1	1	1	1	B6SUK9	B6SUK9 [93-113]	B6SUK9 1xPhospho [S97(0.6); S99(99.4); S111(0)]	B6SUK9 1xPhospho [S99(99.4)]	B6SUK9	1	2235.08	21	199				401		241009				485769		197701				380069			Peak Found	Not Found	Not Found	Not Found	High	Not Found	High	3	745.696	-3.11	-0.00232	43.6098
FALSE	High	LLQGQEAPSPQAGIVLNQRPDER	[R].LLQGQEAPSPQAGIVLNQRPDER.[M]	1xPhospho [S9(100)]	0.000453967	0.000163824	1	1	1	8	B6SU67	B6SU67 [172-194]	B6SU67 1xPhospho [S180(100)]	B6SU67 1xPhospho [S180(100)]	B6SU67	0	2596.29	23	103.2	97.8	101.3	98.8	97.1	101.7	1.97796e+06	1.87478e+06	1.94117e+06	1.89335e+06	1.86147e+06	1.94959e+06	1.62253e+06	1374861	1.53496e+06	1690626	1.45643e+06	1.94959e+06		High	High	High	High	High	High	High	3	866.105	4.39	0.00379	32.9757
FALSE	High	ALSEQEIINDYIAR	[R].ALSEQEIINDYIAR.[K]	1xPhospho [S3(100)]	0.000659242	0.000163824	1	1	1	1	B6STD0	B6STD0 [69-82]	B6STD0 1xPhospho [S71(100); Y79(0)]	B6STD0 1xPhospho [S71(100)]	B6STD0	0	1714.8	14																			No Quan Values	Not Found	Not Found	Not Found	Not Found	Not Found	High	High	2	857.907	0.84	0.00072	46.1369
FALSE	High	EMNETDVPISYSGTGIPEK	[K].EMNETDVPISYSGTGIPEK.[S]	1xPhospho [S12(99.1)]	0.0314658	0.00169742	1	1	1	3	B6SSY1	B6SSY1 [590-608]	B6SSY1 1xPhospho [T594(0); S599(0); Y600(0); S601(99.1); T603(0.9)]	B6SSY1 1xPhospho [S601(99.1)]	B6SSY1	0	2146.93	19																			No Quan Values	High	Not Found	Not Found	High	High	Not Found	High	2	1073.96	-3.71	-0.00398	36.5707
FALSE	High	RLSSINLENVESNR	[K].RLSSINLENVESNR.[Q]	1xPhospho [S3(100)]	0.00102872	0.000163824	1	1	1	4	B6SSU6	B6SSU6 [39-52]	B6SSU6 1xPhospho [S41(100); S42(0); S50(0)]	B6SSU6 1xPhospho [S41(100)]	B6SSU6	1	1710.82	14																			No Quan Values	High	Not Found	Not Found	High	High	High	High	2	855.914	1.58	0.00135	32.6786
FALSE	High	AGDTITFK	[K].AGDTITFK.[N]	1xPhospho [T4(100)]	0.122946	0.00881019	2	2	1	3	B6SSB9; B4FCL1	B6SSB9 [81-88]; B4FCL1 [81-88]	B6SSB9 1xPhospho [T84(100); T86(0)]; B4FCL1 1xPhospho [T84(100); T86(0)]	B6SSB9 1xPhospho [T84(100)]; B4FCL1 1xPhospho [T84(100)]	B6SSB9; B4FCL1	0	932.412	8	76.1	73.5	81	73.1	196.9	99.5	963486	930081	1.02535e+06	925781	2.49241e+06	1.25944e+06	790352	682071	810790	826654	1.95008e+06	1.25944e+06	Shared	Peak Found	Peak Found	High	Peak Found	High	Peak Found	High	2	466.71	0.23	0.00011	24.2795
FALSE	High	SVRFDDGDGSSISEQAK	[K].SVRFDDGDGSSISEQAK.[K]	1xPhospho [S1(100)]	0.0928565	0.00709412	1	1	1	1	B6SS42	B6SS42 [29-45]	B6SS42 1xPhospho [S29(100); S38(0); S39(0); S41(0)]	B6SS42 1xPhospho [S29(100)]	B6SS42	1	1877.79	17																			No Quan Values	Not Found	Not Found	Not Found	Not Found	High	Not Found	High	2	939.402	2.61	0.00245	24.1868
FALSE	High	APSPASSAGAYGERPDQSPPR	[R].APSPASSAGAYGERPDQSPPR.[V]	1xPhospho [S18(100)]	0.115216	0.00804084	1	1	1	3	B6SRU0	B6SRU0 [24-44]	B6SRU0 1xPhospho [S26(0); S29(0); S30(0); Y34(0); S41(100)]	B6SRU0 1xPhospho [S41(100)]	B6SRU0	0	2177.96	21	120	76.9	106.7	85.6	111.5	99.3	618678	396416	549812	441052	574786	511680	507504	290710	434759	393826	449717	511680		High	Peak Found	High	Peak Found	Peak Found	High	High	3	726.661	2.94	0.00214	19.499
FALSE	High	LDSSHPSPSPTAAAAAAPLLVLSNSGK	[R].LDSSHPSPSPTAAAAAAPLLVLSNSGK.[R]	1xPhospho [S25(98.3)]	0.00612237	0.000494932	1	1	2	2	B6SRU0	B6SRU0 [132-158]	B6SRU0 1xPhospho [S134(0); S135(0); S138(0); S140(0); T142(0); S154(1.7); S156(98.3)]	B6SRU0 1xPhospho [S156(98.3)]	B6SRU0	0	2639.31	27																			No Quan Values	Not Found	Not Found	Not Found	High	Not Found	High	High	3	880.44	-0.41	-0.00036	43.9931
FALSE	High	DNLTLWTSDLTEDGADEGK	[R].DNLTLWTSDLTEDGADEGK.[ED]	1xPhospho [T11(100)]	1.47052e-08	0.000163824	1	2	3	20	B6SRI4	B6SRI4 [227-245]	B6SRI4 1xPhospho [T230(0); T233(0); S234(0); T237(100)]	B6SRI4 1xPhospho [T237(100)]	B6SRI4; B6U284	0	2159.9	19	95.9	90.7	101.6	112.5	100.1	99	3.33926e+06	3.15778e+06	3.5381e+06	3.91749e+06	3.48431e+06	3.44727e+06	2.73921e+06	2.31574e+06	2.79772e+06	3.49803e+06	2.72615e+06	3.44727e+06		High	High	High	High	High	High	High	2	1080.45	0.35	0.00038	45.6248
FALSE	High	TEFDVVIEEVPSSAR	[K].TEFDVVIEEVPSSAR.[I]	1xPhospho [S12(99.4)]	0.0124361	0.00101373	1	1	2	5	B6SR22	B6SR22 [114-128]	B6SR22 1xPhospho [T114(0); S125(99.4); S126(0.6)]	B6SR22 1xPhospho [S125(99.4)]	B6SR22	0	1757.8	15	129.9	54.9	45.7	129.5	95.4	144.6	827321	349497	291230	824724	607447	920554	678655	256302	230288	736418	475271	920554		High	Peak Found	High	High	High	High	High	2	879.399	-5.4	-0.00475	42.7737
FALSE	High	TPYHPMIDDDGSLSPTRPFDK	[K].TPYHPMIDDDGSLSPTRPFDK.[C]	1xOxidation [M6]; 1xPhospho [S14(99)]	0.0018901	0.000163824	1	1	1	7	B6SQN8	B6SQN8 [31-51]	B6SQN8 1xPhospho [T31(0); Y33(0); S42(1); S44(99); T46(0)]	B6SQN8 1xPhospho [S44(99)]	B6SQN8	0	2485.07	21	105.2	113.7	106.7	105.9	101.5	66.9	1.60226e+06	1.73201e+06	1.62453e+06	1.61327e+06	1.54544e+06	1.01897e+06	1.31434e+06	1.27016e+06	1.28458e+06	1.44053e+06	1.20917e+06	1.01897e+06		High	High	High	Peak Found	High	High	High	3	829.028	-2.31	-0.00191	32.2769
FALSE	High	TPYHPMIDDDGSLSPTRPFDK	[K].TPYHPMIDDDGSLSPTRPFDK.[C]	1xPhospho [S14(100)]	0.0269826	0.00121691	1	1	1	1	B6SQN8	B6SQN8 [31-51]	B6SQN8 1xPhospho [T31(0); Y33(0); S42(0); S44(100); T46(0)]	B6SQN8 1xPhospho [S44(100)]	B6SQN8	0	2469.08	21	103	72.2	94.1	119.7	93.4	117.6	899228	629944	821664	1.04478e+06	814945	1.02628e+06	737641	461966	649723	932913	637619	1.02628e+06		Peak Found	Peak Found	Peak Found	Peak Found	Peak Found	High	High	3	823.698	0.09	7e-05	35.318
FALSE	High	TGSLTAEEADEDNR	[R].TGSLTAEEADEDNR.[A]	1xPhospho [S3(100)]	2.84133e-06	0.000163824	1	1	2	23	B6SQN8	B6SQN8 [127-140]	B6SQN8 1xPhospho [T127(0); S129(100); T131(0)]	B6SQN8 1xPhospho [S129(100)]	B6SQN8	0	1587.62	14	61.3	51.7	101.9	143.6	139.5	102	3.51733e+06	2.96745e+06	5.84582e+06	8.23624e+06	8.00438e+06	5.84936e+06	2885281	2.17617e+06	4622535	7354354	6262687	5.84936e+06		High	High	High	High	High	High	High	2	794.315	3.37	0.00267	17.1269
FALSE	High	LDSLVEK	[R].LDSLVEK.[S]	1xPhospho [S3(100)]	0.102875	0.0076467	1	2	1	3	B6SPZ8	B6SPZ8 [179-185]	B6SPZ8 1xPhospho [S181(100)]	B6SPZ8 1xPhospho [S181(100)]	B6SPZ8; B6T9E2	0	883.417	7	46.2	49.5	104.3	219.8	66.2	114.1	404790	433852	914408	1.9265e+06	579900	1.00033e+06	332051	318163	723060	1.72022e+06	453718	1.00033e+06		Peak Found	Peak Found	Peak Found	High	Peak Found	Peak Found	High	2	442.212	0.05	2e-05	22.3182
FALSE	High	YASGGALLLR	[R].YASGGALLLR.[R]	1xPhospho [S3(100)]	0.0053045	0.000332716	1	1	1	7	B6SPN6	B6SPN6 [21-30]	B6SPN6 1xPhospho [Y21(0); S23(100)]	B6SPN6 1xPhospho [S23(100)]	B6SPN6	0	1100.55	10	104.3	63.5	75.5	165	88.4	103.4	696178	423818	503887	1.10164e+06	590251	690234	571078	310805	398444	983681	461816	690234		High	High	High	High	High	Peak Found	High	2	550.778	-1.01	-0.00056	36.6344
FALSE	High	RAPPQPGAYLVTPEEAAAEDDDDDADVVPEEDEGAEGEESD	[R].RAPPQPGAYLVTPEEAAAEDDDDDADVVPEEDEGAEGEESD.[-]	1xPhospho [S40(100)]	0.0011348	0.000163824	1	1	1	3	B6SN28	B6SN28 [138-178]	B6SN28 1xPhospho [Y146(0); T149(0); S177(100)]	B6SN28 1xPhospho [S177(100)]	B6SN28	1	4379.76	41																			No Quan Values	High	Not Found	High	High	Not Found	Not Found	High	4	1095.7	0.05	6e-05	42.6198
FALSE	High	AVGVNLPAGSAPAAAAPADEAEDDDDLDLFGDETEEDKK	[K].AVGVNLPAGSAPAAAAPADEAEDDDDLDLFGDETEEDKK.[A]	1xPhospho [T34(100)]	2.53044e-05	0.000163824	1	1	1	5	B6SLK4	B6SLK4 [72-110]	B6SLK4 1xPhospho [S81(0); T105(100)]	B6SLK4 1xPhospho [T105(100)]	B6SLK4	1	4008.74	39	43.6	95.8	77.9	113.7	168.9	100.3	766920	1.68617e+06	1.37142e+06	2.00147e+06	2.97403e+06	1.76556e+06	629108	1.23654e+06	1.08444e+06	1.78717e+06	2.3269e+06	1.76556e+06		High	Peak Found	Peak Found	High	Peak Found	High	High	3	1336.91	-9.51	-0.0127	45.0791
FALSE	High	TLSGGLQSPR	[R].TLSGGLQSPR.[A]	1xPhospho [S3(100)]	0.00154327	0.000163824	1	2	2	17	B6SL12	B6SL12 [355-364]	B6SL12 1xPhospho [T355(0); S357(100); S362(0)]	B6SL12 1xPhospho [S357(100)]	B6SL12; A0A804NZ16	0	1095.52	10	98.5	78.8	79.5	129.7	103.2	110.2	3.3972e+06	2.7169e+06	2.74166e+06	4.47112e+06	3.55884e+06	3.79856e+06	2.78674e+06	1.99243e+06	2.16795e+06	3992385	2.78446e+06	3.79856e+06		High	High	High	High	High	High	High	2	548.263	-0.41	-0.00022	21.6241
FALSE	High	MEGQFQVGK	[-].MEGQFQVGK.[E]	1xAcetyl [N-Term]	0.00688397	0.000494932	1	3	1	5	B6SKN3	B6SKN3 [1-9]	B6SKN3 1xAcetyl [N-Term]	B6SKN3 1xAcetyl [N-Term]	A0A804LE20; B6SKN3; C0HFD0	0	1065.5	9	78.4		56	268.1	61.7	135.7	481479		343509	1.6462e+06	379025	833399	394960		271627	1.46994e+06	296552	833399		High	Not Found	Peak Found	High	Peak Found	High	High	2	533.255	-0.01	-1e-05	31.9019
FALSE	High	ATAGEAVTEEAPK	[R].ATAGEAVTEEAPK.[G]	1xPhospho [T2(100)]	0.00154327	0.000163824	1	1	1	6	B6SKI1	B6SKI1 [50-62]	B6SKI1 1xPhospho [T51(100); T57(0)]	B6SKI1 1xPhospho [T51(100)]	B6SKI1	0	1353.59	13	88.7	87.2	94.2	81.9	140	107.9	1.23906e+06	1.21764e+06	1.31545e+06	1.14345e+06	1.95469e+06	1.50652e+06	1.0164e+06	892950	1.04018e+06	1.02102e+06	1.52937e+06	1.50652e+06		High	Peak Found	High	High	High	High	High	2	677.296	-6.27	-0.00424	18.7463
FALSE	High	VEQPFEEDEMDLDSEDEDEELNVPVVK	[K].VEQPFEEDEMDLDSEDEDEELNVPVVK.[E]	1xOxidation [M10]; 1xPhospho [S14(100)]	1.0996e-06	0.000163824	1	3	1	16	B6SK06	B6SK06 [92-118]	B6SK06 1xPhospho [S105(100)]	B6SK06 1xPhospho [S105(100)]	B6SK06; O24591; A0A804Q2U9	0	3274.34	27	102.4	109.8	106.4	126	72.9	82.5	3.37012e+06	3.61404e+06	3.50273e+06	4.14627e+06	2.3976e+06	2.71379e+06	2.76452e+06	2.65034e+06	2769756	3.70231e+06	1.8759e+06	2.71379e+06		High	High	High	High	High	High	High	3	1092.11	-6.05	-0.00661	44.0126
FALSE	High	VEQPFEEDEMDLDSEDEDEELNVPVVK	[K].VEQPFEEDEMDLDSEDEDEELNVPVVK.[E]	1xPhospho [S14(100)]	1.3356e-07	0.000163824	1	3	1	17	B6SK06	B6SK06 [92-118]	B6SK06 1xPhospho [S105(100)]	B6SK06 1xPhospho [S105(100)]	B6SK06; O24591; A0A804Q2U9	0	3258.34	27	80.7	72.6	67.4	130.5	111.7	137.1	3.94026e+06	3.54075e+06	3.29066e+06	6.3673e+06	5.45262e+06	6690516	3.23221e+06	2.59659e+06	2.60206e+06	5.68553e+06	4266169	6690516		High	High	High	High	High	High	High	3	1086.79	-0.26	-0.00029	46.7722
FALSE	High	MDASAAGAGGK	[-].MDASAAGAGGK.[A]	1xAcetyl [N-Term]	5.33745e-05	0.000163824	1	1	1	17	B6SJU3	B6SJU3 [1-11]	B6SJU3 1xAcetyl [N-Term]	B6SJU3 1xAcetyl [N-Term]	B6SJU3	0	977.436	11	93.2	114.9	94.2	76.8	91.5	129.4	3.0232e+06	3.7285e+06	3.0584e+06	2.49362e+06	2.96787e+06	4198700	2.47994e+06	2.73428e+06	2.4184e+06	2.22662e+06	2.32209e+06	4198700		High	High	High	High	High	High	High	2	489.221	-1.7	-0.00083	16.4397
FALSE	High	MDASAAGAGGKAK	[-].MDASAAGAGGKAK.[K]	1xAcetyl [N-Term]	0.048771	0.00259855	1	1	1	1	B6SJU3	B6SJU3 [1-13]	B6SJU3 1xAcetyl [N-Term]	B6SJU3 1xAcetyl [N-Term]	B6SJU3	1	1176.57	13	126.2	117.5	102.8	70.9	100.1	82.5	1.77022e+06	1.6478e+06	1.44203e+06	994860	1.40487e+06	1.15744e+06	1.45212e+06	1.20841e+06	1.14027e+06	888337	1.09918e+06	1.15744e+06		Peak Found	Peak Found	High	Peak Found	Peak Found	Peak Found	High	2	588.787	-1.51	-0.00089	13.6423
FALSE	High	ATAPSPSSPTSPHVAPSALATNPAGAASPPLLEPLPLLR	[R].ATAPSPSSPTSPHVAPSALATNPAGAASPPLLEPLPLLR.[D]	1xPhospho [T2(100)]	4.33991e-07	0.000163824	1	1	1	6	B6SGQ1	B6SGQ1 [53-91]	B6SGQ1 1xPhospho [T54(100); S57(0); S59(0); S60(0); T62(0); S63(0); S69(0); T73(0); S80(0)]	B6SGQ1 1xPhospho [T54(100)]	B6SGQ1	0	3833.98	39																			No Quan Values	Not Found	High	High	High	High	High	High	3	1278.67	1.94	0.00248	51.7237
FALSE	High	SPAPEAPKEPAAVPAPAAEEGSK	[K].SPAPEAPKEPAAVPAPAAEEGSK.[S]	1xPhospho [S1(100)]	2.78056e-07	0.000163824	1	1	1	12	B4G1V7	B4G1V7 [99-121]	B4G1V7 1xPhospho [S99(100); S120(0)]	B4G1V7 1xPhospho [S99(100)]	B4G1V7	1	2281.07	23	122.5	109.4	133.7	50	84.8	99.6	2.73576e+06	2.44304e+06	2.98563e+06	1.1156e+06	1.89358e+06	2.22495e+06	2.24416e+06	1.79159e+06	2.36086e+06	996145	1.48155e+06	2.22495e+06		High	High	High	Peak Found	High	High	High	2	1141.04	0.2	0.00023	24.1591
FALSE	High	EFSAGHATEQEQPAAAAGDDAAPKSPAPEAPK	[K].EFSAGHATEQEQPAAAAGDDAAPKSPAPEAPK.[E]	1xPhospho [S25(100)]	1.0725e-12	0.000163824	1	1	1	18	B4G1V7	B4G1V7 [75-106]	B4G1V7 1xPhospho [S77(0); T82(0); S99(100)]	B4G1V7 1xPhospho [S99(100)]	B4G1V7	1	3226.43	32	98.9	98.9	112.9	45.5	103.9	139.8	5.93371e+06	5.93472e+06	6.77485e+06	2.73287e+06	6.23528e+06	8.38924e+06	4.86745e+06	4.3522e+06	5.35715e+06	2.44025e+06	4.87853e+06	8.38924e+06		High	High	High	High	High	High	High	3	1076.15	0.95	0.00102	21.4843
FALSE	High	EFSAGHATEQEQPAAAAGDDAAPKSPAPEAPKEPAAVPAPAAEEGSK	[K].EFSAGHATEQEQPAAAAGDDAAPKSPAPEAPKEPAAVPAPAAEEGSK.[S]	1xPhospho [S25(100)]	2.85787e-13	0.000163824	1	1	4	31	B4G1V7	B4G1V7 [75-121]	B4G1V7 1xPhospho [S77(0); T82(0); S99(100); S120(0)]	B4G1V7 1xPhospho [S99(100)]	B4G1V7	2	4631.12	47	84.1	103.4	103.2	41.9	135	132.3	2.35535e+07	2.89742e+07	2.89171e+07	1.17465e+07	3.78249e+07	37064821	1.9321e+07	2.12481e+07	2.28659e+07	1.04888e+07	29594459	37064821		High	High	High	High	High	High	High	4	1158.53	-1.94	-0.00225	26.5294
FALSE	High	SSSGGDLFSSGK	[K].SSSGGDLFSSGK.[L]	1xPhospho [S3(100)]	0.00604311	0.000494932	1	2	1	6	B4G1V7	B4G1V7 [6-17]	B4G1V7 1xPhospho [S6(0); S7(0); S8(100); S14(0); S15(0)]	B4G1V7 1xPhospho [S8(100)]	A0A804UFF6; B4G1V7	0	1208.48	12	112.1	109.6	123.7	70	90.1	94.5	1.62879e+06	1.59244e+06	1.79598e+06	1.01626e+06	1.30925e+06	1.37198e+06	1.3361e+06	1167805	1.42015e+06	907449	1.02437e+06	1.37198e+06		Peak Found	High	High	Peak Found	High	High	High	2	604.745	0.19	0.00012	23.3593
FALSE	High	SVENVDKQEVAGAAAELLHAASAYGK	[K].SVENVDKQEVAGAAAELLHAASAYGK.[L]	1xPhospho [S22(100)]	2.37156e-08	0.000163824	1	2	1	1	B4G1V7	B4G1V7 [31-56]	B4G1V7 1xPhospho [S31(0); S52(100); Y54(0)]	B4G1V7 1xPhospho [S52(100)]	A0A804UFF6; B4G1V7	1	2708.29	26				112.1	320.7	167.3				230092	658277	343362				205455	515041	343362		Not Found	Not Found	Not Found	Peak Found	High	Peak Found	High	3	903.436	0.04	3e-05	47.7158
FALSE	High	QEVAGAAAELLHAASAYGK	[K].QEVAGAAAELLHAASAYGK.[L]	1xPhospho [S15(100)]	0.00032089	0.000163824	1	2	1	10	B4G1V7	B4G1V7 [38-56]	B4G1V7 1xPhospho [S52(100); Y54(0)]	B4G1V7 1xPhospho [S52(100)]	A0A804UFF6; B4G1V7	0	1936.92	19	57.9	73.4	54.7	81.1	141.2	191.8	761156	965198	718617	1.06561e+06	1.85553e+06	2.52128e+06	624380	707823	568240	951510	1.45178e+06	2.52128e+06		High	High	Peak Found	High	High	High	High	3	646.309	-1.36	-0.00088	45.6577
FALSE	High	HMSPPDVVAEEAK	[R].HMSPPDVVAEEAK.[N]	1xOxidation [M2]; 1xPhospho [S3(100)]	0.000442235	0.000163824	1	1	1	2	B4G1M0	B4G1M0 [41-53]	B4G1M0 1xPhospho [S43(100)]	B4G1M0 1xPhospho [S43(100)]	B4G1M0	0	1505.63	13	209.8	145.1	245.2				625976	432843	731586				513491	317423	578495					High	Peak Found	High	Not Found	Not Found	Not Found	High	2	753.321	0.82	0.00062	20.9645
FALSE	High	HMSPPDVVAEEAK	[R].HMSPPDVVAEEAK.[N]	1xPhospho [S3(100)]	0.00043935	0.000163824	1	1	1	5	B4G1M0	B4G1M0 [41-53]	B4G1M0 1xPhospho [S43(100)]	B4G1M0 1xPhospho [S43(100)]	B4G1M0	0	1489.64	13																			No Quan Values	High	High	High	Not Found	High	Not Found	High	2	745.32	-4.63	-0.00345	26.7117
FALSE	High	IDLTSLDIQLENQLTK	[K].IDLTSLDIQLENQLTK.[T]	1xPhospho [T15(100)]	1.62125e-05	0.000163824	1	1	1	1	B4G1F0	B4G1F0 [33-48]	B4G1F0 1xPhospho [T36(0); S37(0); T47(100)]	B4G1F0 1xPhospho [T47(100)]	B4G1F0	0	1923.97	16																			No Quan Values	Not Found	Not Found	Not Found	Not Found	Not Found	High	High	2	962.486	-1.21	-0.00116	49.9011
FALSE	High	SGSLGSNDTYVR	[R].SGSLGSNDTYVR.[A]	1xPhospho [S3(100)]	0.0001326	0.000163824	1	1	2	32	B4G1F0	B4G1F0 [18-29]	B4G1F0 1xPhospho [S18(0); S20(100); S23(0); T26(0); Y27(0)]	B4G1F0 1xPhospho [S20(100)]	B4G1F0	0	1335.56	12	95.3	89.5	118.6	101.5	104.7	90.4	1.15014e+07	1.07961e+07	1.43045e+07	1.22509e+07	1.26332e+07	10902220	9434689	7.91725e+06	11311152	10939130	9884311	10902220		High	High	High	High	High	High	High	2	668.281	-2.27	-0.00152	20.6998
FALSE	High	EGLLQSSPTK	[R].EGLLQSSPTK.[H]	1xPhospho [S7(99.6)]	0.0503312	0.00282769	1	2	1	1	B4G1A9	B4G1A9 [262-271]	B4G1A9 1xPhospho [S267(0.5); S268(99.6); T270(0)]	B4G1A9 1xPhospho [S268(99.6)]	A0A804R1B2; B4G1A9	0	1139.53	10	100.3	123	103.2	126.1	95.6	51.9	885952	1.08668e+06	911808	1.1141e+06	845009	458593	726751	796909	721005	994809	661141	458593		Peak Found	Peak Found	Peak Found	Peak Found	High	Peak Found	High	2	570.27	-0.79	-0.00045	23.0778
FALSE	High	LGNALMQDPAMSSMLETFSSPSHK	[R].LGNALMQDPAMSSMLETFSSPSHK.[E]	1xOxidation [M6]; 1xPhospho [S20(97.6)]	0.00164758	0.000163824	1	1	1	1	B4G137	B4G137 [112-135]	B4G137 1xPhospho [S123(0); S124(0); T128(0); S130(1.2); S131(97.6); S133(1.2)]	B4G137 1xPhospho [S131(97.6)]	B4G137	0	2675.16	24																			No Quan Values	Not Found	Not Found	Not Found	Not Found	Not Found	High	High	3	892.39	0.28	0.00025	46.4657
FALSE	High	LGNALMQDPAMSSMLETFSSPSHK	[R].LGNALMQDPAMSSMLETFSSPSHK.[E]	1xPhospho [S20(97.5)]	0.0151041	0.00101373	1	1	2	2	B4G137	B4G137 [112-135]	B4G137 1xPhospho [S123(0); S124(0); T128(0); S130(1.3); S131(97.5); S133(1.3)]	B4G137 1xPhospho [S131(97.5)]	B4G137	0	2659.16	24					256.5	343.5					514614	689143					402638	689143		Not Found	Not Found	Not Found	Not Found	High	High	High	3	887.057	-0.99	-0.00087	49.1571
FALSE	High	NTSFGGAASNSGPVSNAVGR	[R].NTSFGGAASNSGPVSNAVGR.[S]	1xPhospho [S3(99.5)]	3.24083e-09	0.000163824	1	2	2	9	B4G0P6	B4G0P6 [68-87]	B4G0P6 1xPhospho [T69(0.5); S70(99.5); S76(0); S78(0); S82(0)]	B4G0P6 1xPhospho [S70(99.5)]	B4G0P6; A0A1D6Q0A7	0	1929.85	20	85.2	98.6	108.1	116.3	120.3	71.5	763184	882621	968290	1.04177e+06	1.07704e+06	640654	626044	647266	765667	930225	842684	640654		High	High	High	High	High	High	High	2	965.425	-1.1	-0.00106	27.0335
FALSE	High	SGPLGNQTSR	[K].SGPLGNQTSR.[N]	1xPhospho [S1(100)]	0.0245046	0.00121691	1	2	1	2	B4G0P6	B4G0P6 [58-67]	B4G0P6 1xPhospho [S58(100); T65(0); S66(0)]	B4G0P6 1xPhospho [S58(100)]	B4G0P6; A0A1D6Q0A7	0	1096.48	10	143.8	72.2	139.6	89.2		155.2	789388	396275	766385	489657		852168	647538	290607	606013	437228		852168		High	Peak Found	High	Peak Found	Not Found	Peak Found	High	2	548.74	-4.3	-0.00236	14.0324
FALSE	High	DGEDEDTAGDDNDEDEGQKPEQSSIPLTVTISK	[R].DGEDEDTAGDDNDEDEGQKPEQSSIPLTVTISK.[G]	1xPhospho [T7(100)]	0.000363388	0.000163824	1	1	2	2	B4FZA1	B4FZA1 [136-168]	B4FZA1 1xPhospho [T142(100); S158(0); S159(0); T163(0); T165(0); S167(0)]	B4FZA1 1xPhospho [T142(100)]	B4FZA1	0	3614.5	33				600						1.53208e+06						1.36804e+06				Not Found	Not Found	Not Found	High	Not Found	Not Found	High	3	1205.5	-1.88	-0.00227	35.9468
FALSE	High	DPMATAIDIGEHSYNEDSDDEDEDVDK	[K].DPMATAIDIGEHSYNEDSDDEDEDVDK.[A]	1xOxidation [M3]; 1xPhospho [S18(100)]	4.45506e-07	0.000163824	1	1	3	34	B4FZ81	B4FZ81 [456-482]	B4FZ81 1xPhospho [T460(0); S468(0); Y469(0); S473(100)]	B4FZ81 1xPhospho [S473(100)]	B4FZ81	0	3121.16	27	87	80.1	101.8	117	114.3	99.8	4.02365e+06	3.70486e+06	4.71183e+06	5.41096e+06	5.28997e+06	4.61811e+06	3.30062e+06	2.71694e+06	3.72584e+06	4.83158e+06	4.13891e+06	4.61811e+06		High	High	High	High	High	High	High	3	1041.06	-0.24	-0.00025	32.3779
FALSE	High	DPMATAIDIGEHSYNEDSDDEDEDVDK	[K].DPMATAIDIGEHSYNEDSDDEDEDVDK.[A]	1xPhospho [S18(100)]	8.80704e-10	0.000163824	1	1	3	45	B4FZ81	B4FZ81 [456-482]	B4FZ81 1xPhospho [T460(0); S468(0); Y469(0); S473(100)]	B4FZ81 1xPhospho [S473(100)]	B4FZ81	0	3105.17	27	84.5	62.3	82.3	108	139.6	123.2	9.31894e+06	6.876e+06	9.08312e+06	1.1913e+07	1.54039e+07	1.35942e+07	7644368	5.04248e+06	7182398	1.06374e+07	12052123	1.35942e+07		High	High	High	High	High	High	High	3	1035.73	-1.45	-0.0015	39.5553
FALSE	High	NNENAPQEYQAASEIIPDK	[K].NNENAPQEYQAASEIIPDK.[V]	1xPhospho [S13(100)]	0.00433336	0.000163824	1	2	3	34	B4FZ13	B4FZ13 [405-423]	B4FZ13 1xPhospho [Y413(0); S417(100)]	B4FZ13 1xPhospho [S417(100)]	A0A804RNI3; B4FZ13	0	2210.96	19	114.4	104.2	110.7	87	124.4	59.4	2.94154e+06	2.67982e+06	2.84758e+06	2.23673e+06	3.19858e+06	1.52721e+06	2.41296e+06	1.96524e+06	2.2517e+06	1.99723e+06	2.50259e+06	1.52721e+06		High	High	High	High	High	High	High	2	1105.98	-0.5	-0.00056	33.1106
FALSE	High	RLSPEEAAASPAEPGAATGTSHGWLSGFVSGAK	[R].RLSPEEAAASPAEPGAATGTSHGWLSGFVSGAK.[R]	1xPhospho [S3(100)]	0.0116551	0.00101373	1	1	1	2	B4FZ13	B4FZ13 [31-63]	B4FZ13 1xPhospho [S33(100); S40(0); T48(0); T50(0); S51(0); S56(0); S60(0)]	B4FZ13 1xPhospho [S33(100)]	B4FZ13	1	3276.53	33																			No Quan Values	Not Found	High	Not Found	Not Found	Not Found	High	High	3	1092.85	0.1	0.00011	42.0559
FALSE	High	TSTYYPPISHSPSPALTEQR	[R].TSTYYPPISHSPSPALTEQR.[L]	1xPhospho [S11(99)]	0.00706561	0.000652825	1	3	1	2	B4FZ01	B4FZ01 [364-383]	B4FZ01 1xPhospho [T364(0); S365(0); T366(0); Y367(0); Y368(0); S372(0); S374(99); S376(1); T380(0)]	B4FZ01 1xPhospho [S374(99)]	B4FZ01; A0A804QAY2; A0A804QF26	0	2312.06	20	147.6	77.5	157.5		112	105.5	1.25928e+06	661176	1.34337e+06		955335	899681	1.03299e+06	484870	1.06226e+06		747461	899681		Peak Found	High	Peak Found	Not Found	High	Peak Found	High	3	771.354	-4.96	-0.00382	31.2512
FALSE	High	LPGLSDDVGAGFIAGHGSQSASGPEVDVER	[R].LPGLSDDVGAGFIAGHGSQSASGPEVDVER.[L]	1xPhospho [S18(100)]	8.30821e-13	0.000163824	1	3	3	10	B4FYX0	B4FYX0 [186-215]	B4FYX0 1xPhospho [S190(0); S203(100); S205(0); S207(0)]	B4FYX0 1xPhospho [S203(100)]	B4FYX0; B4FLN7; A0A804N1Q8	0	3004.37	30	76.8	70.9	49.8	116.5	117.9	168	1.00937e+06	932252	654718	1.53074e+06	1.54929e+06	2.20758e+06	827988	683663	517713	1.36684e+06	1.21218e+06	2.20758e+06		High	High	High	High	High	High	High	3	1002.13	1.31	0.00132	43.4825
FALSE	High	ADNKPEDTNTSSLDAEASEPSPK	[K].ADNKPEDTNTSSLDAEASEPSPK.[R]	1xPhospho [S21(100)]	0.000137912	0.000163824	1	1	1	4	B4FXQ9	B4FXQ9 [205-227]	B4FXQ9 1xPhospho [T212(0); T214(0); S215(0); S216(0); S222(0); S225(100)]	B4FXQ9 1xPhospho [S225(100)]	B4FXQ9	0	2483.05	23	119.5	73.7	106.4	117.4	120.7	62.2	744858	459456	663318	731781	752466	387675	611010	336940	524513	653426	588735	387675		High	Peak Found	High	High	High	Peak Found	High	3	828.355	1.51	0.00125	19.2209
FALSE	High	TAENFANFTGDQGYPGGK	[R].TAENFANFTGDQGYPGGK.[F]	1xPhospho [T1(100)]	3.84741e-05	0.000163824	1	1	1	2	B4FXB0	B4FXB0 [176-193]	B4FXB0 1xPhospho [T176(100); T184(0); Y189(0)]	B4FXB0 1xPhospho [T176(100)]	B4FXB0	0	1953.8	18				269.5	330.5					346213	424577					309143	332192			Not Found	Not Found	Not Found	High	Peak Found	High	High	2	977.407	2.42	0.00237	35.3356
FALSE	High	LISLPTSEEAK	[R].LISLPTSEEAK.[T]	1xPhospho [S7(99.5)]	0.0316676	0.00169742	1	3	1	5	B4FX77	B4FX77 [306-316]	B4FX77 1xPhospho [S308(0); T311(0.5); S312(99.5)]	B4FX77 1xPhospho [S312(99.5)]	A0A804PC05; B4FX77; A0A804PC88	0	1267.62	11	76.9	67.7	58.4	157.2	91.6	148.2	3.54929e+06	3.12604e+06	2.69536e+06	7.25622e+06	4.22952e+06	6.83942e+06	2.9115e+06	2.29246e+06	2.13133e+06	6.47927e+06	3.30921e+06	6.83942e+06		Peak Found	High	Peak Found	High	High	High	High	2	634.314	2.19	0.00139	31.6359
FALSE	High	GGSPDASGPPPFR	[R].GGSPDASGPPPFR.[G]	1xPhospho [S3(100)]	5.30262e-05	0.000163824	1	5	2	21	B4FX77	B4FX77 [11-23]	B4FX77 1xPhospho [S13(100); S17(0)]	B4FX77 1xPhospho [S13(100)]	A0A804PVW9; B4FX77; A0A804PTY9; A0A804PU67; A0A804PUJ3	0	1321.56	13	97.6	98.4	104.2	116.4	31	152.3	4.10136e+06	4.13574e+06	4.3815e+06	4.89301e+06	1.30491e+06	6.4036e+06	3.36436e+06	3.03292e+06	3.46463e+06	4.3691e+06	1.02097e+06	6.4036e+06		High	High	High	High	High	High	High	2	661.283	0.49	0.00033	24.2347
FALSE	High	DRGGSPDASGPPPFR	[R].DRGGSPDASGPPPFR.[G]	1xPhospho [S5(100)]	0.0105738	0.000935544	1	5	1	16	B4FX77	B4FX77 [9-23]	B4FX77 1xPhospho [S13(100); S17(0)]	B4FX77 1xPhospho [S13(100)]	A0A804PVW9; B4FX77; A0A804PTY9; A0A804PU67; A0A804PUJ3	1	1592.69	15	109.8	121.6	157	98.2	60.7	52.7	2.96087e+06	3.28003e+06	4.23512e+06	2.64926e+06	1.63824e+06	1.42213e+06	2.42882e+06	2.4054e+06	3.34889e+06	2.36559e+06	1.28177e+06	1.42213e+06		High	High	High	High	Peak Found	High	High	3	531.567	0.28	0.00015	22.9173
FALSE	High	GDAAADTESLHVK	[K].GDAAADTESLHVK.[D]	1xPhospho [S9(99.4)]	0.0842495	0.00585821	2	4	1	3	B4FWP0; B4FAL9	B4FWP0 [339-351]; B4FAL9 [339-351]	B4FWP0 1xPhospho [T345(0.6); S347(99.4)]; B4FAL9 1xPhospho [T345(0.6); S347(99.4)]	B4FWP0 1xPhospho [S347(99.4)]; B4FAL9 1xPhospho [S347(99.4)]	A0A804N936; B4FWP0; B4FAL9; P08440	0	1393.6	13	114.9	126.1	137.4	108.2	60.4	53.1	691814	759784	827458	651517	363922	319671	567498	557184	654306	581756	284735	319671	Shared	Peak Found	Peak Found	High	High	Peak Found	Peak Found	High	2	697.301	-2.88	-0.002	17.6334
FALSE	High	DIEADSNALTRPVELVGTPGSVDK	[K].DIEADSNALTRPVELVGTPGSVDK.[A]	1xPhospho [T18(100)]	4.99249e-09	0.000163824	1	3	3	37	B4FWM3	B4FWM3 [182-205]	B4FWM3 1xPhospho [S187(0); T191(0); T199(100); S202(0)]	B4FWM3 1xPhospho [T199(100)]	B4FWM3; A0A804PQ88; A0A804U9N7	0	2563.23	24	88.9	86.7	88	71.5	145.1	119.8	7.77952e+06	7.58381e+06	7.70274e+06	6.25989e+06	1.26937e+07	1.04871e+07	6.38157e+06	5.56155e+06	6090876	5.58962e+06	9.93168e+06	1.04871e+07		High	High	High	High	High	High	High	3	855.08	-1.18	-0.00101	41.53
FALSE	High	SVIAEAEAGGSPALIAR	[K].SVIAEAEAGGSPALIAR.[G]	1xPhospho [S11(100)]	5.72832e-09	0.000163824	1	7	1	56	B4FWM3	B4FWM3 [212-228]	B4FWM3 1xPhospho [S212(0); S222(100)]	B4FWM3 1xPhospho [S222(100)]	K7TXK2; B4FWM3; A0A804PQ88; C0P4W0; A0A804NNN5; A0A804U9N7; A0A804QVB3	0	1691.84	17	110.1	101.1	96.8	55.8	132.4	103.9	1.08951e+07	1.00067e+07	9.57764e+06	5.52432e+06	1.31048e+07	1.02848e+07	8.93731e+06	7.33839e+06	7.57344e+06	4.93281e+06	1.02533e+07	1.02848e+07		High	High	High	High	High	High	High	2	846.42	-1.68	-0.00142	36.0031
FALSE	High	APEPAEESDEEMGFSLFDD	[K].APEPAEESDEEMGFSLFDD.[-]	1xPhospho [S8(100)]	0.000100066	0.000163824	1	1	1	4	B4FWI0	B4FWI0 [301-319]	B4FWI0 1xPhospho [S308(100); S315(0)]	B4FWI0 1xPhospho [S308(100)]	B4FWI0	0	2194.8	19					374.4	225.6					2.3329e+06	1405373					1.82528e+06	1405373		Not Found	Not Found	High	High	High	High	High	2	1097.9	-4.4	-0.00482	51.8216
FALSE	High	APEPAEESDEEMGFSLFDD	[K].APEPAEESDEEMGFSLFDD.[-]	1xOxidation [M12]; 1xPhospho [S8(100)]	1.9731e-05	0.000163824	1	1	2	27	B4FWI0	B4FWI0 [301-319]	B4FWI0 1xPhospho [S308(100); S315(0)]	B4FWI0 1xPhospho [S308(100)]	B4FWI0	0	2210.8	19	121.1	107.9	105.7	93.1	99.7	72.6	1.00932e+07	8.99032e+06	8.80705e+06	7.75643e+06	8.31095e+06	6.05383e+06	8.27952e+06	6.593e+06	6.9641e+06	6.92592e+06	6.50255e+06	6.05383e+06		High	High	High	High	High	High	High	2	1105.9	-2.17	-0.0024	49.3976
FALSE	High	AESPFSPSR	[K].AESPFSPSR.[V]	1xPhospho [S3(100)]	0.0516135	0.00317185	1	1	1	2	B4FW45	B4FW45 [201-209]	B4FW45 1xPhospho [S203(100); S206(0); S208(0)]	B4FW45 1xPhospho [S203(100)]	B4FW45	0	1057.44	9																			No Quan Values	High	Not Found	High	Not Found	Not Found	Not Found	High	2	529.221	0.55	0.00029	18.5066
FALSE	High	LYLPLPDTVAAAASPPPNVNDSK	[R].LYLPLPDTVAAAASPPPNVNDSK.[T]	1xPhospho [S14(100)]	0.00527002	0.000332716	1	2	1	5	B4FVU4	B4FVU4 [58-80]	B4FVU4 1xPhospho [Y59(0); T65(0); S71(100); S79(0)]	B4FVU4 1xPhospho [S71(100)]	B4FVU4; A0A804PZK5	0	2430.2	23	119.4	139.3	126.4	110.1		104.8	585898	683421	620338	540247		514306	480615	501184	490527	482401		514306		High	High	Peak Found	High	High	High	High	3	810.734	-3.04	-0.00246	48.1496
FALSE	High	NLTVTGDAAASGGEGQR	[K].NLTVTGDAAASGGEGQR.[R]	1xPhospho [S11(100)]	0.00427717	0.000163824	1	4	1	4	B4FVC4	B4FVC4 [12-28]	B4FVC4 1xPhospho [T14(0); T16(0); S22(100)]	B4FVC4 1xPhospho [S22(100)]	B4FVC4; B4FAF8; A0A1D6MK41; C0PAS9	0	1683.73	17	108.8		138.8	108.7	141.3	102.4	839737		1.0716e+06	839235	1.09106e+06	790694	688840		847359	749375	853656	790694		High	High	Peak Found	Peak Found	High	High	High	2	842.371	0.54	0.00046	20.3698
FALSE	High	SPLQNSPTFNR	[R].SPLQNSPTFNR.[G]	1xPhospho [T8(100)]	0.0424407	0.00252569	1	5	1	6	B4FVB5	B4FVB5 [161-171]	B4FVB5 1xPhospho [S161(0); S166(0); T168(100)]	B4FVB5 1xPhospho [T168(100)]	B4FVB5; A0A1D6NW81; A0A804R2W2; A0A804R252; A0A804R165	0	1340.6	11	100.2	97.1	114.4	106.8	86.7	94.6	2.11846e+06	2.05384e+06	2.41895e+06	2.25902e+06	1.83401e+06	2.0009e+06	1.73778e+06	1.50617e+06	1.91277e+06	2.01714e+06	1.43494e+06	2.0009e+06		High	Peak Found	Peak Found	High	High	High	High	2	670.801	-3.67	-0.00246	23.6739
FALSE	High	RSGTTTVFPVGEPGPRPATTSGK	[R].RSGTTTVFPVGEPGPRPATTSGK.[A]	1xPhospho [T19(100)]	0.000235905	0.000163824	1	1	2	9	B4FV96	B4FV96 [49-71]	B4FV96 1xPhospho [S50(0); T52(0); T53(0); T54(0); T67(100); T68(0); S69(0)]	B4FV96 1xPhospho [T67(100)]	B4FV96	1	2380.17	23	131.6	144	139.1		185.3		969292	1.06054e+06	1.02499e+06		1.36504e+06		795115	777741	810503		1.06802e+06			High	High	High	Not Found	High	Not Found	High	3	794.061	0.98	0.00078	26.9612
FALSE	High	SGTTTVFPVGEPGPRPATTSGK	[R].SGTTTVFPVGEPGPRPATTSGK.[A]	1xPhospho [T18(100)]	4.61242e-06	0.000163824	1	1	2	36	B4FV96	B4FV96 [50-71]	B4FV96 1xPhospho [S50(0); T52(0); T53(0); T54(0); T67(100); T68(0); S69(0)]	B4FV96 1xPhospho [T67(100)]	B4FV96	0	2224.06	22	120.9	133.3	146.1	35.5	106.6	57.5	3.52639e+07	3.88779e+07	4.26183e+07	1.03673e+07	3.11013e+07	1.67661e+07	28927158	28510932	33700023	9.25724e+06	24333899	1.67661e+07		High	High	High	High	High	High	High	2	1112.54	-0.35	-0.00039	30.4378
FALSE	High	AGLSLSAMER	[R].AGLSLSAMER.[L]	1xPhospho [S4(100)]	0.0727109	0.00528703	1	1	1	6	B4FV96	B4FV96 [101-110]	B4FV96 1xPhospho [S104(100); S106(0)]	B4FV96 1xPhospho [S104(100)]	B4FV96	0	1114.5	10	173	85.6	97.8	81.1	67.9	94.7	430711	213135	243641	201824	168966	235736	353314	156301	192657	180214	132200	235736		High	High	High	High	High	High	High	2	557.753	1.34	0.00075	35.4486
FALSE	High	LVSASPAFR	[R].LVSASPAFR.[D]	1xPhospho [S5(100)]	0.0509685	0.00294409	1	1	1	8	B4FV52	B4FV52 [49-57]	B4FV52 1xPhospho [S51(0); S53(100)]	B4FV52 1xPhospho [S53(100)]	B4FV52	0	1027.5	9	69.4	87.5	73.2	111.8	170.2	87.9	2.00472e+06	2.52882e+06	2.11566e+06	3.23079e+06	4.92004e+06	2541169	1.64448e+06	1.8545e+06	1.67294e+06	2.88486e+06	3.84947e+06	2541169		High	High	High	High	Peak Found	High	High	2	514.25	-3.43	-0.00176	26.0951
FALSE	High	TISINRPEGGEASASQK	[R].TISINRPEGGEASASQK.[S]	1xPhospho [S3(99.6)]	0.0165358	0.00101373	1	1	1	2	B4FV50	B4FV50 [192-208]	B4FV50 1xPhospho [T192(0.4); S194(99.6); S204(0); S206(0)]	B4FV50 1xPhospho [S194(99.6)]	B4FV50	0	1824.85	17				219.6	169.7	210.7				407399	314919	390973				363777	246395	390973		Not Found	Not Found	Not Found	High	Peak Found	Peak Found	High	2	912.929	1.57	0.00143	19.0293
FALSE	High	SFSSASSAGHSHGGGGGGAK	[R].SFSSASSAGHSHGGGGGGAK.[C]	1xPhospho [S3(100)]	2.01872e-10	0.000163824	1	1	2	3	B4FV35	B4FV35 [44-63]	B4FV35 1xPhospho [S44(0); S46(100); S47(0); S49(0); S50(0); S54(0)]	B4FV35 1xPhospho [S46(100)]	B4FV35	0	1782.72	20	270.9	140	189.1				2.37758e+06	1.22863e+06	1.6591e+06				1.95034e+06	901009	1.31192e+06					High	High	High	Not Found	Not Found	Not Found	High	3	594.909	-2.93	-0.00174	9.6216
FALSE	High	MDHAADAHR	[-].MDHAADAHR.[T]	1xAcetyl [N-Term]	0.00253653	0.000163824	1	2	1	8	B4FUZ3	B4FUZ3 [1-9]	B4FUZ3 1xAcetyl [N-Term]	B4FUZ3 1xAcetyl [N-Term]	B4FUZ3; B4FZ38	0	1065.45	9	101.7	106.6	110.1	54.2	111.6	115.8	1.52381e+06	1.5976e+06	1.65011e+06	811939	1.67286e+06	1.73531e+06	1.24998e+06	1.17159e+06	1.30481e+06	725001	1.30886e+06	1.73531e+06		High	High	High	High	High	High	High	3	355.822	-2.82	-0.001	11.6087
FALSE	High	MEPTSSASIAR	[-].MEPTSSASIAR.[Q]	1xAcetyl [N-Term]; 1xPhospho [S6(99.6)]	0.0138847	0.00101373	1	2	2	4	B4FUK9	B4FUK9 [1-11]	B4FUK9 1xAcetyl [N-Term]; 1xPhospho [T4(0); S5(0.4); S6(99.6); S8(0)]	B4FUK9 1xAcetyl [N-Term]; 1xPhospho [S6(99.6)]	B4FUK9; A0A1D6DVR7	0	1271.53	11	163.3	179	135.7		68.6	53.4	1.16392e+06	1.27603e+06	967225		488926	380389	954772	935768	764825		382540	380389		High	High	High	Not Found	High	Peak Found	High	2	636.269	-2.31	-0.00147	27.5384
FALSE	High	SAPSLGAAFAAGGGSLR	[K].SAPSLGAAFAAGGGSLR.[Q]	1xPhospho [S1(100)]	0.000156179	0.000163824	1	1	1	2	B4FUC3	B4FUC3 [70-86]	B4FUC3 1xPhospho [S70(100); S73(0); S84(0)]	B4FUC3 1xPhospho [S70(100)]	B4FUC3	0	1569.74	17	136.9	106.5	110.5	91.3	76.2	78.6	444239	345350	358294	296120	247315	255027	364411	253261	283318	264414	193501	255027		Peak Found	Peak Found	Peak Found	High	Peak Found	High	High	2	785.374	-0.77	-0.0006	41.4965
FALSE	High	KEEPKEESDDDMGFSLFD	[K].KEEPKEESDDDMGFSLFD.[-]	1xPhospho [S8(100)]	2.10246e-06	0.000163824	1	1	2	82	B4FUB4	B4FUB4 [92-109]	B4FUB4 1xPhospho [S99(100); S106(0)]	B4FUB4 1xPhospho [S99(100)]	B4FUB4	2	2197.85	18	86.6	76	106	110	116.3	105.1	5.93429e+07	5.2079e+07	7.25951e+07	7.5332e+07	7.96794e+07	72010072	48679242	38191890	57403948	67265966	62341760	72010072		High	High	High	High	High	High	High	3	733.286	-3.58	-0.00262	44.5088
FALSE	High	KEEPKEESDDDMGFSLFD	[K].KEEPKEESDDDMGFSLFD.[-]	1xOxidation [M12]; 1xPhospho [S8(100)]	0.00447707	0.000163824	1	1	1	65	B4FUB4	B4FUB4 [92-109]	B4FUB4 1xPhospho [S99(100); S106(0)]	B4FUB4 1xPhospho [S99(100)]	B4FUB4	2	2213.85	18	114.8	88.1	120.5	111.4	89.9	75.3	4.532e+07	3.47726e+07	4.75597e+07	4.39725e+07	3.54802e+07	2.97199e+07	3.71762e+07	2.55003e+07	3.76074e+07	39264182	2.776e+07	2.97199e+07		High	High	High	High	High	High	High	3	738.619	-1.45	-0.00107	39.4449
FALSE	High	SLPSPAAVPPVSTLAR	[K].SLPSPAAVPPVSTLAR.[S]	1xPhospho [S1(100)]	0.000283362	0.000163824	1	1	2	16	B4FU70	B4FU70 [56-71]	B4FU70 1xPhospho [S56(100); S59(0); S67(0); T68(0)]	B4FU70 1xPhospho [S56(100)]	B4FU70	0	1642.86	16	86.3	87.7	80.6	112.9	117.9	114.6	789293	802626	736996	1.03258e+06	1.0786e+06	1.04883e+06	647461	588602	582774	922018	843902	1.04883e+06		High	High	High	High	High	High	High	2	821.93	-2.32	-0.00191	42.9094
FALSE	High	MDVSGAGGK	[-].MDVSGAGGK.[A]	1xAcetyl [N-Term]	0.014623	0.00101373	1	1	1	1	B4FU52	B4FU52 [1-9]	B4FU52 1xAcetyl [N-Term]	B4FU52 1xAcetyl [N-Term]	B4FU52	0	863.393	9																			No Quan Values	Not Found	Not Found	Not Found	High	Not Found	Not Found	High	2	432.2	-0.35	-0.00015	18.948
FALSE	High	VWVSPSER	[K].VWVSPSER.[Y]	1xPhospho [S4(99.6)]	0.0318707	0.00169742	1	2	2	6	B4FTT2	B4FTT2 [397-404]	B4FTT2 1xPhospho [S400(99.6); S402(0.5)]	B4FTT2 1xPhospho [S400(99.6)]	A0A804MFX3; B4FTT2	0	1039.46	8	90	97.8	131	102.7	100.6	78	1.77322e+06	1.92701e+06	2.58141e+06	2.0235e+06	1.98292e+06	1537664	1454578	1.41317e+06	2.04123e+06	1.80684e+06	1.55145e+06	1537664		High	High	High	High	High	Peak Found	High	2	520.232	-4.79	-0.00249	22.704
FALSE	High	LSPALPER	[K].LSPALPER.[S]	1xPhospho [S2(100)]	0.00810034	0.000793164	1	1	1	19	B4FTL9	B4FTL9 [247-254]	B4FTL9 1xPhospho [S248(100)]	B4FTL9 1xPhospho [S248(100)]	B4FTL9	0	962.471	8	103.1	96.9	91.6	100.9	99.9	107.6	5.80793e+06	5.45874e+06	5.16344e+06	5.68489e+06	5.62803e+06	6.06461e+06	4764269	4.00314e+06	4.08295e+06	5.07619e+06	4.40341e+06	6.06461e+06		High	High	High	High	High	High	High	2	481.74	1.54	0.00074	24.9367
FALSE	High	LSSAADEHVLVNIAKLSPALPER	[K].LSSAADEHVLVNIAKLSPALPER.[S]	1xPhospho [S17(100)]	0.000659242	0.000163824	1	1	1	3	B4FTL9	B4FTL9 [232-254]	B4FTL9 1xPhospho [S233(0); S234(0); S248(100)]	B4FTL9 1xPhospho [S248(100)]	B4FTL9	1	2510.3	23		212.3	210.6		177			448416	444797		373806			328844	351719		292468			Not Found	High	High	Not Found	High	Not Found	High	3	837.44	2.19	0.00183	42.9586
FALSE	High	AASEDTSASGGDELIEDLK	[R].AASEDTSASGGDELIEDLK.[A]	1xPhospho [S3(100)]	1.21307e-06	0.000163824	1	3	1	3	B4FTJ9	B4FTJ9 [48-66]	B4FTJ9 1xPhospho [S50(100); T53(0); S54(0); S56(0)]	B4FTJ9 1xPhospho [S50(100)]	B4FTJ9; A0A804LCS5; A0A804LCS4	0	1987.84	19	120.6	150.8	94.8		119.3	114.5	484979	606123	381331		479710	460282	397830	444498	301534		375329	460282		High	Peak Found	High	Not Found	High	Peak Found	High	2	994.422	-0.38	-0.00038	39.3865
FALSE	High	DLAASPTSSR	[R].DLAASPTSSR.[S]	1xPhospho [S5(98.8)]	0.109214	0.00789037	1	3	1	1	B4FTH6	B4FTH6 [29-38]	B4FTH6 1xPhospho [S33(98.8); T35(0.4); S36(0.4); S37(0.4)]	B4FTH6 1xPhospho [S33(98.8)]	B4FTH6; A0A1D6L7A4; A0A1D6L7A6	0	1084.47	10	85.1	81.1	201.5	86.1	77.7	68.5	805370	768265	1.90758e+06	815367	735216	648998	660648	563403	1.5084e+06	728063	575238	648998		Peak Found	Peak Found	High	Peak Found	Peak Found	Peak Found	High	2	542.736	-1.76	-0.00095	13.8351
FALSE	High	TTSETDFMTEYVVTR	[R].TTSETDFMTEYVVTR.[W]	2xPhospho [T9(100); Y11(100)]	0.115216	0.00804084	1	2	1	2	B4FTG6	B4FTG6 [217-231]	B4FTG6 2xPhospho [T217(0); T218(0); S219(0); T221(0); T225(100); Y227(100); T230(0)]	B4FTG6 2xPhospho [T225(100); Y227(100)]	B4FTG6; K7VAM9	0	1939.74	15	99.9	112.4	202.4	102.7	82.6		787497	886393	1.59598e+06	809378	651454		645988	650032	1.26201e+06	722715	509703			Peak Found	High	Peak Found	High	Peak Found	Not Found	High	2	970.374	-1.77	-0.00171	38.2455
FALSE	High	TTSETDFMTEYVVTR	[R].TTSETDFMTEYVVTR.[W]	1xPhospho [T9(100)]	0.00015115	0.000163824	1	2	2	9	B4FTG6	B4FTG6 [217-231]	B4FTG6 1xPhospho [T217(0); T218(0); S219(0); T221(0); T225(100); Y227(0); T230(0)]	B4FTG6 1xPhospho [T225(100)]	B4FTG6; K7VAM9	0	1859.78	15	97.6	121.4	117.3	71.9	105.2	86.7	993587	1.23679e+06	1.19501e+06	731822	1.07103e+06	882666	815044	906993	944943	653464	837979	882666		High	High	High	High	High	High	High	2	930.391	-0.65	-0.0006	41.6701
FALSE	High	SVTLSQTEAAPVPK	[R].SVTLSQTEAAPVPK.[PT]	1xPhospho [T3(100)]	2.97457e-06	0.000163824	1	1	1	6	B4FTE0	B4FTE0 [263-276]; [281-294]	B4FTE0 1xPhospho [S263(0); T265(100); S267(0); T269(0)]; 1xPhospho [S281(0); T283(100); S285(0); T287(0)]	B4FTE0 1xPhospho [T265(100)]; 1xPhospho [T283(100)]	B4FTE0	0	1507.74	14	56.9	98.2	92.4	106.5	149	97	699578	1.20711e+06	1.13661e+06	1.30912e+06	1.83157e+06	1192992	573867	885230	898767	1.16895e+06	1.43304e+06	1192992		High	High	High	High	High	High	High	2	754.371	-3.86	-0.00291	27.8512
FALSE	High	ATEQQGQVQEQDDEVVDR	[R].ATEQQGQVQEQDDEVVDR.[N]	1xPhospho [T2(100)]	1.22421e-08	0.000163824	1	3	1	40	B4FTA7	B4FTA7 [58-75]	B4FTA7 1xPhospho [T59(100)]	B4FTA7 1xPhospho [T59(100)]	B4FTA7; A0A804M7N9; A0A804M7P2	0	2153.9	18	87	97.2	106.6	121.7	100.7	86.8	7.9164e+06	8.85062e+06	9.70674e+06	1.10754e+07	9.16606e+06	7.90539e+06	6493858	6.49056e+06	7.67552e+06	9889505	7.17159e+06	7.90539e+06		High	High	High	High	High	High	High	2	1077.45	-0.02	-2e-05	19.0269
FALSE	High	AAAASADIHTPPR	[R].AAAASADIHTPPR.[E]	1xPhospho [T10(100)]	0.0615011	0.00381354	1	1	1	1	B4FT43	B4FT43 [278-290]	B4FT43 1xPhospho [S282(0); T287(100)]	B4FT43 1xPhospho [T287(100)]	B4FT43	0	1357.63	13	290.2			309.8			810415			865061			664787			772436				Peak Found	Not Found	Not Found	High	Not Found	Not Found	High	2	679.314	-4.03	-0.00274	16.1477
FALSE	High	FLEEAVLDSPGPVAGVGR	[K].FLEEAVLDSPGPVAGVGR.[S]	1xPhospho [S9(100)]	2.23446e-05	0.000163824	1	1	1	3	B4FT25	B4FT25 [56-73]	B4FT25 1xPhospho [S64(100)]	B4FT25 1xPhospho [S64(100)]	B4FT25	0	1892.92	18	129.1	163.6	105.3		202.1		502900	637125	410182		787084		412531	467233	324348		615820			High	High	High	Not Found	Peak Found	Not Found	High	2	946.962	1.08	0.00102	43.4173
FALSE	High	SQYGTPLLQPFPPPTPPPSLNPSHSDR	[R].SQYGTPLLQPFPPPTPPPSLNPSHSDR.[L]	1xPhospho [T15(100)]	1.54863e-05	0.000163824	1	1	1	5	B4FT08	B4FT08 [306-332]	B4FT08 1xPhospho [S306(0); Y308(0); T310(0); T320(100); S324(0); S328(0); S330(0)]	B4FT08 1xPhospho [T320(100)]	B4FT08	0	3007.43	27																			No Quan Values	High	Not Found	High	High	High	High	High	3	1003.15	-1.22	-0.00122	45.9299
FALSE	High	TLSGGLHNPK	[R].TLSGGLHNPK.[G]	1xPhospho [S3(100)]	0.00304577	0.000163824	1	1	1	14	B4FSZ2	B4FSZ2 [331-340]	B4FSZ2 1xPhospho [T331(0); S333(100)]	B4FSZ2 1xPhospho [S333(100)]	B4FSZ2	0	1103.52	10	104.3	105.8	105.3	109.7	68.9	106	3.0092e+06	3.0535e+06	3.03898e+06	3.16645e+06	1.98697e+06	3058413	2.46846e+06	2.23927e+06	2.40305e+06	2827407	1.55462e+06	3058413		High	High	High	High	High	High	High	2	552.264	-2.69	-0.00148	17.1011
FALSE	High	LVQSAALQAPDVAAAHAPVPEFEPIDTGSDLEDDDLK	[R].LVQSAALQAPDVAAAHAPVPEFEPIDTGSDLEDDDLK.[S]	1xPhospho [S29(100)]	1.94744e-05	0.000163824	1	1	1	3	B4FSR3	B4FSR3 [79-115]	B4FSR3 1xPhospho [S82(0); T105(0); S107(100)]	B4FSR3 1xPhospho [S107(100)]	B4FSR3	0	3924.84	37																			No Quan Values	Not Found	Not Found	Not Found	High	High	High	High	4	981.971	4.92	0.00482	47.4801
FALSE	High	RGSPLPAAALIQK	[R].RGSPLPAAALIQK.[E]	1xPhospho [S3(100)]	0.0331158	0.00169742	1	1	1	2	B4FRR8	B4FRR8 [182-194]	B4FRR8 1xPhospho [S184(100)]	B4FRR8 1xPhospho [S184(100)]	B4FRR8	1	1401.76	13	98.9	97.4	78.8	77.7	105.9	141.2	666015	656332	531150	523745	713742	951312	546335	481318	420002	467666	558437	951312		High	High	Peak Found	Peak Found	Peak Found	Peak Found	High	2	701.383	-1.46	-0.00103	32.4506
FALSE	High	IVAISLDDPKASLVNDVDDVEK	[K].IVAISLDDPKASLVNDVDDVEK.[H]	1xPhospho [S12(100)]	0.000145328	0.000163824	1	1	1	3	B4FRR1	B4FRR1 [201-222]	B4FRR1 1xPhospho [S205(0); S212(100)]	B4FRR1 1xPhospho [S212(100)]	B4FRR1	1	2435.2	22					343.6	256.4					1.00235e+06	748131					784248	748131		High	Not Found	Not Found	Not Found	High	High	High	3	812.402	-1.53	-0.00124	44.8219
FALSE	High	ARSPPTVHPDALSTLQPR	[R].ARSPPTVHPDALSTLQPR.[L]	1xPhospho [S3(100)]	0.00203105	0.000163824	1	2	2	4	B4FRQ8	B4FRQ8 [196-213]	B4FRQ8 1xPhospho [S198(100); T201(0); S208(0); T209(0)]	B4FRQ8 1xPhospho [S198(100)]	B4FRQ8; A0A804MZX1	1	2023.01	18																			No Quan Values	High	High	Not Found	High	Not Found	High	High	3	675.011	2.59	0.00175	30.3991
FALSE	High	SPSPLLLPVR	[K].SPSPLLLPVR.[D]	1xPhospho [S3(100)]	0.00260371	0.000163824	1	1	3	26	B4FRQ7	B4FRQ7 [159-168]	B4FRQ7 1xPhospho [S159(0); S161(100)]	B4FRQ7 1xPhospho [S161(100)]	B4FRQ7	0	1158.63	10	103.7	108.2	94	78	110.9	105.1	1.36983e+06	1.43014e+06	1.24201e+06	1.03115e+06	1.4655e+06	1.38853e+06	1123675	1.04878e+06	982111	920745	1.14662e+06	1.38853e+06		High	High	High	High	High	High	High	2	579.817	-0.86	-0.0005	42.1705
FALSE	High	VAPTAGMGGPSSPSSR	[R].VAPTAGMGGPSSPSSR.[G]	1xPhospho [S12(99.2)]	1.24772e-05	0.000163824	1	1	2	5	B4FRQ6	B4FRQ6 [315-330]	B4FRQ6 1xPhospho [T318(0); S325(0.4); S326(99.2); S328(0.4); S329(0)]	B4FRQ6 1xPhospho [S326(99.2)]	B4FRQ6	0	1538.67	16	91.7	70.6	99.8	100.9	142.6	94.4	1.05569e+06	812474	1.14853e+06	1.16116e+06	1.64171e+06	1.08633e+06	865983	595824	908190	1.03683e+06	1.28448e+06	1.08633e+06		Peak Found	High	High	High	High	High	High	2	769.836	-1.41	-0.00108	18.2173
FALSE	High	DNLTLWTSDTNEDGGDEIK	[R].DNLTLWTSDTNEDGGDEIK.[D]	1xPhospho [T4(98.3)]	0.000920424	0.000163824	1	1	2	5	B4FRG1	B4FRG1 [236-254]	B4FRG1 1xPhospho [T239(98.3); T242(0.8); S243(0.8); T245(0)]	B4FRG1 1xPhospho [T239(98.3)]	B4FRG1	0	2202.91	19																			No Quan Values	High	High	High	Not Found	High	Not Found	High	2	1101.96	1.47	0.00162	41.1663
FALSE	High	SFVVESDLENEHDQPPADQNR	[K].SFVVESDLENEHDQPPADQNR.[Q]	1xPhospho [S6(100)]	8.95265e-05	0.000163824	1	2	1	2	B4FRF4	B4FRF4 [45-65]	B4FRF4 1xPhospho [S45(0); S50(100)]	B4FRF4 1xPhospho [S50(100)]	B4FRF4; A0A804NG91	0	2506.05	21																			No Quan Values	Not Found	Not Found	High	High	Not Found	Not Found	High	3	836.022	-0.55	-0.00046	31.4053
FALSE	High	SVSINEFLKPAEGER	[K].SVSINEFLKPAEGER.[Y]	1xPhospho [S3(100)]	1.15344e-05	0.000163824	2	2	1	3	B4FR90; B6T8U0	B4FR90 [316-330]; B6T8U0 [316-330]	B4FR90 1xPhospho [S316(0); S318(100)]; B6T8U0 1xPhospho [S316(0); S318(100)]	B4FR90 1xPhospho [S318(100)]; B6T8U0 1xPhospho [S318(100)]	B4FR90; B6T8U0	0	1755.83	15																			No Quan Values	High	Not Found	High	Not Found	High	Not Found	High	2	878.417	-2.48	-0.00218	42.3441
FALSE	High	GNWGTATDELIAQDAEDSPK	[R].GNWGTATDELIAQDAEDSPK.[M]	1xPhospho [S18(100)]	0.000261955	0.000163824	2	5	1	2	B4FR90; B6T8U0	B4FR90 [183-202]; B6T8U0 [183-202]	B4FR90 1xPhospho [T187(0); T189(0); S200(100)]; B6T8U0 1xPhospho [T187(0); T189(0); S200(100)]	B4FR90 1xPhospho [S200(100)]; B6T8U0 1xPhospho [S200(100)]	B4FR90; A0A804NE83; A0A804NE82; A0A804NE78; B6T8U0	0	2197.93	20																			No Quan Values	Not Found	Not Found	High	High	Not Found	Not Found	High	2	1099.47	2.56	0.00281	38.5575
FALSE	High	GNWGTATDELIAQDAEDSPKMEEAAPVAEK	[R].GNWGTATDELIAQDAEDSPKMEEAAPVAEK.[Q]	1xPhospho [S18(100)]	1.77447e-09	0.000163824	2	5	2	11	B4FR90; B6T8U0	B4FR90 [183-212]; B6T8U0 [183-212]	B4FR90 1xPhospho [T187(0); T189(0); S200(100)]; B6T8U0 1xPhospho [T187(0); T189(0); S200(100)]	B4FR90 1xPhospho [S200(100)]; B6T8U0 1xPhospho [S200(100)]	B4FR90; A0A804NE83; A0A804NE82; A0A804NE78; B6T8U0	1	3253.42	30	90.2	114	110.1	85.6	105.5	94.6	8.78336e+06	1.10973e+07	1.07214e+07	8.33283e+06	1.02763e+07	9.20862e+06	7.20503e+06	8.13818e+06	8.47789e+06	7.4406e+06	8.04024e+06	9.20862e+06	Shared	High	High	High	High	High	High	High	3	1085.15	0.08	9e-05	40.1145
FALSE	High	GNWGTATDELIAQDAEDSPKMEEAAPVAEK	[R].GNWGTATDELIAQDAEDSPKMEEAAPVAEK.[Q]	1xOxidation [M21]; 1xPhospho [S18(100)]	6.15228e-06	0.000163824	2	5	4	8	B4FR90; B6T8U0	B4FR90 [183-212]; B6T8U0 [183-212]	B4FR90 1xPhospho [T187(0); T189(0); S200(100)]; B6T8U0 1xPhospho [T187(0); T189(0); S200(100)]	B4FR90 1xPhospho [S200(100)]; B6T8U0 1xPhospho [S200(100)]	B4FR90; A0A804NE83; A0A804NE82; A0A804NE78; B6T8U0	1	3269.42	30	93.2	138.5	116.2	84.1	94	74	4.06989e+06	6.0498e+06	5.07506e+06	3.67615e+06	4.10805e+06	3.23258e+06	3.33855e+06	4.43659e+06	4.01306e+06	3.28253e+06	3214171	3.23258e+06	Shared	High	High	High	Peak Found	High	Peak Found	High	3	1090.48	-2.13	-0.00232	37.0953
FALSE	High	YTIEQSIPESPENGSVDGR	[R].YTIEQSIPESPENGSVDGR.[D]	1xPhospho [S10(100)]	1.10901e-05	0.000163824	1	1	2	10	B4FR07	B4FR07 [369-387]	B4FR07 1xPhospho [Y369(0); T370(0); S374(0); S378(100); S383(0)]	B4FR07 1xPhospho [S378(100)]	B4FR07	0	2157.93	19	123.7	116.1	123.9	131.8		104.5	1.34928e+06	1.26616e+06	1.35184e+06	1.43805e+06		1.13948e+06	1.10682e+06	928530	1.06895e+06	1284073		1.13948e+06		High	High	High	High	High	High	High	2	1079.47	-0.43	-0.00047	31.032
FALSE	High	ESPHQAEGTQKPVFDHQDSFTNETQDYVPSHVPQR	[K].ESPHQAEGTQKPVFDHQDSFTNETQDYVPSHVPQR.[S]	1xPhospho [S2(100)]	0.00474782	0.000163824	1	2	3	4	B4FQK4	B4FQK4 [328-362]	B4FQK4 1xPhospho [S329(100); T336(0); S346(0); T348(0); T351(0); Y354(0); S357(0)]	B4FQK4 1xPhospho [S329(100)]	B4FQK4; B4FSB7	0	4115.82	35			45.7	178.7	193.7	181.8			313947	1.22691e+06	1.33011e+06	1.24821e+06			248251	1.09554e+06	1.04068e+06	1.24821e+06		Not Found	Not Found	High	High	High	High	High	5	823.967	-2.67	-0.0022	31.1648
FALSE	High	SLEHLISAPSAQPNTPDLPDEK	[K].SLEHLISAPSAQPNTPDLPDEK.[K]	1xPhospho [S7(100)]	5.05517e-06	0.000163824	1	2	1	3	B4FQK4	B4FQK4 [176-197]	B4FQK4 1xPhospho [S176(0); S182(100); S185(0); T190(0)]	B4FQK4 1xPhospho [S182(100)]	B4FQK4; B4FSB7	0	2439.14	22				191.6	233.5	174.9				702734	856577	641404				627489	670192	641404		High	Not Found	Not Found	High	High	Peak Found	High	3	813.719	-0.84	-0.00068	38.2461
FALSE	High	AKPVAPAAASPKPR	[K].AKPVAPAAASPKPR.[G]	1xPhospho [S10(100)]	5.16556e-05	0.000163824	1	3	1	16	B4FQA5	B4FQA5 [170-183]	B4FQA5 1xPhospho [S179(100)]	B4FQA5 1xPhospho [S179(100)]	B4FQA5; A0A804Q4N0; B4F9A5	0	1440.77	14	133.8	148.9	156.8	52.3	69	39.2	4.58887e+06	5.10912e+06	5.37906e+06	1.79483e+06	2.36714e+06	1.34433e+06	3.76427e+06	3.74675e+06	4.25345e+06	1.60265e+06	1.85207e+06	1.34433e+06		High	High	High	High	High	High	High	3	480.927	-3.72	-0.00179	11.1753
FALSE	High	VIGLQEEEGSSLEFLR	[R].VIGLQEEEGSSLEFLR.[R]	1xPhospho [S10(99.6)]	0.00327268	0.000163824	1	2	1	3	B4FQ86	B4FQ86 [341-356]	B4FQ86 1xPhospho [S350(99.6); S351(0.4)]	B4FQ86 1xPhospho [S350(99.6)]	B4FQ86; A0A1D6GYN4	0	1885.89	16		183.9	161.2		109.9	145		363689	318837		217312	286642		266710	252117		170026	286642		High	Peak Found	High	High	Peak Found	Peak Found	High	2	943.452	0.86	0.00081	47.8434
FALSE	High	TGGATAAAPVSQASWGSLDSK	[R].TGGATAAAPVSQASWGSLDSK.[A]	1xPhospho [S17(99.4)]	5.77369e-05	0.000163824	1	2	2	6	B4FQ71	B4FQ71 [76-96]	B4FQ71 1xPhospho [T76(0); T80(0); S86(0); S89(0); S92(99.4); S95(0.6)]	B4FQ71 1xPhospho [S92(99.4)]	B4FQ71; A0A804MZC8	0	2041.92	21	55	72.9		130.4	228.2	113.5	461299	611576		1.09347e+06	1.91451e+06	952146	378405	448497		976390	1.49793e+06	952146		High	Peak Found	High	High	High	High	High	2	1021.46	-0.83	-0.00085	33.0473
FALSE	High	ANPGPPSSYGSGGYGPQGGSGFSDSYGYAGSPSHR	[R].ANPGPPSSYGSGGYGPQGGSGFSDSYGYAGSPSHR.[G]	1xPhospho [S31(100)]	7.68616e-06	0.000163824	1	2	1	4	B4FQ71	B4FQ71 [437-471]	B4FQ71 1xPhospho [S443(0); S444(0); Y445(0); S447(0); Y450(0); S456(0); S459(0); S461(0); Y462(0); Y464(0); S467(100); S469(0)]	B4FQ71 1xPhospho [S467(100)]	B4FQ71; A0A804MZC8	0	3442.4	35	103.4	111.8		134.3	158.8	91.8	1.26134e+06	1.36423e+06		1.63837e+06	1.93785e+06	1.1197e+06	1.03468e+06	1.00045e+06		1.46294e+06	1.51618e+06	1.1197e+06		Peak Found	High	High	High	Peak Found	High	High	3	1148.14	0.54	0.00061	31.2162
FALSE	High	LTSVFGGAAEPPK	[R].LTSVFGGAAEPPK.[G]	1xPhospho [T/S]	0.0713768	0.00522003	1	3	2	2	B4FQ59	B4FQ59 [79-91]	B4FQ59 1xPhospho [T80(99.2); S81(0.9)]	B4FQ59 1xPhospho [T80(99.2)]	B4FQ59; A0A804PN57; A0A804PNJ3	0	1353.65	13																			No Quan Values	Not Found	Not Found	High	Not Found	Not Found	High	High	2	677.326	-0.05	-3e-05	34.6037
FALSE	High	MTPPDSPPR	[R].MTPPDSPPR.[R]	2xPhospho [T2(100); S6(100)]	0.0373791	0.00181047	1	1	1	14	B4FPT5	B4FPT5 [220-228]	B4FPT5 2xPhospho [T221(100); S225(100)]	B4FPT5 2xPhospho [T221(100); S225(100)]	B4FPT5	0	1157.41	9	78.1	58	120.7	130.8	98.6	113.9	2.36823e+06	1.76008e+06	3.66124e+06	3.96815e+06	2.99069e+06	3.45571e+06	1.94267e+06	1.29075e+06	2.89509e+06	3.54326e+06	2.33994e+06	3.45571e+06		High	High	High	High	Peak Found	High	High	2	579.207	-3.13	-0.00181	20.7679
FALSE	High	FASVSPPR	[R].FASVSPPR.[R]	2xPhospho [S3(100); S5(100)]	0.0778041	0.005484	1	1	1	31	B4FPT5	B4FPT5 [230-237]	B4FPT5 2xPhospho [S232(100); S234(100)]	B4FPT5 2xPhospho [S232(100); S234(100)]	B4FPT5	0	1020.4	8	118.2	52.4	83	105.6	151.9	88.8	3.11308e+06	1.38098e+06	2.18532e+06	2.78231e+06	4.00188e+06	2.33955e+06	2.55367e+06	1.01273e+06	1.72802e+06	2.4844e+06	3.1311e+06	2.33955e+06		High	High	High	High	High	High	High	2	510.702	0.59	0.0003	32.9587
FALSE	High	FASVSPPR	[R].FASVSPPR.[R]	1xPhospho [S5(100)]	0.00179377	0.000163824	1	1	1	40	B4FPT5	B4FPT5 [230-237]	B4FPT5 1xPhospho [S232(0); S234(100)]	B4FPT5 1xPhospho [S234(100)]	B4FPT5	0	940.429	8	89.2	78.6	78.5	117	126	110.8	1.86224e+07	1.64141e+07	1.63809e+07	2.44304e+07	2.62971e+07	23127428	15276016	12037211	12953080	21814578	20575032	23127428		High	High	High	High	High	High	High	2	470.718	-0.64	-0.0003	22.9523
FALSE	High	MTPPDSPPR	[R].MTPPDSPPR.[R]	1xOxidation [M1]; 1xPhospho [S6(100)]	0.0106427	0.000935544	1	1	2	12	B4FPT5	B4FPT5 [220-228]	B4FPT5 1xPhospho [T221(0); S225(100)]	B4FPT5 1xPhospho [S225(100)]	B4FPT5	0	1093.44	9	88.9	75.6	145.3	94.5	128.1	67.5	1.18199e+06	1.00443e+06	1.9311e+06	1.25637e+06	1.70246e+06	897572	969594	736595	1.527e+06	1121844	1.33201e+06	897572		High	High	High	High	High	High	High	2	547.223	0.24	0.00013	13.7823
FALSE	High	MTPPDSPPR	[R].MTPPDSPPR.[R]	1xPhospho [S6(100)]	0.0186953	0.00112406	1	1	3	25	B4FPT5	B4FPT5 [220-228]	B4FPT5 1xPhospho [T221(0); S225(100)]	B4FPT5 1xPhospho [S225(100)]	B4FPT5	0	1077.44	9	72.2	63.6	72.1	124.4	121.1	146.5	1.83815e+06	1.62096e+06	1.83712e+06	3.16835e+06	3.08473e+06	3.73242e+06	1.50784e+06	1.18873e+06	1.45269e+06	2.8291e+06	2.41351e+06	3.73242e+06		High	High	High	High	High	High	High	2	539.226	0.51	0.00027	19.2227
FALSE	High	SWSNVGGSVIPELR	[R].SWSNVGGSVIPELR.[A]	1xPhospho [S3(99.5)]	0.00349355	0.000163824	1	2	2	2	B4FNY3	B4FNY3 [15-28]	B4FNY3 1xPhospho [S15(0.5); S17(99.5); S22(0)]	B4FNY3 1xPhospho [S17(99.5)]	B4FNY3; A0A804NCI5	0	1580.75	14		116.6	79	144.8	98.9	160.6		420412	284925	521812	356549	579056		308307	225302	465939	278967	579056		Not Found	High	Peak Found	Peak Found	Peak Found	High	High	2	790.879	2.26	0.00178	47.626
FALSE	High	AAEPEEESDEEMGFSLFDD	[K].AAEPEEESDEEMGFSLFDD.[-]	1xOxidation [M12]; 1xPhospho [S8(100)]	9.25056e-05	0.000163824	1	2	3	29	B4FNM4	B4FNM4 [301-319]	B4FNM4 1xPhospho [S308(100); S315(0)]	B4FNM4 1xPhospho [S308(100)]	O24573; B4FNM4	0	2242.79	19	108	113.9	125.2	86.1	103.2	63.6	3.09855e+07	3.26815e+07	3.59346e+07	2.47078e+07	2.962e+07	1.82525e+07	2.54176e+07	2.39668e+07	2.8415e+07	2.20623e+07	2.31749e+07	1.82525e+07		High	High	High	High	High	High	High	2	1121.9	-0.98	-0.0011	48.7511
FALSE	High	AAEPEEESDEEMGFSLFDD	[K].AAEPEEESDEEMGFSLFDD.[-]	1xPhospho [S8(100)]	1.13101e-05	0.000163824	1	2	1	8	B4FNM4	B4FNM4 [301-319]	B4FNM4 1xPhospho [S308(100); S315(0)]	B4FNM4 1xPhospho [S308(100)]	O24573; B4FNM4	0	2226.79	19				182.4	239.7	177.9				6.28016e+06	8.25354e+06	6127835				5.60772e+06	6457630	6127835		High	High	High	High	High	High	High	2	1113.9	-3.27	-0.00365	51.7701
FALSE	High	FGSTLDAEQR	[R].FGSTLDAEQR.[Q]	1xPhospho [S3(99.4)]	0.0037783	0.000163824	1	1	1	3	B4FND2	B4FND2 [270-279]	B4FND2 1xPhospho [S272(99.4); T273(0.7)]	B4FND2 1xPhospho [S272(99.4)]	B4FND2	0	1203.5	10	127		70.3	159.9	128.3	114.5	346813		192016	436938	350392	312896	284492		151835	390153	274149	312896		High	Not Found	High	High	Peak Found	Peak Found	High	2	602.256	-0.17	-0.0001	25.7954
FALSE	High	TLSPQIR	[R].TLSPQIR.[S]	1xPhospho [S3(100)]	0.0577795	0.00372534	1	2	1	18	B4FN92	B4FN92 [14-20]	B4FN92 1xPhospho [T14(0); S16(100)]	B4FN92 1xPhospho [S16(100)]	B4FN92; B4FNZ8	0	894.444	7	112.9	93.3	108.5	68.9	132.8	83.6	3.81613e+06	3.15478e+06	3.66996e+06	2.3282e+06	4.49122e+06	2.82819e+06	3.13039e+06	2.31354e+06	2.90199e+06	2.07891e+06	3.51397e+06	2.82819e+06		High	High	High	High	High	High	High	2	447.726	-0.22	-0.0001	21.0656
FALSE	High	DDAGLPLTPK	[K].DDAGLPLTPK.[N]	1xPhospho [T8(100)]	0.00192754	0.000163824	1	3	1	8	B4FN41	B4FN41 [353-362]	B4FN41 1xPhospho [T360(100)]	B4FN41 1xPhospho [T360(100)]	B4FN41; A0A1D6DU36; A0A1D6DU37	0	1106.51	10	111.4	109.6	118	102.6	80.3	78.1	925361	910310	979773	852548	666697	648827	759077	667572	774747	761263	521629	648827		High	High	High	High	Peak Found	Peak Found	High	2	553.76	-0.61	-0.00034	30.0248
FALSE	High	AEEEEEEELEETNPLAIVPDSNPIPSPR	[R].AEEEEEEELEETNPLAIVPDSNPIPSPR.[R]	1xPhospho [S26(100)]	3.26857e-08	0.000163824	1	2	1	10	B4FMW9	B4FMW9 [119-146]	B4FMW9 1xPhospho [T130(0); S139(0); S144(100)]	B4FMW9 1xPhospho [S144(100)]	B4FMW9; A0A804QDX6	0	3213.44	28	83.3	77.8	82.1	107.1	113.6	136	1.93151e+06	1.8035e+06	1.90345e+06	2.48206e+06	2.63387e+06	3151109	1.58443e+06	1.32259e+06	1.50514e+06	2.2163e+06	2060756	3151109		High	High	Peak Found	High	High	High	High	3	1071.82	0.2	0.00021	48.9808
FALSE	High	TLSYDALVPEFER	[R].TLSYDALVPEFER.[A]	1xPhospho [S3(100)]	4.59133e-05	0.000163824	1	1	2	8	B4FMV1	B4FMV1 [84-96]	B4FMV1 1xPhospho [T84(0); S86(100); Y87(0)]	B4FMV1 1xPhospho [S86(100)]	B4FMV1	0	1619.74	13	123.5	132.1	82.9	59.9	110.3	91.4	717768	767705	481572	347928	641131	531432	588789	562993	380799	310674	501626	531432		High	High	High	Peak Found	High	High	High	2	810.372	0.37	0.0003	47.947
FALSE	High	SLSLLGLAGQAGSGDR	[R].SLSLLGLAGQAGSGDR.[L]	1xPhospho [S3(100)]	1.26167e-06	0.000163824	1	6	1	8	B4FMI4	B4FMI4 [128-143]	B4FMI4 1xPhospho [S128(0); S130(100); S140(0)]	B4FMI4 1xPhospho [S130(100)]	B4FMI4; A0A804LXZ0; B6TD00; A0A1D6K6U6; A0A804LMB6; A0A804RE63	0	1581.76	16	88.5	98.8	84.7	127.1	115.6	85.4	1.26089e+06	1.40755e+06	1.20649e+06	1.81143e+06	1.64815e+06	1216562	1.03431e+06	1.03222e+06	954025	1.61748e+06	1.28952e+06	1216562		High	High	High	High	High	High	High	2	791.384	-2.08	-0.00165	45.8894
FALSE	High	SDDTSPYSPEK	[R].SDDTSPYSPEK.[R]	1xPhospho [S8(100)]	0.126607	0.00930593	1	1	1	1	B4FLP2	B4FLP2 [145-155]	B4FLP2 1xPhospho [S145(0); T148(0); S149(0); Y151(0); S152(100)]	B4FLP2 1xPhospho [S152(100)]	B4FLP2	0	1305.49	11	137.7		170.5	189.7		102.1	481881		596771	664040		357367	395289		471891	592939		357367		Peak Found	Not Found	Peak Found	High	Not Found	Peak Found	High	2	653.246	-2.83	-0.00184	15.5307
FALSE	High	TPSSPPHGDGFAIGSSSSAGLGVGAGGQMTAAQR	[R].TPSSPPHGDGFAIGSSSSAGLGVGAGGQMTAAQR.[M]	1xOxidation [M29]; 1xPhospho [S4(98.8)]	0.000609449	0.000163824	1	2	2	4	B4FLF6	B4FLF6 [183-216]	B4FLF6 1xPhospho [T183(0); S185(1.2); S186(98.8); S197(0); S198(0); S199(0); S200(0); T212(0)]	B4FLF6 1xPhospho [S186(98.8)]	B4FLF6; K7W6D2	0	3209.43	34	223.7	212.3	163.9				644889	612042	472439				529006	448838	373577					High	High	Peak Found	Not Found	High	High	High	3	1070.49	5.66	0.00606	33.2178
FALSE	High	WVTQGPVDVDIGANPSAEGGEDESVDDTAVK	[K].WVTQGPVDVDIGANPSAEGGEDESVDDTAVK.[V]	1xPhospho [S24(100)]	1.86251e-11	0.000163824	1	7	2	19	B4FL17	B4FL17 [35-65]	B4FL17 1xPhospho [T37(0); S50(0); S58(100); T62(0)]	B4FL17 1xPhospho [S58(100)]	A0A804PDT4; B4FL17; B6TLQ6; B6SIF5; Q8H6A5; B4FYA4; A0A804PDK0	0	3237.41	31	102.5	90.6	79.7	94.5	125.3	107.5	4.55551e+06	4.02579e+06	3.54438e+06	4.1993e+06	5.56942e+06	4.7794e+06	3.73691e+06	2.9523e+06	2.80269e+06	3.74966e+06	4.35756e+06	4.7794e+06		High	High	High	High	High	High	High	3	1079.81	1.06	0.00115	42.3411
FALSE	High	ISASQEDLLAR	[R].ISASQEDLLAR.[A]	1xPhospho [S4(100)]	0.000219515	0.000163824	1	1	1	9	B4FL13	B4FL13 [22-32]	B4FL13 1xPhospho [S23(0); S25(100)]	B4FL13 1xPhospho [S25(100)]	B4FL13	0	1282.6	11	92.4	104.2	99.1	80.7	137.6	85.9	1.05922e+06	1.19463e+06	1.13559e+06	924446	1.57708e+06	984800	868885	876075	897962	825462	1.23392e+06	984800		High	High	High	High	High	High	High	2	641.806	0.71	0.00046	29.8375
FALSE	High	EAQASTPPPPPPLLSLDDLSHLSPSR	[R].EAQASTPPPPPPLLSLDDLSHLSPSR.[Q]	1xPhospho [S15(98.2)]	0.0304756	0.00160043	1	1	1	1	B4FKD1	B4FKD1 [37-62]	B4FKD1 1xPhospho [S41(0); T42(0); S51(98.2); S56(0.9); S59(0.9); S61(0)]	B4FKD1 1xPhospho [S51(98.2)]	B4FKD1	0	2802.37	26																			No Quan Values	Not Found	Not Found	Not Found	Not Found	Not Found	High	High	3	934.794	-1.38	-0.00129	49.3784
FALSE	High	IIGATNPLASEPGTIR	[K].IIGATNPLASEPGTIR.[G]	1xPhospho [T5(100)]	0.000157205	0.000163824	1	2	1	1	B4FK49	B4FK49 [87-102]	B4FK49 1xPhospho [T91(100); S96(0); T100(0)]	B4FK49 1xPhospho [T91(100)]	A0A804LNF3; B4FK49	0	1689.86	16																			No Quan Values	Not Found	Not Found	Not Found	Not Found	High	Not Found	High	2	845.432	-0.52	-0.00044	38.0936
FALSE	High	EQSPGPVAR	[K].EQSPGPVAR.[S]	1xPhospho [S3(100)]	0.130363	0.00968811	1	2	1	1	B4FK28	B4FK28 [187-195]	B4FK28 1xPhospho [S189(100)]	B4FK28 1xPhospho [S189(100)]	B4FK28; C0PEV1	0	1020.45	9																			No Quan Values	Not Found	Not Found	High	Not Found	Not Found	Not Found	High	2	510.728	-1.76	-0.0009	11.7994
FALSE	High	SNTSSIGSPGPGR	[K].SNTSSIGSPGPGR.[T]	1xPhospho [S8(100)]	0.0140658	0.00101373	1	1	1	2	B4FK28	B4FK28 [94-106]	B4FK28 1xPhospho [S94(0); T96(0); S97(0); S98(0); S101(100)]	B4FK28 1xPhospho [S101(100)]	B4FK28	0	1296.56	13																			No Quan Values	High	Not Found	Not Found	High	Not Found	Not Found	High	2	648.783	0.04	2e-05	14.1183
FALSE	High	FAGSSSISSSDLFGR	[K].FAGSSSISSSDLFGR.[T]	1xPhospho [S8(99.6)]	0.00160503	0.000163824	1	1	1	6	B4FK00	B4FK00 [351-365]	B4FK00 1xPhospho [S354(0); S355(0); S356(0); S358(99.6); S359(0.4); S360(0)]	B4FK00 1xPhospho [S358(99.6)]	B4FK00	0	1597.69	15	54.4	72.5	87.6	114.8	171.5	99.3	285183	380154	459494	601779	899374	520558	233937	278784	363341	537345	703677	520558		High	High	High	High	High	High	High	2	799.348	0.14	0.00011	39.7408
FALSE	High	LARPASAAGAAGMDSVTTMEAISEK	[R].LARPASAAGAAGMDSVTTMEAISEK.[I]	1xPhospho [S6(100)]	3.73322e-07	0.000163824	1	1	1	1	B4FJT7	B4FJT7 [49-73]	B4FJT7 1xPhospho [S54(100); S63(0); T65(0); T66(0); S71(0)]	B4FJT7 1xPhospho [S54(100)]	B4FJT7	0	2515.16	25																			No Quan Values	Not Found	Not Found	Not Found	Not Found	High	Not Found	High	3	839.057	0.23	0.00019	39.9228
FALSE	High	LEKQSPPPATPVTDVPPFSSNPENINIQEPEVDAHAIYVR	[K].LEKQSPPPATPVTDVPPFSSNPENINIQEPEVDAHAIYVR.[N]	1xPhospho [S5(98.4)]	0.00302594	0.000163824	1	1	1	1	B4FJT7	B4FJT7 [279-318]	B4FJT7 1xPhospho [S283(98.4); T288(1.6); T291(0); S297(0); S298(0); Y316(0)]	B4FJT7 1xPhospho [S283(98.4)]	B4FJT7	1	4476.18	40																			No Quan Values	Not Found	Not Found	Not Found	Not Found	High	Not Found	High	4	1119.8	-1.52	-0.0017	45.4651
FALSE	High	NEAGGIIGTRFESSDVK	[K].NEAGGIIGTRFESSDVK.[S]	1xPhospho [T9(100)]	4.28609e-10	0.000163824	1	1	2	35	B4FJG1	B4FJG1 [104-120]	B4FJG1 1xPhospho [T112(100); S116(0); S117(0)]	B4FJG1 1xPhospho [T112(100)]	B4FJG1	1	1859.85	17	105.2	81.4	80.9	149.2	87.8	95.6	2.36964e+07	1.83466e+07	1.82223e+07	3.36101e+07	1.97828e+07	2.15438e+07	19438244	1.34544e+07	1.44091e+07	3.00114e+07	1.54782e+07	2.15438e+07		High	High	High	High	High	High	High	2	930.434	3.97	0.00369	30.2895
FALSE	High	HVSGGYSPSPFSPELEPNGGDGPILPPPTEMGR	[R].HVSGGYSPSPFSPELEPNGGDGPILPPPTEMGR.[D]	1xPhospho [S3(100)]	4.47265e-05	0.000163824	1	1	2	3	B4FJF0	B4FJF0 [68-100]	B4FJF0 1xPhospho [S70(100); Y73(0); S74(0); S76(0); S79(0); T96(0)]	B4FJF0 1xPhospho [S70(100)]	B4FJF0	0	3455.56	33																			No Quan Values	High	Not Found	Not Found	High	Not Found	High	High	3	1152.53	0.71	0.00082	46.7631
FALSE	High	ALSAAGSFGK	[K].ALSAAGSFGK.[K]	1xPhospho [S7(100)]	0.000240584	0.000163824	1	1	1	24	B4FHK5	B4FHK5 [98-107]	B4FHK5 1xPhospho [S100(0); S104(100)]	B4FHK5 1xPhospho [S104(100)]	B4FHK5	0	988.45	10	90	86.8	104.5	103.6	114	101.1	1.35885e+07	1.31062e+07	1.5785e+07	1.56475e+07	1.72266e+07	1.52764e+07	1.11467e+07	9.61136e+06	1.24818e+07	1.39721e+07	1.34782e+07	1.52764e+07		High	High	High	High	High	High	High	1	988.45	-0.42	-0.00041	21.6993
FALSE	High	DNESLAPIFTPPR	[R].DNESLAPIFTPPR.[S]	1xPhospho [T10(100)]	1.13101e-05	0.000163824	1	1	1	37	B4FH61	B4FH61 [185-197]	B4FH61 1xPhospho [S188(0); T194(100)]	B4FH61 1xPhospho [T194(100)]	B4FH61	0	1536.71	13	125.3	102.3	117.2	69	100.3	85.9	3.18878e+06	2.60155e+06	2.98134e+06	1.75506e+06	2.55294e+06	2.18511e+06	2.61577e+06	1.90783e+06	2.35747e+06	1.56714e+06	1.99744e+06	2.18511e+06		High	High	High	High	High	High	High	2	768.856	-2.54	-0.00195	43.0211
FALSE	High	MTAGMSSMSFK	[K].MTAGMSSMSFK.[M]	1xOxidation [M]; 1xPhospho [S9(100)]	0.0065772	0.000494932	2	2	2	12	B4FH61; B4FYD3	B4FH61 [27-37]; B4FYD3 [27-37]	B4FH61 1xPhospho [T28(0); S32(0); S33(0); S35(100)]; B4FYD3 1xPhospho [T28(0); S32(0); S33(0); S35(100)]	B4FH61 1xPhospho [S35(100)]; B4FYD3 1xPhospho [S35(100)]	B4FH61; B4FYD3	0	1273.47	11	75	71.9	88.7	95.3	135.6	133.5	3.22632e+06	3.09453e+06	3.81991e+06	4.10288e+06	5.83463e+06	5.7472e+06	2646564	2.26936e+06	3.02056e+06	3.66357e+06	4565061	5.7472e+06	Shared	High	High	High	High	High	High	High	2	637.237	0.94	0.0006	27.8428
FALSE	High	MTAGMSSMSFK	[K].MTAGMSSMSFK.[M]	1xPhospho [S9(100)]	0.0115797	0.00101373	2	2	1	12	B4FH61; B4FYD3	B4FH61 [27-37]; B4FYD3 [27-37]	B4FH61 1xPhospho [T28(0); S32(0); S33(0); S35(100)]; B4FYD3 1xPhospho [T28(0); S32(0); S33(0); S35(100)]	B4FH61 1xPhospho [S35(100)]; B4FYD3 1xPhospho [S35(100)]	B4FH61; B4FYD3	0	1257.47	11	70.6	73.2	79	88.1	153.8	135.3	3.18175e+06	3.30096e+06	3.56262e+06	3.97245e+06	6.93707e+06	6101756	2610000	2420741	2817112	3.54711e+06	5427615	6101756	Shared	High	High	Peak Found	High	High	High	High	2	629.238	-2.51	-0.00158	31.4023
FALSE	High	SSHTSTADLLAWPQPQGPAPATPSPPR	[R].SSHTSTADLLAWPQPQGPAPATPSPPR.[R]	1xPhospho [S24(100)]	1.4899e-08	0.000163824	1	2	1	24	B4FH20	B4FH20 [9-35]	B4FH20 1xPhospho [S9(0); S10(0); T12(0); S13(0); T14(0); T30(0); S32(100)]	B4FH20 1xPhospho [S32(100)]	B4FH20; A0A804LL72	0	2847.35	27	94.7	112.7	91.5	85.4	123	92.7	4.26895e+06	5.08383e+06	4.12774e+06	3.84931e+06	5.54838e+06	4.17849e+06	3.50184e+06	3.72821e+06	3.26397e+06	3.43715e+06	4.34109e+06	4.17849e+06		High	High	High	High	High	High	High	3	949.787	-0.36	-0.00034	41.9712
FALSE	High	YHGHSMSDPGSTYR	[R].YHGHSMSDPGSTYR.[T]	1xPhospho [S5(100)]	0.000174565	0.000163824	1	8	2	36	B4FGJ4	B4FGJ4 [289-302]	B4FGJ4 1xPhospho [Y289(0); S293(100); S295(0); S299(0); T300(0); Y301(0)]	B4FGJ4 1xPhospho [S293(100)]	B4FGJ4; B4FML9; A0A804PP88; A0A1D6HJS1; A0A804PMU8; A0A804NY07; A0A804PMZ9; A0A804PPM2	0	1674.64	14	205.6	47.7	129.2	110.5	60.2	46.8	1.33109e+07	3.08909e+06	8.36751e+06	7.15443e+06	3.89621e+06	3.03213e+06	1.0919e+07	2.26537e+06	6.61654e+06	6.38838e+06	3048421	3.03213e+06		High	High	High	High	High	High	High	3	558.883	-0.45	-0.00025	15.0226
FALSE	High	YHGHSMSDPGSTYR	[R].YHGHSMSDPGSTYR.[T]	1xOxidation [M6]; 1xPhospho [S5(100)]	8.27624e-05	0.000163824	1	8	3	34	B4FGJ4	B4FGJ4 [289-302]	B4FGJ4 1xPhospho [Y289(0); S293(100); S295(0); S299(0); T300(0); Y301(0)]	B4FGJ4 1xPhospho [S293(100)]	B4FGJ4; B4FML9; A0A804PP88; A0A1D6HJS1; A0A804PMU8; A0A804NY07; A0A804PMZ9; A0A804PPM2	0	1690.63	14	206	56	167.7	41.2	64.9	64	1.00836e+07	2.74161e+06	8.2089e+06	2.01787e+06	3.17788e+06	3.13384e+06	8.27165e+06	2.01054e+06	6.49112e+06	1.80181e+06	2.4864e+06	3.13384e+06		High	High	High	High	High	Peak Found	High	3	564.214	-2.89	-0.00163	10.6106
FALSE	High	AAAAPSPSPLLR	[R].AAAAPSPSPLLR.[A]	1xPhospho [S6(99.5)]	0.111846	0.00796374	1	2	1	2	B4FGB3	B4FGB3 [121-132]	B4FGB3 1xPhospho [S126(99.5); S128(0.5)]	B4FGB3 1xPhospho [S126(99.5)]	B4FGB3; A0A804MTS9	0	1230.62	12	106.1	135.4	126.4	99.3	132.8		471613	602073	561757	441341	590375		386866	441527	444205	394085	461914			High	High	Peak Found	Peak Found	Peak Found	Not Found	High	2	615.817	1.27	0.00078	30.0372
FALSE	High	AEVSPPLK	[R].AEVSPPLK.[D]	1xPhospho [S4(100)]	0.00279776	0.000163824	1	2	1	62	B4FEY3	B4FEY3 [236-243]	B4FEY3 1xPhospho [S239(100)]	B4FEY3 1xPhospho [S239(100)]	C4IY94; B4FEY3	0	920.449	8	125.2	108.4	109.9	104.5	70.3	81.7	2.06382e+07	1.78661e+07	1.81178e+07	1.72365e+07	1.15979e+07	13466096	16929576	13101983	14326478	15390950	9074273	13466096		High	High	High	High	High	High	High	2	460.727	-1.63	-0.00075	23.0153
FALSE	High	AVAVDSEQGSPESPEQEK	[R].AVAVDSEQGSPESPEQEK.[K]	1xPhospho [S10(99.1)]	0.125131	0.00911219	1	2	2	3	B4FED9	B4FED9 [54-71]	B4FED9 1xPhospho [S59(0.9); S63(99.1); S66(0)]	B4FED9 1xPhospho [S63(99.1)]	B4FED9; A0A804LJP3	0	1966.83	18																			No Quan Values	High	Not Found	High	High	Not Found	Not Found	High	2	983.917	-0.77	-0.00076	17.3399
FALSE	High	RNTPTSFSSR	[K].RNTPTSFSSR.[G]	1xPhospho [T3(100)]	0.0194334	0.00112406	1	1	1	4	B4FDW2	B4FDW2 [215-224]	B4FDW2 1xPhospho [T217(100); T219(0); S220(0); S222(0); S223(0)]	B4FDW2 1xPhospho [T217(100)]	B4FDW2	1	1232.54	10	199.9	85.2	173.9	88.6	52.3		4.4162e+06	1.88314e+06	3.84345e+06	1.95825e+06	1.15647e+06		3622627	1.38099e+06	3039173	1.74857e+06	904834			High	Peak Found	High	High	Peak Found	Not Found	High	2	616.774	-0.32	-0.00019	13.0019
FALSE	High	SISAEGLR	[R].SISAEGLR.[E]	1xPhospho [S3(100)]	0.0306712	0.00160043	1	2	1	7	B4FDN2	B4FDN2 [342-349]	B4FDN2 1xPhospho [S342(0); S344(100)]	B4FDN2 1xPhospho [S344(100)]	B4FDN2; B4FEJ5	0	912.419	8	118.8	102	115.2	78	96.8	89.2	1.75194e+06	1.50416e+06	1.69968e+06	1.15058e+06	1.42804e+06	1315110	1.43712e+06	1.10307e+06	1.34401e+06	1.02738e+06	1.11731e+06	1315110		High	High	High	Peak Found	High	High	High	2	456.712	-1.22	-0.00056	21.0166
FALSE	High	THDPIPSPTTSAR	[R].THDPIPSPTTSAR.[K]	1xPhospho [S7(98.3)]	0.0131833	0.00101373	1	4	1	2	B4FDM5	B4FDM5 [139-151]	B4FDM5 1xPhospho [T139(0); S145(98.3); T147(0.6); T148(0.6); S149(0.6)]	B4FDM5 1xPhospho [S145(98.3)]	B4FDM5; A0A804NQ28; B6TBW9; A0A804NQ30	0	1459.66	13																			No Quan Values	Not Found	Not Found	Not Found	High	High	Not Found	High	2	730.33	-2.88	-0.0021	20.4817
FALSE	High	LLAAEGLELDTDEDENK	[R].LLAAEGLELDTDEDENK.[T]	1xPhospho [T11(100)]	0.0385868	0.0021776	1	2	1	3	B4FD81	B4FD81 [252-268]	B4FD81 1xPhospho [T262(100)]	B4FD81 1xPhospho [T262(100)]	B4FD81; B4FPR3	0	1954.85	17																			No Quan Values	High	High	High	Not Found	Not Found	Not Found	High	2	977.931	0.59	0.00058	38.2683
FALSE	High	LESSDSFSAPLHK	[K].LESSDSFSAPLHK.[V]	1xPhospho [S6(99.6)]	0.000196396	0.000163824	1	1	2	15	B4FCI3	B4FCI3 [213-225]	B4FCI3 1xPhospho [S215(0); S216(0); S218(99.6); S220(0.4)]	B4FCI3 1xPhospho [S218(99.6)]	B4FCI3	0	1497.66	13	105.4	67.9	121.3	149.8	96.2	59.5	1.50618e+06	970680	1.73376e+06	2.14225e+06	1.3748e+06	850279	1.23553e+06	711843	1.37096e+06	1912870	1.07565e+06	850279		High	High	High	High	High	High	High	2	749.334	-0.87	-0.00065	25.3122
FALSE	High	SYAAPPPPPTLEPEAPPPR	[K].SYAAPPPPPTLEPEAPPPR.[L]	1xPhospho [S1(100)]	8.95265e-05	0.000163824	1	1	1	5	B4FCI3	B4FCI3 [191-209]	B4FCI3 1xPhospho [S191(100); Y192(0); T200(0)]	B4FCI3 1xPhospho [S191(100)]	B4FCI3	0	2063.98	19	67.6	65.1	57.7	151.5	129.9	128.2	1.62973e+06	1.56952e+06	1.3897e+06	3.65089e+06	3.13093e+06	3.08824e+06	1.33687e+06	1.151e+06	1.09889e+06	3.25997e+06	2.44967e+06	3.08824e+06		Peak Found	High	Peak Found	Peak Found	High	Peak Found	High	3	688.667	1.1	0.00076	35.2145
FALSE	High	VLEQLSGQSPVFSK	[K].VLEQLSGQSPVFSK.[A]	1xPhospho [S9(100)]	0.000180373	0.000163824	1	4	2	8	B4FCG9	B4FCG9 [38-51]	B4FCG9 1xPhospho [S43(0); S46(100); S50(0)]	B4FCG9 1xPhospho [S46(100)]	A0A1D6FNK4; B4FCG9; B4FGL9; B6T2I0	0	1598.78	14	94.6	102.6	114	99	107.7	82	1.41321e+06	1.5324e+06	1.70228e+06	1.47906e+06	1.60899e+06	1.22434e+06	1.15926e+06	1123778	1.34607e+06	1.32069e+06	1.25889e+06	1.22434e+06		Peak Found	High	High	Peak Found	High	High	High	2	799.893	-2.93	-0.00234	34.276
FALSE	High	VSSFEALHSATK	[R].VSSFEALHSATK.[A]	1xPhospho [S3(100)]	3.00001e-05	0.000163824	1	3	3	34	B4FCE5	B4FCE5 [151-162]	B4FCE5 1xPhospho [S152(0); S153(100); S159(0); T161(0)]	B4FCE5 1xPhospho [S153(100)]	B4FCE5; C0PJV3; A0A804LFB0	0	1356.62	12	114.8	88.1	109.1	137.1	64.6	86.3	1.03501e+07	7.942e+06	9.82963e+06	1.23562e+07	5.82264e+06	7778718	8.49025e+06	5824224	7.7727e+06	1.10332e+07	4555677	7778718		High	High	High	High	High	High	High	2	678.813	-0.16	-0.00011	22.7965
FALSE	High	DLAPPTETFTDRPPTSDGPPAPGGPAK	[K].DLAPPTETFTDRPPTSDGPPAPGGPAK.[G]	1xPhospho [T15(100)]	3.78476e-10	0.000163824	1	1	4	57	B4FBV8	B4FBV8 [154-180]	B4FBV8 1xPhospho [T159(0); T161(0); T163(0); T168(100); S169(0)]	B4FBV8 1xPhospho [T168(100)]	B4FBV8	0	2769.28	27	116.9	110.6	105.3	90.6	105.6	70.9	4.04467e+07	3.82671e+07	3.64229e+07	3.13374e+07	3.65327e+07	24538656	3.31786e+07	2.8063e+07	2.88011e+07	2.7982e+07	2.85835e+07	24538656		High	High	High	High	High	High	High	2	1385.14	-4.7	-0.00651	34.3074
FALSE	High	SAGGVLLPK	[K].SAGGVLLPK.[S]	1xPhospho [S1(100)]	0.0090472	0.000793164	2	3	1	8	B4FBN1; B4FAE4	B4FBN1 [65-73]; B4FAE4 [67-75]	B4FBN1 1xPhospho [S65(100)]; B4FAE4 1xPhospho [S67(100)]	B4FBN1 1xPhospho [S65(100)]; B4FAE4 1xPhospho [S67(100)]	B4FBN1; B4FAE4; A0A804MAU3	0	921.481	9	59.4	88.2	87.1	129.3	131.4	104.7	666584	989496	977282	1.45075e+06	1.47504e+06	1.1745e+06	546802	725642	772777	1.29541e+06	1.15409e+06	1.1745e+06	Shared	High	High	High	High	High	High	High	2	461.244	-0.59	-0.00027	28.7027
FALSE	High	TASLSGPLSLPTR	[K].TASLSGPLSLPTR.[A]	1xPhospho [S3(98.6)]	0.00172475	0.000163824	1	6	3	4	B4FBG9	B4FBG9 [515-527]	B4FBG9 1xPhospho [T515(0.7); S517(98.6); S519(0.7); S523(0); T526(0)]	B4FBG9 1xPhospho [S517(98.6)]	B4FBG9; A0A804LXF5; A0A1D6GML3; A0A804LXF6; A0A1D6GMK9; A0A804LXF4	0	1379.69	13			242.9		168.1	189			1.33726e+06		925451	1.04023e+06			1.05743e+06		724080	1.04023e+06		Not Found	Not Found	High	Not Found	High	High	High	2	690.348	-2.64	-0.00182	39.0708
FALSE	High	VPPLSPIREPNAR	[R].VPPLSPIREPNAR.[A]	1xPhospho [S5(100)]	0.00959218	0.000793164	1	1	1	8	B4FBF9	B4FBF9 [94-106]	B4FBF9 1xPhospho [S98(100)]	B4FBF9 1xPhospho [S98(100)]	B4FBF9	1	1525.79	13	74.3	101.8	79.2	52.2	166.3	126.2	2.41957e+06	3.31505e+06	2.5799e+06	1.69809e+06	5.4139e+06	4.10742e+06	1.98478e+06	2.43108e+06	2.04004e+06	1.51627e+06	4.23588e+06	4.10742e+06		High	Peak Found	High	Peak Found	High	High	High	3	509.266	-3.55	-0.00181	29.653
FALSE	High	KAEEAEEAAAGDEAAVIDGTGSFK	[K].KAEEAEEAAAGDEAAVIDGTGSFK.[E]	1xPhospho [S22(100)]	4.80018e-09	0.000163824	1	5	1	5	B4FBC9	B4FBC9 [65-88]	B4FBC9 1xPhospho [T84(0); S86(100)]	B4FBC9 1xPhospho [S86(100)]	B4FBC9; A0A804PZE8; A0A804PZZ8; A0A804Q1W8; A0A804Q0S7	1	2446.07	24				340.9		259.1				679190		516235				606467		516235		Not Found	High	High	High	Not Found	High	High	3	816.028	1.54	0.00125	31.8285
FALSE	High	VVSTQAPVQLGSLR	[K].VVSTQAPVQLGSLR.[A]	1xPhospho [S12(100)]	0.120084	0.0085349	1	1	1	2	B4FBC2	B4FBC2 [359-372]	B4FBC2 1xPhospho [S361(0); T362(0); S370(100)]	B4FBC2 1xPhospho [S370(100)]	B4FBC2	0	1534.8	14	123.4		114.6	161.9	128.9	71.2	604473		561599	792877	631657	348534	495852		444080	707981	494213	348534		Peak Found	Not Found	Peak Found	High	High	Peak Found	High	2	767.903	-0.16	-0.00013	34.5646
FALSE	High	AYFDSADWALGK	[R].AYFDSADWALGK.[QV]	1xPhospho [S5(100)]	3.62726e-05	0.000163824	1	4	1	54	B4FAY8	B4FAY8 [67-78]	B4FAY8 1xPhospho [Y68(0); S71(100)]	B4FAY8 1xPhospho [S71(100)]	B6T3V2; A0A804MXC0; A0A804MXC2; B4FAY8	0	1423.59	12	77.1	88.7	97.2	88.7	132	116.3	1.28872e+07	1.48324e+07	1.62375e+07	1.48284e+07	2.20558e+07	19436562	10571390	10877251	12839659	13240700	17256638	19436562		High	High	High	High	High	High	High	2	712.297	-4.39	-0.00313	44.3315
FALSE	High	SALTTSNVIELPK	[R].SALTTSNVIELPK.[K]	1xPhospho [T4(100)]	0.000834373	0.000163824	1	1	2	6	B4FAM1	B4FAM1 [171-183]	B4FAM1 1xPhospho [S171(0); T174(100); T175(0); S176(0)]	B4FAM1 1xPhospho [T174(100)]	B4FAM1	0	1452.73	13	100.1	95.4	96.1	88	117.8	102.5	378720	360840	363293	332819	445613	387699	310665	264620	287271	297183	348651	387699		High	High	High	High	High	High	High	2	726.872	1.17	0.00085	40.8589
FALSE	High	TVPAAVPAVVFLSGGQSEEEATR	[R].TVPAAVPAVVFLSGGQSEEEATR.[N]	1xPhospho [S13(100)]	0.0630523	0.00391434	1	1	1	3	B4FAL9	B4FAL9 [254-276]	B4FAL9 1xPhospho [T254(0); S266(100); S270(0); T275(0)]	B4FAL9 1xPhospho [S266(100)]	B4FAL9	0	2395.15	23																			No Quan Values	High	Not Found	High	Not Found	High	Not Found	High	3	799.055	-1.38	-0.0011	47.3783
FALSE	High	AATPDDEAEETPTPSR	[R].AATPDDEAEETPTPSR.[R]	1xPhospho [T3(100)]	7.12388e-08	0.000163824	2	2	1	33	B4FAI7; A0A060D837	B4FAI7 [196-211]; A0A060D837 [199-214]	B4FAI7 1xPhospho [T198(100); T206(0); T208(0); S210(0)]; A0A060D837 1xPhospho [T201(100); T209(0); T211(0); S213(0)]	B4FAI7 1xPhospho [T198(100)]; A0A060D837 1xPhospho [T201(100)]	B4FAI7; A0A060D837	0	1766.71	16	78	59.6	146.7	164.8	74	76.9	2.15341e+06	1.64597e+06	4.05262e+06	4.55306e+06	2.04305e+06	2.12464e+06	1.76645e+06	1.20706e+06	3.20458e+06	4.06555e+06	1.59849e+06	2.12464e+06	Shared	High	High	High	High	High	High	High	2	883.86	0.11	0.0001	16.7476
FALSE	High	SINPPTSPQAATSDPQTR	[R].SINPPTSPQAATSDPQTR.[D]	1xPhospho [S7(100)]	0.000188831	0.000163824	1	2	3	16	B4FAI7	B4FAI7 [291-308]	B4FAI7 1xPhospho [S291(0); T296(0); S297(100); T302(0); S303(0); T307(0)]	B4FAI7 1xPhospho [S297(100)]	B4FAI7; A0A804R8P2	0	1947.88	18	80.7	101.7	121.1	112.5	91.5	92.5	2.37197e+06	2.98905e+06	3.55849e+06	3.30655e+06	2.68971e+06	2.71749e+06	1.94574e+06	2.192e+06	2.81385e+06	2.9525e+06	2.10445e+06	2.71749e+06		High	High	High	High	High	High	High	2	974.442	-1.69	-0.00164	21.8236
FALSE	High	AKPTEPEPESDPELDEAAK	[R].AKPTEPEPESDPELDEAAK.[S]	1xPhospho [S10(100)]	0.000448062	0.000163824	1	1	1	7	B4FAI7	B4FAI7 [18-36]	B4FAI7 1xPhospho [T21(0); S27(100)]	B4FAI7 1xPhospho [S27(100)]	B4FAI7	0	2132.93	19	68.8	59.1	237.2	172.1		62.8	470021	403471	1.61981e+06	1.1757e+06		429028	385560	295883	1.28085e+06	1.04981e+06		429028		High	Peak Found	High	High	Not Found	Peak Found	High	3	711.646	-1.04	-0.00074	21.6391
FALSE	High	GDSPPPLPDHLR	[R].GDSPPPLPDHLR.[C]	1xPhospho [S3(100)]	0.00209853	0.000163824	2	2	1	10	B4FAI7; A0A060D837	B4FAI7 [222-233]; A0A060D837 [225-236]	B4FAI7 1xPhospho [S224(100)]; A0A060D837 1xPhospho [S227(100)]	B4FAI7 1xPhospho [S224(100)]; A0A060D837 1xPhospho [S227(100)]	B4FAI7; A0A060D837	0	1380.63	12	88	74.3	120.9	177.7		139.1	765525	646521	1.05182e+06	1.54577e+06		1.20996e+06	627963	474123	831715	1.38026e+06		1.20996e+06	Shared	High	High	High	High	Not Found	High	High	2	690.818	-1.57	-0.00108	27.3822
FALSE	High	LAADNAGDTEASPR	[R].LAADNAGDTEASPR.[G]	1xPhospho [S12(100)]	6.56855e-06	0.000163824	1	4	1	17	B4FAA8	B4FAA8 [299-312]	B4FAA8 1xPhospho [T307(0); S310(100)]	B4FAA8 1xPhospho [S310(100)]	B4FAA8; B4FKV2; A0A804MJ07; A0A804MJ06	0	1467.61	14	74.8	112.1	159.5	56.5	70.2	126.9	2.47772e+06	3.71165e+06	5.2819e+06	1.87053e+06	2.32318e+06	4.202e+06	2.03248e+06	2.72192e+06	4.17662e+06	1.67024e+06	1.81767e+06	4.202e+06		High	High	High	High	High	High	High	2	734.309	-0.84	-0.00062	13.9132
FALSE	High	SAASTPPASPLGTTPPISPFAGAGGR	[R].SAASTPPASPLGTTPPISPFAGAGGR.[F]	2xPhospho [T13(95.6); T14(95.6)]	2.01224e-05	0.000163824	1	1	5	5	B4FA62	B4FA62 [80-105]	B4FA62 2xPhospho [S80(0); S83(1.1); T84(4.4); S88(3.3); T92(95.6); T93(95.6); S97(0)]	B4FA62 2xPhospho [T92(95.6); T93(95.6)]	B4FA62	0	2525.15	26		140.2	179		188	92.7		633685	809143		849746	419044		464710	639823		664848	419044		High	Peak Found	High	High	High	High	High	3	842.385	-2.34	-0.00197	45.5514
FALSE	High	ISDPAGDAAAFVPPSPASGSEETPVK	[K].ISDPAGDAAAFVPPSPASGSEETPVK.[V]	1xPhospho [S15(100)]	8.90001e-08	0.000163824	1	1	2	24	B4FA62	B4FA62 [36-61]	B4FA62 1xPhospho [S37(0); S50(100); S53(0); S55(0); T58(0)]	B4FA62 1xPhospho [S50(100)]	B4FA62	0	2577.18	26	79	99.8	111.5	71.2	166.9	71.6	3.01084e+06	3.8022e+06	4.24857e+06	2.71167e+06	6.36029e+06	2.72902e+06	2.46981e+06	2.78833e+06	3.35952e+06	2.42132e+06	4.97634e+06	2.72902e+06		High	High	High	High	High	High	High	2	1289.09	-0.49	-0.00063	38.3503
FALSE	High	ATSPPAASPPR	[R].ATSPPAASPPR.[Q]	1xPhospho [S3(99.6)]	0.00881497	0.000793164	1	1	1	4	B4F9X5	B4F9X5 [194-204]	B4F9X5 1xPhospho [T195(0.5); S196(99.6); S201(0)]	B4F9X5 1xPhospho [S196(99.6)]	B4F9X5	0	1131.52	11																			No Quan Values	Not Found	High	Not Found	Not Found	High	High	High	2	566.262	-1.8	-0.00102	14.7705
FALSE	High	VTYVAPPQPPSPVPEESEEGSPPR	[R].VTYVAPPQPPSPVPEESEEGSPPR.[A]	1xPhospho [S11(100)]	1.44477e-07	0.000163824	1	1	5	26	B4F9V2	B4F9V2 [129-152]	B4F9V2 1xPhospho [T130(0); Y131(0); S139(100); S145(0); S149(0)]	B4F9V2 1xPhospho [S139(100)]	B4F9V2	0	2626.21	24	134.8	78.5	73	139.3	88.2	86.2	2.47743e+06	1.44281e+06	1.34105e+06	2.56019e+06	1.61982e+06	1.583e+06	2.03225e+06	1.05807e+06	1.06043e+06	2.28606e+06	1.26736e+06	1.583e+06		High	High	High	High	High	High	High	3	876.077	2.97	0.0026	33.2641
FALSE	High	LQSFEEEHK	[R].LQSFEEEHK.[N]	1xPhospho [S3(100)]	0.0443639	0.00259855	1	2	1	1	B4F9H3	B4F9H3 [363-371]	B4F9H3 1xPhospho [S365(100)]	B4F9H3 1xPhospho [S365(100)]	B4F9H3; A0A1D6LWY3	0	1226.51	9																			No Quan Values	Not Found	Not Found	Not Found	High	Not Found	Not Found	High	2	613.756	-3.64	-0.00223	16.0675
FALSE	High	TSSETAAFAGAR	[R].TSSETAAFAGAR.[I]	1xPhospho [S3(99.5)]	0.000104758	0.000163824	1	4	2	6	B4F976	B4F976 [42-53]	B4F976 1xPhospho [T42(0); S43(0); S44(99.5); T46(0.5)]	B4F976 1xPhospho [S44(99.5)]	B4F976; B6TDB5; A0A1D6JXF4; A0A804LHP0	0	1248.53	12				186.3	272.8	140.8				2.40179e+06	3.51675e+06	1.81506e+06				2144625	2.75153e+06	1.81506e+06		Not Found	Not Found	Not Found	High	High	High	High	2	624.765	-2.3	-0.00143	21.1492
FALSE	High	APLRSPGREDPSVEHLPR	[K].APLRSPGREDPSVEHLPR.[W]	1xPhospho [S5(100)]	0.0662661	0.00447256	1	1	2	2	B4F8Z2	B4F8Z2 [537-554]	B4F8Z2 1xPhospho [S541(100); S548(0)]	B4F8Z2 1xPhospho [S541(100)]	B4F8Z2	2	2093.03	18	236.1		106.7	182.3	75		1.41362e+06		638703	1.09162e+06	448973		1.1596e+06		505049	974737	351280			High	Not Found	High	Peak Found	Peak Found	Not Found	High	4	524.015	3.7	0.00194	22.1596
FALSE	High	ASAEVLGK	[RK].ASAEVLGK.[G]	1xPhospho [S2(100)]	0.018575	0.00112406	5	26	1	39	B4F8Z2; C0PFY6; K7WFR7; A0A1D6MEC4; A0A1D6FYU4	B4F8Z2 [342-349]; C0PFY6 [381-388]; K7WFR7 [380-387]; A0A1D6MEC4 [350-357]; A0A1D6FYU4 [379-386]	B4F8Z2 1xPhospho [S343(100)]; C0PFY6 1xPhospho [S382(100)]; K7WFR7 1xPhospho [S381(100)]; A0A1D6MEC4 1xPhospho [S351(100)]; A0A1D6FYU4 1xPhospho [S380(100)]	B4F8Z2 1xPhospho [S343(100)]; C0PFY6 1xPhospho [S382(100)]; K7WFR7 1xPhospho [S381(100)]; A0A1D6MEC4 1xPhospho [S351(100)]; A0A1D6FYU4 1xPhospho [S380(100)]	C0PHQ5; A0A1D6IHH7; A0A804NHW6; B4F8Z2; A0A804UD37; A0A1D6E928; A0A804R9C3; A0A1D6N8C3; A0A804LWL7; A0A804P8K9; A0A1D6L1Y6; A0A804UKB6; C0PFY6; A0A804MD67; A0A804NBP1; K7WFR7; A0A1D6MEC4; C0P9J9; K7VP18; C0P786; A0A804P8R9; A0A1D6FYU4; A0A1D6M6M7; B4FDY1; A0A804Q8T5; A0A804Q178	0	854.402	8	75.8	62.4	119.4	197.2	55.3	90	4.64781e+06	3.82392e+06	7.31752e+06	1.20926e+07	3.38797e+06	5.51475e+06	3.81262e+06	2.80426e+06	5786269	10797840	2.65077e+06	5.51475e+06	Shared	High	High	High	High	High	High	High	2	427.705	-0.03	-1e-05	16.3852
FALSE	High	VNSLVQLPR	[R].VNSLVQLPR.[F]	1xPhospho [S3(100)]	0.000839851	0.000163824	1	3	1	7	B4F8R0	B4F8R0 [415-423]	B4F8R0 1xPhospho [S417(100)]	B4F8R0 1xPhospho [S417(100)]	B4F8R0; A0A804QDU4; A0A804QGJ0	0	1105.58	9	60.5	80.2	70.4	82.2	160.4	146.3	627843	831929	730665	852507	1.66379e+06	1.51775e+06	515022	610091	577767	761226	1.30176e+06	1.51775e+06		High	Peak Found	High	High	High	High	High	2	553.292	0.38	0.00021	33.7032
FALSE	High	SVGTFTPMQK	[K].SVGTFTPMQK.[L]	1xPhospho [S1(100)]	0.00147421	0.000163824	1	2	1	9	B4F8N3	B4F8N3 [299-308]	B4F8N3 1xPhospho [S299(100); T302(0); T304(0)]	B4F8N3 1xPhospho [S299(100)]	B4F8N3; A0A804PY03	0	1175.52	10	126.6	110.1	133.9	37.9	108.6	83	2.34484e+06	2.03928e+06	2.48068e+06	702354	2.01088e+06	1536689	1.92348e+06	1.49549e+06	1.96158e+06	627150	1.57333e+06	1536689		High	High	High	High	High	High	High	2	588.26	-2.79	-0.00164	27.9606
FALSE	High	SVGTFTPMQK	[K].SVGTFTPMQK.[L]	1xOxidation [M8]; 1xPhospho [S1(100)]	0.00411292	0.000163824	1	2	1	7	B4F8N3	B4F8N3 [299-308]	B4F8N3 1xPhospho [S299(100); T302(0); T304(0)]	B4F8N3 1xPhospho [S299(100)]	B4F8N3; A0A804PY03	0	1191.51	10	117.6	138.4	93.9	81.4	88	80.7	3.61311e+06	4.25375e+06	2.88471e+06	2.50112e+06	2.70466e+06	2.48091e+06	2.96385e+06	3.11946e+06	2281058	2.23331e+06	2.11615e+06	2.48091e+06		High	Peak Found	High	Peak Found	High	High	High	2	596.258	-1.97	-0.00117	21.2258
FALSE	High	LETLDSPK	[K].LETLDSPK.[A]	1xPhospho [S6(100)]	0.0262988	0.00121691	1	1	1	1	B4F864	B4F864 [100-107]	B4F864 1xPhospho [T102(0); S105(100)]	B4F864 1xPhospho [S105(100)]	B4F864	0	982.449	8			248.9	351.1					508054	716813					401739	640062				Not Found	Not Found	Peak Found	High	Not Found	Not Found	High	2	491.728	-0.13	-6e-05	18.8118
FALSE	High	MELGATTALYPLHR	[-].MELGATTALYPLHR.[C]	1xAcetyl [N-Term]	1.35321e-07	0.000163824	2	3	1	7	B4F850; B6SU17	B4F850 [1-14]; B6SU17 [1-14]	B4F850 1xAcetyl [N-Term]; B6SU17 1xAcetyl [N-Term]	B4F850 1xAcetyl [N-Term]; B6SU17 1xAcetyl [N-Term]	B4F850; A0A804RGP7; B6SU17	0	1614.83	14	108.9		51.5	118	153.1	168.5	774766		366334	839317	1.08841e+06	1.19803e+06	635544		289675	749448	851580	1.19803e+06	Shared	High	High	Peak Found	Peak Found	High	High	High	2	807.918	-1.73	-0.00139	46.526
FALSE	High	TVGGILLPSTAQTKPQGGEVVAVGAGR	[K].TVGGILLPSTAQTKPQGGEVVAVGAGR.[T]	1xPhospho [T1(100)]	6.98963e-11	0.000163824	1	2	1	10	B4F848	B4F848 [73-99]	B4F848 1xPhospho [T73(100); S81(0); T82(0); T85(0)]	B4F848 1xPhospho [T73(100)]	K7V9N5; B4F848	0	2643.39	27	57.5	73.4	68.1	72.1	231.6	97.2	542181	691920	642072	679660	2.18301e+06	915801	444753	507416	507713	606886	1.708e+06	915801		High	High	High	High	High	High	High	3	881.801	0.88	0.00078	39.8612
FALSE	High	DVSRSPPPPPDAR	[R].DVSRSPPPPPDAR.[R]	2xPhospho [S3(100); S5(100)]	0.0654485	0.0043594	1	6	1	7	B4F7Z5	B4F7Z5 [219-231]	B4F7Z5 2xPhospho [S221(100); S223(100)]	B4F7Z5 2xPhospho [S221(100); S223(100)]	B8A221; B4F7Z5; A0A804PKX5; B6TJ91; A0A804U8L8; A0A804PLL1	1	1550.64	13			236.1	363.9					1.09927e+06	1.69429e+06					869237	1.51287e+06				Not Found	Not Found	High	High	Not Found	Not Found	High	2	775.822	-1.86	-0.00144	17.9876
FALSE	High	EVSRSPPPPPPR	[R].EVSRSPPPPPPR.[N]	2xPhospho [S3(100); S5(100)]	0.0506489	0.00294409	1	4	1	1	B4F7Z5	B4F7Z5 [187-198]	B4F7Z5 2xPhospho [S189(100); S191(100)]	B4F7Z5 2xPhospho [S189(100); S191(100)]	B4F7Z5; A0A804PKX5; A0A804U8L8; A0A804PLL1	1	1475.64	12			322.3	277.7					475674	409849					376135	365965				Not Found	Not Found	High	Peak Found	Not Found	Not Found	High	3	492.553	0.07	3e-05	16.2712
FALSE	High	DVSRSPPPPPDAR	[R].DVSRSPPPPPDAR.[R]	1xPhospho [S5(100)]	0.0622721	0.00391434	1	6	1	3	B4F7Z5	B4F7Z5 [219-231]	B4F7Z5 1xPhospho [S221(0); S223(100)]	B4F7Z5 1xPhospho [S223(100)]	B8A221; B4F7Z5; A0A804PKX5; B6TJ91; A0A804U8L8; A0A804PLL1	1	1470.67	13	72.7	78.6	100.9	95.4	131	121.4	293180	317097	407074	384576	528435	489445	240497	232541	321890	343398	413452	489445		Peak Found	Peak Found	High	High	High	Peak Found	High	3	490.896	0.52	0.00025	15.7698
FALSE	High	SPPLPPPPPR	[R].SPPLPPPPPR.[N]	1xPhospho [S1(100)]	0.00104227	0.000163824	1	6	1	13	B4F7Z5	B4F7Z5 [167-176]	B4F7Z5 1xPhospho [S167(100)]	B4F7Z5 1xPhospho [S167(100)]	B8A221; B4F7Z5; A0A804PKX5; B6TJ91; A0A804U8L8; A0A804PLL1	0	1134.57	10	94.8	150.6	139.1	59.2	80.9	75.5	2.45901e+06	3.90594e+06	3.60811e+06	1.5359e+06	2.09815e+06	1.95939e+06	2.01714e+06	2.8644e+06	2.85308e+06	1.37145e+06	1.64161e+06	1.95939e+06		High	High	High	High	Peak Found	High	High	2	567.788	-1.72	-0.00097	25.8502
FALSE	High	IGSGGLGSGR	[R].IGSGGLGSGR.[R]	1xPhospho [S3(100)]	0.00252001	0.000163824	2	10	3	27	B4F7Z5; B4FI47	B4F7Z5 [104-113]; B4FI47 [105-114]	B4F7Z5 1xPhospho [S106(100); S111(0)]; B4FI47 1xPhospho [S107(100); S112(0)]	B4F7Z5 1xPhospho [S106(100)]; B4FI47 1xPhospho [S107(100)]	B8A221; B4F7Z5; B4FI47; A0A804NX14; A0A804PKX5; B6SJI7; B6TJ91; A0A804U8L8; A0A804PLL1; A0A804R090	0	940.425	10	87.1	73.6	206	162.8	30.9	39.6	1.7537e+06	1.48266e+06	4.14912e+06	3.27956e+06	623223	797573	1438569	1.0873e+06	3280884	2.92841e+06	487614	797573	Shared	High	High	High	High	High	High	High	2	470.716	-0.58	-0.00027	16.7132
FALSE	High	LNTGNVFAALESLK	[K].LNTGNVFAALESLK.[K]	1xPhospho [S12(100)]	1.20754e-05	0.000163824	2	4	1	6	B4F7Y2; A0A1D6MJP3	B4F7Y2 [17-30]; A0A1D6MJP3 [16-29]	B4F7Y2 1xPhospho [T19(0); S28(100)]; A0A1D6MJP3 1xPhospho [T18(0); S27(100)]	B4F7Y2 1xPhospho [S28(100)]; A0A1D6MJP3 1xPhospho [S27(100)]	A0A804LUM6; B4F7Y2; A0A804NN24; A0A1D6MJP3	0	1556.77	14	67.6	102	47	131.8	109.3	142.3	596817	900037	415119	1.16307e+06	964352	1.25535e+06	489572	660038	328252	1.03853e+06	754516	1.25535e+06	Shared	High	High	High	High	High	High	High	2	778.89	0.25	0.00019	50.6352
FALSE	High	LNTGNVFAALESLKK	[K].LNTGNVFAALESLKK.[K]	1xPhospho [S12(100)]	9.37248e-05	0.000163824	2	4	1	7	B4F7Y2; A0A1D6MJP3	B4F7Y2 [17-31]; A0A1D6MJP3 [16-30]	B4F7Y2 1xPhospho [T19(0); S28(100)]; A0A1D6MJP3 1xPhospho [T18(0); S27(100)]	B4F7Y2 1xPhospho [S28(100)]; A0A1D6MJP3 1xPhospho [S27(100)]	A0A804LUM6; B4F7Y2; A0A804NN24; A0A1D6MJP3	1	1684.87	15	52.6	55	66.9	168.1	126.4	131.1	1.23383e+06	1.28837e+06	1.5672e+06	3.93887e+06	2.96266e+06	3.07226e+06	1.01212e+06	944819	1.23925e+06	3.51712e+06	2.31801e+06	3.07226e+06	Shared	Peak Found	Peak Found	Peak Found	High	High	High	High	2	842.935	-2.59	-0.00218	46.2987
FALSE	High	KETQEAAEGSEETASAGPDEEDTTAVDVK	[R].KETQEAAEGSEETASAGPDEEDTTAVDVK.[E]	1xPhospho [S15(97.6)]	0.0298961	0.0014757	1	1	2	2	B4F7Y2	B4F7Y2 [246-274]	B4F7Y2 1xPhospho [T248(0.8); S255(0.8); T258(0.8); S260(97.6); T268(0); T269(0)]	B4F7Y2 1xPhospho [S260(97.6)]	B4F7Y2	1	3074.28	29																			No Quan Values	Not Found	Not Found	High	High	Not Found	Not Found	High	3	1025.44	2.46	0.00252	21.0616
FALSE	High	AALQEDVESDDEDLDDEDLDDGAEHEVEDAPAELAVK	[R].AALQEDVESDDEDLDDEDLDDGAEHEVEDAPAELAVK.[T]	1xPhospho [S9(100)]	6.59374e-14	0.000163824	1	1	1	32	B4F7Y2	B4F7Y2 [120-156]	B4F7Y2 1xPhospho [S128(100)]	B4F7Y2 1xPhospho [S128(100)]	B4F7Y2	0	4091.68	37	77.2	78.8	79.7	99.7	120.4	144.2	9.67005e+06	9.86684e+06	9.98158e+06	1.24876e+07	1.50784e+07	18060857	7.93238e+06	7235796	7892845	11150503	1.17975e+07	18060857		High	High	High	High	High	High	High	3	1364.57	2.53	0.00345	42.9502
FALSE	High	AQSSDFGSLLQYDSYDSDEAK	[K].AQSSDFGSLLQYDSYDSDEAK.[E]	1xPhospho [S17(100)]	0.0333279	0.00169742	1	3	1	1	B4F7T8	B4F7T8 [289-309]	B4F7T8 1xPhospho [S291(0); S292(0); S296(0); Y300(0); S302(0); Y303(0); S305(100)]	B4F7T8 1xPhospho [S305(100)]	A0A1D6H1L8; A0A804PF80; B4F7T8	0	2405.97	21																			No Quan Values	Not Found	Not Found	High	Not Found	Not Found	Not Found	High	2	1203.49	-0.53	-0.00064	43.9142
FALSE	High	VPGESAALNLAGTTTGVGAESQSPPLPK	[R].VPGESAALNLAGTTTGVGAESQSPPLPK.[V]	1xPhospho [S23(98.6)]	0.0031469	0.000163824	1	1	2	4	B4F7S6	B4F7S6 [119-146]	B4F7S6 1xPhospho [S123(0); T131(0); T132(0); T133(0); S139(1.4); S141(98.6)]	B4F7S6 1xPhospho [S141(98.6)]	B4F7S6	0	2729.34	28																			No Quan Values	High	Not Found	High	High	Not Found	High	High	3	910.45	-1.54	-0.0014	42.5335
FALSE	High	ITAPPPPSSPPGSPPPIR	[R].ITAPPPPSSPPGSPPPIR.[H]	1xPhospho [S9(99.6)]	0.00121947	0.000163824	1	1	3	10	A0A804UN34	A0A804UN34 [4-21]	A0A804UN34 1xPhospho [T5(0); S11(0.5); S12(99.6); S16(0)]	A0A804UN34 1xPhospho [S12(99.6)]	A0A804UN34	0	1844.93	18	168.9	100.7	98.9	71.3	111	49.2	2.86445e+06	1.70868e+06	1.67683e+06	1.20895e+06	1.88318e+06	833755	2.34972e+06	1253049	1.32594e+06	1.0795e+06	1.47341e+06	833755		High	High	High	High	High	Peak Found	High	3	615.647	-2.01	-0.00124	30.6359
FALSE	High	QNSFGSIGTPR	[R].QNSFGSIGTPR.[T]	1xPhospho [S3(100)]	0.00141747	0.000163824	1	4	1	6	A0A804UMT7	A0A804UMT7 [757-767]	A0A804UMT7 1xPhospho [S759(100); S762(0); T765(0)]	A0A804UMT7 1xPhospho [S759(100)]	A0A804UMT7; K7U6Y0; A0A804RMH6; A0A804RPW0	0	1243.55	11	115.4	84.6	107.8	120.6	96.1	75.5	1.02859e+06	753517	960902	1.07457e+06	856416	672902	843754	552588	759825	959512	670066	672902		High	High	High	Peak Found	Peak Found	High	High	2	622.276	-0.99	-0.00062	26.6455
FALSE	High	NTSFGGAAANSGPVSNAVGR	[R].NTSFGGAAANSGPVSNAVGR.[S]	1xPhospho [S3(99.5)]	3.34868e-09	0.000163824	1	2	2	8	A0A804ULH2	A0A804ULH2 [68-87]	A0A804ULH2 1xPhospho [T69(0.5); S70(99.5); S78(0); S82(0)]	A0A804ULH2 1xPhospho [S70(99.5)]	A0A804ULH2; A0A804RG22	0	1913.85	20	82.2	106.1	136.8	127.4	58.4	89.1	708227	914051	1.1792e+06	1.09797e+06	503645	767987	580961	670315	932444	980406	394056	767987		High	High	High	High	High	High	High	2	957.426	-2.87	-0.00275	28.0426
FALSE	High	SGPLGNPPSR	[K].SGPLGNPPSR.[N]	1xPhospho [S1(100)]	0.108565	0.00789037	1	2	1	2	A0A804ULH2	A0A804ULH2 [58-67]	A0A804ULH2 1xPhospho [S58(100); S66(0)]	A0A804ULH2 1xPhospho [S58(100)]	A0A804ULH2; A0A804RG22	0	1061.48	10	48.5	49.3	110	128.5	107.9	155.8	1.06891e+06	1.08727e+06	2.42513e+06	2.83206e+06	2.37754e+06	3.43487e+06	876834	797346	1.91765e+06	2528819	1.8602e+06	3.43487e+06		Peak Found	High	High	Peak Found	Peak Found	Peak Found	High	2	531.242	-0.89	-0.00047	18.301
FALSE	High	EGSLSAFPSVIPYHPLPAGVSVSDEPK	[R].EGSLSAFPSVIPYHPLPAGVSVSDEPK.[Y]	1xPhospho [S3(100)]	9.13616e-08	0.000163824	1	1	1	5	A0A804UJP7	A0A804UJP7 [445-471]	A0A804UJP7 1xPhospho [S447(100); S449(0); S453(0); Y457(0); S465(0); S467(0)]	A0A804UJP7 1xPhospho [S447(100)]	A0A804UJP7	0	2860.38	27	147.1	121.2		100.8	107.7	123.3	1.67445e+06	1.37988e+06		1.14757e+06	1.22568e+06	1.40368e+06	1.37356e+06	1.01193e+06		1.02469e+06	958979	1.40368e+06		High	High	Not Found	Peak Found	High	High	High	3	954.129	-3.09	-0.00295	48.3952
FALSE	High	AEIGGEGMSTPSK	[K].AEIGGEGMSTPSK.[M]	1xPhospho [T10(98.8)]	0.0128459	0.00101373	1	1	2	5	A0A804UJ52	A0A804UJ52 [46-58]	A0A804UJ52 1xPhospho [S54(0.6); T55(98.8); S57(0.6)]	A0A804UJ52 1xPhospho [T55(98.8)]	A0A804UJ52	0	1343.55	13	67.3	71.4	81.2	107.4	153.3	119.4	929211	984774	1.12085e+06	1.48149e+06	2.11563e+06	1.64734e+06	762236	722179	886303	1.32286e+06	1.65529e+06	1.64734e+06		High	High	Peak Found	High	High	High	High	2	672.282	1.62	0.00109	18.2651
FALSE	High	EINLSNQEDLEELQK	[R].EINLSNQEDLEELQK.[G]	1xPhospho [S5(100)]	0.125131	0.00911219	1	5	1	1	A0A804UIW7	A0A804UIW7 [1185-1199]	A0A804UIW7 1xPhospho [S1189(100)]	A0A804UIW7 1xPhospho [S1189(100)]	A0A804UIW7; A0A804R332; A0A804UJ62; A0A804R2H1; A0A804R1T6	0	1881.85	15																			No Quan Values	High	Not Found	Not Found	Not Found	Not Found	Not Found	High	2	941.425	-3.07	-0.00289	35.9932
FALSE	High	APSSSSVNAENDDDVLGLVR	[K].APSSSSVNAENDDDVLGLVR.[E]	1xPhospho [S4(98.3)]	1.10178e-05	0.000163824	1	5	1	1	A0A804UIW7	A0A804UIW7 [1165-1184]	A0A804UIW7 1xPhospho [S1167(0.6); S1168(98.3); S1169(0.6); S1170(0.6)]	A0A804UIW7 1xPhospho [S1168(98.3)]	A0A804UIW7; A0A804R332; A0A804UJ62; A0A804R2H1; A0A804R1T6	0	2124.94	20																			No Quan Values	Not Found	High	Not Found	Not Found	Not Found	Not Found	High	2	1062.97	-1.09	-0.00116	41.5968
FALSE	High	TPVEQEMADAPTASA	[K].TPVEQEMADAPTASA.[-]	1xOxidation [M7]; 1xPhospho [S14(100)]	0.000563415	0.000163824	1	3	1	6	A0A804UIL0	A0A804UIL0 [249-263]	A0A804UIL0 1xPhospho [T249(0); T260(0); S262(100)]	A0A804UIL0 1xPhospho [S262(100)]	A0A804UIL0; A0A1D6NV83; B4FI86	0	1613.64	15	105	92	114.7	90.3	114	83.9	3.42016e+06	2.99672e+06	3.73536e+06	2.94231e+06	3.71477e+06	2733894	2.80558e+06	2.19763e+06	2.95371e+06	2627262	2.90646e+06	2733894		Peak Found	Peak Found	High	Peak Found	High	High	High	2	807.323	-0.53	-0.00043	19.8241
FALSE	High	TPVEQEMADAPTASA	[K].TPVEQEMADAPTASA.[-]	1xPhospho [S14(100)]	1.56904e-05	0.000163824	1	3	1	11	A0A804UIL0	A0A804UIL0 [249-263]	A0A804UIL0 1xPhospho [T249(0); T260(0); S262(100)]	A0A804UIL0 1xPhospho [S262(100)]	A0A804UIL0; A0A1D6NV83; B4FI86	0	1597.65	15	86.8	91.4	107.7	79.4	126.3	108.4	7.89222e+06	8.31069e+06	9.80024e+06	7.22691e+06	1.14913e+07	9862128	6474026	6094604	7.74946e+06	6453102	8990877	9862128		High	High	High	High	High	High	High	2	799.328	2.09	0.00167	27.2402
FALSE	High	EAFSSFGEVTEAR	[R].EAFSSFGEVTEAR.[V]	1xPhospho [S5(100)]	0.00870108	0.000793164	1	5	1	1	A0A804UHX0	A0A804UHX0 [55-67]	A0A804UHX0 1xPhospho [S58(0); S59(100); T64(0)]	A0A804UHX0 1xPhospho [S59(100)]	A0A804UHX0; A0A804QZ29; B6SIF0; A0A804QWF8; A0A804QWL6	0	1509.63	13																			No Quan Values	Not Found	Not Found	Not Found	Not Found	Not Found	High	High	2	755.312	-5.55	-0.00419	37.0285
FALSE	High	GHDPQGGMSPPGPGGR	[R].GHDPQGGMSPPGPGGR.[A]	1xPhospho [S9(100)]	5.62445e-05	0.000163824	1	2	1	49	A0A804UH55	A0A804UH55 [368-383]	A0A804UH55 1xPhospho [S376(100)]	A0A804UH55 1xPhospho [S376(100)]	A0A804UH55; C0P558	0	1583.64	16	111.1	101.1	124.9	88.4	73.1	101.4	7.14919e+06	6.50298e+06	8.03723e+06	5.68717e+06	4.70657e+06	6.52446e+06	5.86451e+06	4.76893e+06	6.35537e+06	5.07822e+06	3.68246e+06	6.52446e+06		High	High	High	High	High	High	High	2	792.322	-3.19	-0.00253	16.1158
FALSE	High	GHDPQGGMSPPGPGGR	[R].GHDPQGGMSPPGPGGR.[A]	1xOxidation [M8]; 1xPhospho [S9(100)]	0.0100385	0.000935544	1	2	1	8	A0A804UH55	A0A804UH55 [368-383]	A0A804UH55 1xPhospho [S376(100)]	A0A804UH55 1xPhospho [S376(100)]	A0A804UH55; C0P558	0	1599.64	16	133.3	151.8	244.6	31.3	26.9	12.2	2.41539e+06	2.75156e+06	4.43431e+06	566477	487038	221079	1.98135e+06	2.01785e+06	3.50639e+06	505822	381062	221079		High	High	High	High	Peak Found	Peak Found	High	3	533.884	0.93	0.00049	11.1022
FALSE	High	KPDDNGAVTASPAGGAATLGLTR	[R].KPDDNGAVTASPAGGAATLGLTR.[E]	1xPhospho [S11(100)]	6.30306e-07	0.000163824	1	2	1	8	A0A804UH55	A0A804UH55 [9-31]	A0A804UH55 1xPhospho [T17(0); S19(100); T26(0); T30(0)]	A0A804UH55 1xPhospho [S19(100)]	A0A804UH55; C0P558	0	2220.07	23	114.5	105.6	102.3	102		175.5	620857	572134	554709	552954		951532	509292	419572	438631	493747		951532		High	High	High	High	Not Found	High	High	3	740.696	3.26	0.00241	30.2877
FALSE	High	SASIPSELDLVK	[R].SASIPSELDLVK.[M]	1xPhospho [S3(99.4)]	0.00928551	0.000793164	1	6	1	4	A0A804UGL3	A0A804UGL3 [754-765]	A0A804UGL3 1xPhospho [S754(0.6); S756(99.4); S759(0)]	A0A804UGL3 1xPhospho [S756(99.4)]	A0A804UBV0; A0A1D6M642; A0A804UGL3; A0A804Q2Q9; A0A804UGS9; A0A1D6FRX1	0	1338.66	12	128.1	121.3	101.3		170.9	78.4	457972	433739	362200		610893	280402	375677	318080	286406		477967	280402		Peak Found	Peak Found	High	High	High	High	High	2	669.833	3.25	0.00218	41.838
FALSE	High	AQNAAEGENGEFDIFSDDAGDELTVEK	[K].AQNAAEGENGEFDIFSDDAGDELTVEK.[R]	1xPhospho [S16(100)]	0.000130021	0.000163824	1	3	1	6	A0A804UGL3	A0A804UGL3 [559-585]	A0A804UGL3 1xPhospho [S574(100); T582(0)]	A0A804UGL3 1xPhospho [S574(100)]	A0A804UGL3; A0A804UGS9; A0A1D6FRX1	0	2951.21	27	97.1	97.1	91.9	96.5	135.8	81.7	1.03846e+06	1.03778e+06	982168	1.03225e+06	1.4515e+06	873286	851852	761048	776641	921726	1135664	873286		High	Peak Found	High	High	High	High	High	3	984.406	-2.04	-0.00201	46.4632
FALSE	High	TIEDTSVEAPDVQAGASE	[R].TIEDTSVEAPDVQAGASE.[-]	1xPhospho [S17(100)]	0.020331	0.00112406	1	3	1	1	A0A804UGL3	A0A804UGL3 [1755-1772]	A0A804UGL3 1xPhospho [T1755(0); T1759(0); S1760(0); S1771(100)]	A0A804UGL3 1xPhospho [S1771(100)]	A0A804UGL3; A0A804UGS9; A0A1D6FRX1	0	1898.79	18	71.6	81.6	73	79.4	171.9	122.5	598949	682811	610983	664725	1.43894e+06	1.0252e+06	491321	500736	483129	593551	1.12584e+06	1.0252e+06		Peak Found	Peak Found	Peak Found	Peak Found	High	Peak Found	High	2	949.898	-0.94	-0.00089	29.8358
FALSE	High	YASVSPPR	[R].YASVSPPR.[R]	2xPhospho [S3(100); S5(100)]	0.126607	0.00930593	1	3	1	15	A0A804UGG0	A0A804UGG0 [210-217]	A0A804UGG0 2xPhospho [Y210(0); S212(100); S214(100)]	A0A804UGG0 2xPhospho [S212(100); S214(100)]	A0A804QQE4; A0A804UGG0; B4FR51	0	1036.39	8	134	68.3	81.8	99.1	96.8	120	2.12838e+06	1.08563e+06	1.29968e+06	1.57372e+06	1.53749e+06	1.90538e+06	1.74592e+06	796144	1.02771e+06	1.40522e+06	1.20294e+06	1.90538e+06		High	High	High	High	High	High	High	2	518.698	-1.41	-0.00073	28.1395
FALSE	High	RTPPDSPPR	[R].RTPPDSPPR.[R]	1xPhospho [T2(100)]	0.0759148	0.0053902	1	3	1	7	A0A804UGG0	A0A804UGG0 [200-208]	A0A804UGG0 1xPhospho [T201(100); S205(0)]	A0A804UGG0 1xPhospho [T201(100)]	A0A804QQE4; A0A804UGG0; B4FR51	1	1102.5	9	114.8	89.4	210.9	61.9	94.8	28.2	2.46013e+06	1.91576e+06	4.51793e+06	1.32556e+06	2.03196e+06	604082	2.01805e+06	1.40491e+06	3.57252e+06	1.18363e+06	1.58982e+06	604082		High	High	High	Peak Found	High	High	High	2	551.755	-1.02	-0.00056	10.7003
FALSE	High	YASVSPPR	[R].YASVSPPR.[R]	1xPhospho [S5(100)]	0.00600386	0.000332716	1	3	1	40	A0A804UGG0	A0A804UGG0 [210-217]	A0A804UGG0 1xPhospho [Y210(0); S212(0); S214(100)]	A0A804UGG0 1xPhospho [S214(100)]	A0A804QQE4; A0A804UGG0; B4FR51	0	956.424	8	67.1	63	69	97.8	177.5	125.7	8.58775e+06	8.0653e+06	8.83011e+06	1.25188e+07	2.27189e+07	16088117	7044570	5914648	6982331	11178402	17775466	16088117		High	High	High	High	High	High	High	2	478.716	0.29	0.00014	19.3368
FALSE	High	ENDVYEEELLDYEEDDDKTVDGSAAKPTGEVAK	[K].ENDVYEEELLDYEEDDDKTVDGSAAKPTGEVAK.[K]	1xPhospho [T19(100)]	3.10178e-08	0.000163824	1	2	2	9	A0A804UGB5	A0A804UGB5 [6-38]	A0A804UGB5 1xPhospho [Y10(0); Y17(0); T24(100); S28(0); T33(0)]	A0A804UGB5 1xPhospho [T24(100)]	A0A804UGB5; K7UTZ2	1	3753.61	33				234.8	230.6	134.6				2.2632e+06	2.2233e+06	1.29794e+06				2.02087e+06	1.73953e+06	1.29794e+06		Not Found	High	High	High	High	High	High	4	939.157	-0.17	-0.00016	37.4128
FALSE	High	VDTDQENNAAEITLTPVHDPIK	[K].VDTDQENNAAEITLTPVHDPIK.[N]	1xPhospho [T15(100)]	0.000419674	0.000163824	1	3	1	5	A0A804UG65	A0A804UG65 [1078-1099]	A0A804UG65 1xPhospho [T1080(0); T1090(0); T1092(100)]	A0A804UG65 1xPhospho [T1092(100)]	A0A804UG65; A0A1D6FK02; K7VT54	0	2500.16	22	142.3	97.8	103	133.9	122.9		862105	592441	623956	811251	744242		707188	434463	493388	724387	582300			High	High	High	High	Peak Found	High	High	3	834.058	0.15	0.00012	35.293
FALSE	High	MMMESNPYFAVNAGSPLDVSK	[R].MMMESNPYFAVNAGSPLDVSK.[R]	1xOxidation [M1]; 1xPhospho [S15(98.9)]	0.0873874	0.0061552	2	2	1	2	A0A804UG32; C4JA00	A0A804UG32 [19-39]; C4JA00 [19-39]	A0A804UG32 1xPhospho [S23(0); Y26(0); S33(98.9); S38(1.1)]; C4JA00 1xPhospho [S23(0); Y26(0); S33(98.9); S38(1.1)]	A0A804UG32 1xPhospho [S33(98.9)]; C4JA00 1xPhospho [S33(98.9)]	A0A804UG32; C4JA00	0	2384	21																			No Quan Values	Not Found	High	Not Found	Not Found	High	Not Found	High	3	795.337	-1.26	-0.001	45.3081
FALSE	High	MMMESNPYFAVNAGSPLDVSK	[R].MMMESNPYFAVNAGSPLDVSK.[R]	1xPhospho [S15(100)]	0.0727109	0.00528703	2	2	1	1	A0A804UG32; C4JA00	A0A804UG32 [19-39]; C4JA00 [19-39]	A0A804UG32 1xPhospho [S23(0); Y26(0); S33(100); S38(0)]; C4JA00 1xPhospho [S23(0); Y26(0); S33(100); S38(0)]	A0A804UG32 1xPhospho [S33(100)]; C4JA00 1xPhospho [S33(100)]	A0A804UG32; C4JA00	0	2368.01	21					393.7	206.3					381165	199707					298226	199707	Shared	Not Found	Not Found	Not Found	Not Found	High	Peak Found	High	3	790.009	2.8	0.00221	46.8923
FALSE	High	RSPPPPRPR	[R].RSPPPPRPR.[K]	1xPhospho [S2(100)]	0.000771359	0.000163824	1	2	1	58	A0A804UG32	A0A804UG32 [183-191]	A0A804UG32 1xPhospho [S184(100)]	A0A804UG32 1xPhospho [S184(100)]	A0A804UG32; C4IZR2	1	1139.58	9	246.7	83.1	101.8	54.5	82.8	31.2	1.90025e+07	6.39761e+06	7.839e+06	4.19658e+06	6.37426e+06	2.40283e+06	1.55878e+07	4.69166e+06	6.19862e+06	3.74724e+06	4.98727e+06	2.40283e+06		High	High	High	High	High	High	High	3	380.532	-1.4	-0.00053	9.5263
FALSE	High	ATAAEGAVELQAK	[R].ATAAEGAVELQAK.[V]	1xPhospho [T2(100)]	5.73601e-05	0.000163824	1	5	1	7	A0A804UF48	A0A804UF48 [62-74]	A0A804UF48 1xPhospho [T63(100)]	A0A804UF48 1xPhospho [T63(100)]	A0A804UG03; A0A804UF48; A0A804NU68; A0A804QIQ5; A0A804R9H1	0	1338.63	13	62.6	103.5	103	74.6	163.4	92.9	793958	1.31332e+06	1.30715e+06	946972	2.07408e+06	1.17937e+06	651287	963115	1.03362e+06	845577	1.62278e+06	1.17937e+06		High	High	High	Peak Found	High	Peak Found	High	2	669.821	3.26	0.00218	22.3472
FALSE	High	LVTPLTLQR	[R].LVTPLTLQR.[K]	1xPhospho [T3(100)]	0.0164292	0.00101373	1	7	1	5	A0A804UER0	A0A804UER0 [224-232]	A0A804UER0 1xPhospho [T226(100); T229(0)]	A0A804UER0 1xPhospho [T226(100)]	A0A804UER0; O04014; Q9FYS0; A0A1D6IJZ5; A0A1D6G511; A0A804QG41; B6T1H0	0	1120.61	9	94.1	82.9	87.4	129.8	93.4	112.4	372210	328025	345738	513621	369575	444674	305326	240555	273390	458626	289158	444674		High	High	High	Peak Found	High	High	High	2	560.811	2.62	0.00147	35.6905
FALSE	High	LVNYDEDSRPARPELAEPSSNPESPPVAR	[R].LVNYDEDSRPARPELAEPSSNPESPPVAR.[S]	1xPhospho [S24(100)]	5.4078e-05	0.000163824	1	2	1	10	A0A804UEI6	A0A804UEI6 [330-358]	A0A804UEI6 1xPhospho [Y333(0); S337(0); S348(0); S349(0); S353(100)]	A0A804UEI6 1xPhospho [S353(100)]	A0A804UEI6; A0A804QFU0	0	3272.52	29	72.3	133.3	156.9		187.7	49.8	1.10463e+06	2.03572e+06	2.3963e+06		2.867e+06	759867	906130	1.49288e+06	1.89486e+06		2.24316e+06	759867		High	High	High	Not Found	High	High	High	4	818.887	0.73	0.00059	28.9771
FALSE	High	SSNAPVASGSPSNSVSK	[R].SSNAPVASGSPSNSVSK.[S]	1xPhospho [S10(99.4)]	0.000245356	0.000163824	1	4	2	5	A0A804UEI6	A0A804UEI6 [1367-1383]	A0A804UEI6 1xPhospho [S1367(0); S1368(0); S1374(0); S1376(99.4); S1378(0.6); S1380(0); S1382(0)]	A0A804UEI6 1xPhospho [S1376(99.4)]	A0A804MS10; A0A804UEI6; A0A1D6EZ77; A0A804QFU0	0	1655.73	17	101.7	83.6	226.3	88.3	100.2		859765	706819	1.91361e+06	746803	847340		705269	518342	1.51317e+06	666840	662965			High	Peak Found	High	High	High	High	High	2	828.365	-2.88	-0.00239	14.1365
FALSE	High	SASFPQFSSFDGAK	[R].SASFPQFSSFDGAK.[N]	1xPhospho [S3(99.4)]	0.000176865	0.000163824	1	3	2	4	A0A804UDI3	A0A804UDI3 [60-73]	A0A804UDI3 1xPhospho [S60(0.6); S62(99.4); S67(0); S68(0)]	A0A804UDI3 1xPhospho [S62(99.4)]	A0A804UDI3; B4G0J9; A0A804QA64	0	1555.65	14	118.7	139.3	130.6		211.3		309002	362604	340055		550059		253476	265914	268895		430371			High	Peak Found	High	High	High	Not Found	High	2	778.327	-0.19	-0.00015	41.6258
FALSE	High	SSVPFPVSPVSQAPR	[K].SSVPFPVSPVSQAPR.[A]	1xPhospho [S8(100)]	0.0352971	0.00169742	1	3	1	2	A0A804UDI3	A0A804UDI3 [275-289]	A0A804UDI3 1xPhospho [S275(0); S276(0); S282(100); S285(0)]	A0A804UDI3 1xPhospho [S282(100)]	A0A804UDI3; B4G0J9; A0A804QA64	0	1634.79	15	153.3	201.3	142.9	102.5			572987	752030	533900	383099			470024	551498	422177	342079				High	Peak Found	High	Peak Found	Not Found	Not Found	High	2	817.904	4.67	0.00382	38.317
FALSE	High	SASSSNLDSPFPK	[R].SASSSNLDSPFPK.[S]	1xPhospho [S3(98.3)]	0.0024231	0.000163824	1	3	2	11	A0A804UDI3	A0A804UDI3 [262-274]	A0A804UDI3 1xPhospho [S262(0.9); S264(98.3); S265(0.9); S266(0); S270(0)]	A0A804UDI3 1xPhospho [S264(98.3)]	A0A804UDI3; B4G0J9; A0A804QA64	0	1416.6	13	128.9	163.9	115.6	55.1	76.4	60.1	1.27217e+06	1.61697e+06	1.14069e+06	543780	754022	592707	1.04356e+06	1.1858e+06	901994	485555	589952	592707		High	High	High	High	High	Peak Found	High	2	708.803	-4.03	-0.00285	29.5045
FALSE	High	ALVEKDSDSEDLAAATVTK	[K].ALVEKDSDSEDLAAATVTK.[V]	1xPhospho [S7(100)]	5.99325e-06	0.000163824	1	1	2	4	A0A804UDB6	A0A804UDB6 [714-732]	A0A804UDB6 1xPhospho [S720(100); S722(0); T729(0); T731(0)]	A0A804UDB6 1xPhospho [S720(100)]	A0A804UDB6	1	2042.95	19																			No Quan Values	High	High	High	High	Not Found	Not Found	High	2	1021.98	-1.5	-0.00153	27.97
FALSE	High	SHLPVDGAIMITASHLPYNR	[R].SHLPVDGAIMITASHLPYNR.[N]	1xOxidation [M10]; 1xPhospho [S14(99.4)]	0.000125013	0.000163824	1	3	2	28	A0A804UD71	A0A804UD71 [12-31]	A0A804UD71 1xPhospho [S12(0); T23(0.6); S25(99.4); Y29(0)]	A0A804UD71 1xPhospho [S25(99.4)]	A0A804UD34; A0A804UD71; A0A804Q8V9	0	2288.09	20	98.8	79.7	79.9	129.6	135.3	76.7	3.04685e+06	2.45771e+06	2.46551e+06	3.99691e+06	4.17512e+06	2.36611e+06	2499347	1.80235e+06	1949583	3568950	3.26665e+06	2.36611e+06		High	High	High	High	High	High	High	3	763.366	-2.93	-0.00224	38.7625
FALSE	High	SHLPVDGAIMITASHLPYNR	[R].SHLPVDGAIMITASHLPYNR.[N]	1xPhospho [S14(100)]	9.03515e-07	0.000163824	1	3	3	27	A0A804UD71	A0A804UD71 [12-31]	A0A804UD71 1xPhospho [S12(0); T23(0); S25(100); Y29(0)]	A0A804UD71 1xPhospho [S25(100)]	A0A804UD34; A0A804UD71; A0A804Q8V9	0	2272.09	20	84.1	55.3	53.6	122	127.9	157.1	2.8509e+06	1.87583e+06	1.81949e+06	4.13911e+06	4.33817e+06	5.3276e+06	2.33861e+06	1.37563e+06	1.43875e+06	3.69592e+06	3.39421e+06	5.3276e+06		High	High	High	High	High	High	High	3	758.036	0.07	5e-05	41.6564
FALSE	High	FPLEPTDAVPVEQQETPK	[K].FPLEPTDAVPVEQQETPK.[S]	1xPhospho [T16(100)]	0.0822156	0.00576649	1	2	1	1	A0A804UBU8	A0A804UBU8 [634-651]	A0A804UBU8 1xPhospho [T639(0); T649(100)]	A0A804UBU8 1xPhospho [T649(100)]	A0A804UBU8; B8A0C6	0	2104.98	18					181	419					389007	900180					304362	900180		Not Found	Not Found	Not Found	Not Found	Peak Found	High	High	2	1052.99	-0.65	-0.00069	40.0741
FALSE	High	ELVPGGEDSGTGSDDETVNEPEPPAR	[R].ELVPGGEDSGTGSDDETVNEPEPPAR.[S]	1xPhospho [T17(97.6)]	0.000261955	0.000163824	1	2	2	8	A0A804UBU8	A0A804UBU8 [90-115]	A0A804UBU8 1xPhospho [S98(0.8); T100(0.8); S102(0.8); T106(97.6)]	A0A804UBU8 1xPhospho [T106(97.6)]	A0A804UBU8; B8A0C6	0	2734.14	26	90.5		144.8	124.8	112.2	127.7	661411		1.05781e+06	912254	819806	933359	542559		836453	814575	641422	933359		High	High	High	High	High	High	High	3	912.05	-0.47	-0.00043	29.3058
FALSE	High	GTESSGGHASPPNTTGSFSTSTQPGFPSFPTWK	[R].GTESSGGHASPPNTTGSFSTSTQPGFPSFPTWK.[-]	1xPhospho [T2(98.3)]	0.0355227	0.00181047	1	2	1	1	A0A804UB80	A0A804UB80 [285-317]	A0A804UB80 1xPhospho [T286(98.3); S288(0.9); S289(0.9); S294(0); T298(0); T299(0); S301(0); S303(0); T304(0); S305(0); T306(0); S312(0); T315(0)]	A0A804UB80 1xPhospho [T286(98.3)]	A0A804UB80; C0HFB0	0	3419.49	33																			No Quan Values	Not Found	Not Found	High	Not Found	Not Found	Not Found	High	3	1140.5	0.82	0.00093	45.604
FALSE	High	QASPAPAPASGAPDVK	[R].QASPAPAPASGAPDVK.[K]	1xPhospho [S3(100)]	1.21307e-06	0.000163824	1	2	1	8	A0A804UB80	A0A804UB80 [98-113]	A0A804UB80 1xPhospho [S100(100); S107(0)]	A0A804UB80 1xPhospho [S100(100)]	A0A804UB80; C0HFB0	0	1543.72	16	82.6	85.9	117.9	82.3	130.1	101.2	918008	954400	1.30932e+06	914312	1.4457e+06	1.12409e+06	753046	699905	1.03533e+06	816413	1.13113e+06	1.12409e+06		High	High	High	High	High	High	High	2	772.36	-1.08	-0.00083	18.4291
FALSE	High	LSGSEDGMTVEEYEAR	[R].LSGSEDGMTVEEYEAR.[F]	1xOxidation [M8]; 1xPhospho [S4(99.2)]	0.00121152	0.000163824	1	4	1	1	A0A804UB64	A0A804UB64 [1117-1132]	A0A804UB64 1xPhospho [S1118(0); S1120(99.2); T1125(0.8); Y1129(0)]	A0A804UB64 1xPhospho [S1120(99.2)]	A0A804UB64; A0A1D6LWN7; A0A1D6LWP1; A0A804PZS0	0	1868.73	16																			No Quan Values	Not Found	Not Found	High	Not Found	Not Found	Not Found	High	2	934.87	3.62	0.00338	24.9819
FALSE	High	ASVSSYSNDTTEAESPR	[R].ASVSSYSNDTTEAESPR.[T]	1xPhospho [S15(100)]	0.00971764	0.000793164	1	2	1	2	A0A804UB26	A0A804UB26 [826-842]	A0A804UB26 1xPhospho [S827(0); S829(0); S830(0); Y831(0); S832(0); T835(0); T836(0); S840(100)]	A0A804UB26 1xPhospho [S840(100)]	A0A804UB26; A0A804PYX5	0	1880.75	17																			No Quan Values	Not Found	Not Found	High	Not Found	Not Found	High	High	2	940.881	0.45	0.00042	18.2437
FALSE	High	QSNSDGALDTMAR	[R].QSNSDGALDTMAR.[R]	1xPhospho [S4(100)]	0.000462969	0.000163824	1	2	1	3	A0A804UB26	A0A804UB26 [713-725]	A0A804UB26 1xPhospho [S714(0); S716(100); T722(0)]	A0A804UB26 1xPhospho [S716(100)]	A0A804UB26; A0A804PYX5	0	1445.57	13	66.2	65.2	167.7	131.8	92.9	76.2	412269	405957	1.04354e+06	820121	578171	474492	338186	297706	825168	732307	452365	474492		Peak Found	High	High	High	Peak Found	Peak Found	High	2	723.29	-0.32	-0.00023	22.4543
FALSE	High	ASSPQTDAEQGGGSLK	[R].ASSPQTDAEQGGGSLK.[S]	1xPhospho [S3(99.4)]	1.48604e-06	0.000163824	1	2	2	15	A0A804UB26	A0A804UB26 [532-547]	A0A804UB26 1xPhospho [S533(0.6); S534(99.4); T537(0); S545(0)]	A0A804UB26 1xPhospho [S534(99.4)]	A0A804UB26; A0A804PYX5	0	1612.69	16	105.1	87.7	103.4	152.3	68.9	82.6	2.16401e+06	1.80675e+06	2.12889e+06	3.13615e+06	1.41874e+06	1.70078e+06	1.77515e+06	1.32497e+06	1.6834e+06	2.80035e+06	1110034	1.70078e+06		High	High	High	High	High	High	High	2	806.846	0.04	4e-05	15.5607
FALSE	High	RASSPQTDAEQGGGSLK	[K].RASSPQTDAEQGGGSLK.[S]	1xPhospho [S4(99.3)]	0.00649207	0.000494932	1	2	1	1	A0A804UB26	A0A804UB26 [531-547]	A0A804UB26 1xPhospho [S533(0.7); S534(99.3); T537(0); S545(0)]	A0A804UB26 1xPhospho [S534(99.3)]	A0A804UB26; A0A804PYX5	1	1768.79	17	175.1		263.9		161		401422		604973		369210		329289		478377		288872			Peak Found	Not Found	High	Not Found	Peak Found	Not Found	High	2	884.895	-1.84	-0.00163	13.4002
FALSE	High	LMSIGSNEAAPTR	[R].LMSIGSNEAAPTR.[G]	1xPhospho [S3(100)]	0.00239163	0.000163824	1	2	1	2	A0A804UAV5	A0A804UAV5 [665-677]	A0A804UAV5 1xPhospho [S667(100); S670(0); T676(0)]	A0A804UAV5 1xPhospho [S667(100)]	A0A804UAV5; A0A804PVY4	0	1426.64	13																			No Quan Values	Not Found	Not Found	Not Found	High	Not Found	High	High	2	713.823	-0.45	-0.00032	28.7046
FALSE	High	SSSFSQQSGVYSR	[R].SSSFSQQSGVYSR.[S]	1xPhospho [S3(99.2)]	3.51045e-05	0.000163824	1	2	2	7	A0A804UAU4	A0A804UAU4 [315-327]	A0A804UAU4 1xPhospho [S315(0.4); S316(0.4); S317(99.2); S319(0); S322(0); Y325(0); S326(0)]	A0A804UAU4 1xPhospho [S317(99.2)]	A0A804UAU4; A0A1D6LS14	0	1499.62	13	105.6	99.7	114.2	85	95.8	99.7	716287	676577	774655	576396	650141	676657	587574	496164	612552	514679	508675	676657		Peak Found	High	High	High	High	High	High	2	750.311	-1.28	-0.00096	19.8918
FALSE	High	VPPSPPSSSYPQPLPR	[K].VPPSPPSSSYPQPLPR.[H]	1xPhospho [S4(100)]	0.0787651	0.00576649	1	2	1	1	A0A804U905	A0A804U905 [320-335]	A0A804U905 1xPhospho [S323(100); S326(0); S327(0); S328(0); Y329(0)]	A0A804U905 1xPhospho [S323(100)]	A0A804U905; B7ZWT7	0	1785.86	16			101.6	173.3	156.4	168.8			608480	1.03775e+06	936510	1.01073e+06			481150	926632	732732	1.01073e+06		Not Found	Not Found	High	Peak Found	Peak Found	Peak Found	High	2	893.432	-0.29	-0.00026	32.0059
FALSE	High	FSIDMSPVK	[R].FSIDMSPVK.[I]	1xPhospho [S6(100)]	0.000650669	0.000163824	1	3	1	16	A0A804U7U7	A0A804U7U7 [474-482]	A0A804U7U7 1xPhospho [S475(0); S479(100)]	A0A804U7U7 1xPhospho [S479(100)]	A0A804U7U7; A0A1D6H4I8; A0A1D6H4I5	0	1103.48	9	96.6	102.5	106.8	102.6	102.6	89	4.24854e+06	4.50996e+06	4.69839e+06	4.51573e+06	4.51416e+06	3.91429e+06	3.48509e+06	3307360	3.71521e+06	4032217	3531916	3.91429e+06		High	High	High	High	High	High	High	2	552.244	-3.18	-0.00176	38.3482
FALSE	High	FSIDMSPVK	[R].FSIDMSPVK.[I]	1xOxidation [M5]; 1xPhospho [S6(100)]	0.00232991	0.000163824	1	3	1	6	A0A804U7U7	A0A804U7U7 [474-482]	A0A804U7U7 1xPhospho [S475(0); S479(100)]	A0A804U7U7 1xPhospho [S479(100)]	A0A804U7U7; A0A1D6H4I8; A0A1D6H4I5	0	1119.48	9	163.7	93.3	105.2	76.9	102.8	58.1	2.77104e+06	1.57905e+06	1.78053e+06	1.3016e+06	1.73928e+06	983682	2.27309e+06	1.15799e+06	1407942	1162231	1.36082e+06	983682		High	High	High	High	High	High	High	2	560.243	-0.34	-0.00019	28.0991
FALSE	High	SAAAVEQVVKPETAPSNIKPESAKSPPVSPVK	[K].SAAAVEQVVKPETAPSNIKPESAKSPPVSPVK.[N]	2xPhospho [S25(100); S29(100)]	0.000316717	0.000163824	1	3	2	25	A0A804U786	A0A804U786 [733-764]	A0A804U786 2xPhospho [S733(0); T745(0); S748(0); S754(0); S757(100); S761(100)]	A0A804U786 2xPhospho [S757(100); S761(100)]	A0A804PDS2; A0A804U786; A0A1D6GWT5	1	3402.7	32	101.9	35.4	128.3	115.9	122.7	95.7	4.02735e+06	1.39988e+06	5.07256e+06	4.58055e+06	4.85156e+06	3.78418e+06	3.30365e+06	1.02659e+06	4.01108e+06	4.0901e+06	3795893	3.78418e+06		High	High	High	High	High	High	High	3	1134.9	-2.57	-0.00292	29.6121
FALSE	High	SVFDSIPGTPVQK	[K].SVFDSIPGTPVQK.[S]	1xPhospho [T9(100)]	0.131893	0.00978762	1	3	1	2	A0A804U786	A0A804U786 [917-929]	A0A804U786 1xPhospho [S917(0); S921(0); T925(100)]	A0A804U786 1xPhospho [T925(100)]	A0A804PDS2; A0A804U786; A0A1D6GWT5	0	1454.69	13	140.6	95.7	86.1	106.2	98.1	73.3	1.31865e+06	898027	807909	995977	920641	687909	1.08169e+06	658564	638847	889334	720317	687909		High	Peak Found	Peak Found	Peak Found	High	Peak Found	High	2	727.847	-4.29	-0.00312	34.968
FALSE	High	SVFDSIPGTPFQK	[K].SVFDSIPGTPFQK.[S]	1xPhospho [T9(100)]	0.013269	0.00101373	1	3	1	9	A0A804U786	A0A804U786 [904-916]	A0A804U786 1xPhospho [S904(0); S908(0); T912(100)]	A0A804U786 1xPhospho [T912(100)]	A0A804PDS2; A0A804U786; A0A1D6GWT5	0	1502.69	13	132.2	84.2	78.6	82.7	110.7	111.6	848047	539818	504078	530454	709961	715501	695657	395873	398596	473657	555479	715501		High	High	High	High	High	High	High	2	751.85	0.07	5e-05	42.31
FALSE	High	SAAAVEQVVKPETAPSNIKPESAKSPPVSPVK	[K].SAAAVEQVVKPETAPSNIKPESAKSPPVSPVK.[N]	1xPhospho [S25(100)]	8.66434e-05	0.000163824	1	3	1	7	A0A804U786	A0A804U786 [733-764]	A0A804U786 1xPhospho [S733(0); T745(0); S748(0); S754(0); S757(100); S761(0)]	A0A804U786 1xPhospho [S757(100)]	A0A804PDS2; A0A804U786; A0A1D6GWT5	1	3322.73	32	101.6	90.4	71.4	97.9	132.9	105.7	1.56579e+06	1.39316e+06	1.10004e+06	1.50866e+06	2.04669e+06	1.62916e+06	1.28443e+06	1.02167e+06	869846	1.34712e+06	1.60135e+06	1.62916e+06		Peak Found	High	High	High	High	High	High	4	831.436	-1.92	-0.00159	28.3586
FALSE	High	FDSFSSNADNGGNDTFAR	[R].FDSFSSNADNGGNDTFAR.[F]	1xPhospho [S3(100)]	3.34661e-06	0.000163824	1	3	1	6	A0A804U786	A0A804U786 [1088-1105]	A0A804U786 1xPhospho [S1090(100); S1092(0); S1093(0); T1102(0)]	A0A804U786 1xPhospho [S1090(100)]	A0A804PDS2; A0A804U786; A0A1D6GWT5	0	2001.76	18																			No Quan Values	High	High	High	High	High	High	High	2	1001.39	2.67	0.00268	30.2156
FALSE	High	AESPTASSMYGK	[R].AESPTASSMYGK.[E]	1xPhospho [S3(100)]	0.000212446	0.000163824	1	3	2	12	A0A804U786	A0A804U786 [1019-1030]	A0A804U786 1xPhospho [S1021(100); T1023(0); S1025(0); S1026(0); Y1028(0)]	A0A804U786 1xPhospho [S1021(100)]	A0A804PDS2; A0A804U786; A0A1D6GWT5	0	1308.52	12	89.3	75.1	97	89.3	136.6	112.8	2.35936e+06	1.98374e+06	2.56329e+06	2.35864e+06	3.60832e+06	2.98092e+06	1.93539e+06	1.45477e+06	2.0269e+06	2.10609e+06	2.82318e+06	2.98092e+06		High	High	High	High	High	High	High	2	654.762	-1.22	-0.0008	17.5962
FALSE	High	AESPTASSMYGK	[R].AESPTASSMYGK.[E]	1xOxidation [M9]; 1xPhospho [S3(100)]	0.00513434	0.000332716	1	3	1	6	A0A804U786	A0A804U786 [1019-1030]	A0A804U786 1xPhospho [S1021(100); T1023(0); S1025(0); S1026(0); Y1028(0)]	A0A804U786 1xPhospho [S1021(100)]	A0A804PDS2; A0A804U786; A0A1D6GWT5	0	1324.51	12	102.8	93.4	192.4	65.6	80.8	65	809641	735202	1.51439e+06	516707	635729	511739	664152	539157	1.19749e+06	461381	497399	511739		High	High	High	High	High	Peak Found	High	2	662.76	-0.32	-0.00021	12.5593
FALSE	High	VEVDILSDGEK	[K].VEVDILSDGEK.[E]	1xPhospho [S7(100)]	0.00759007	0.000652825	1	4	1	2	A0A804U6V2	A0A804U6V2 [196-206]	A0A804U6V2 1xPhospho [S202(100)]	A0A804U6V2 1xPhospho [S202(100)]	A0A804U6V2; A0A804PBY1; B4FWI2; A0A804PBQ4	0	1283.58	11	83.9	86.6	100.5	96.6	137.1	95.3	564144	582787	675924	650157	922107	641222	462770	427384	534481	580542	721463	641222		High	Peak Found	High	Peak Found	Peak Found	Peak Found	High	2	642.293	2.13	0.00137	33.235
FALSE	High	LLQGQQAPSPQAGMVLNQRPNER	[K].LLQGQQAPSPQAGMVLNQRPNER.[T]	1xPhospho [S9(100)]	0.00274345	0.000163824	1	2	1	3	A0A804U6D9	A0A804U6D9 [194-216]	A0A804U6D9 1xPhospho [S202(100)]	A0A804U6D9 1xPhospho [S202(100)]	A0A804U6D9; B4F7V6	0	2612.28	23	70.7	88.2	106.1	91.3	123.1	120.7	1.49941e+06	1.87213e+06	2.25186e+06	1.93644e+06	2.61189e+06	2.56062e+06	1.22997e+06	1.37292e+06	1.78064e+06	1.7291e+06	2.04356e+06	2.56062e+06		High	High	High	Peak Found	Peak Found	Peak Found	High	3	871.43	-0.75	-0.00066	30.406
FALSE	High	SPTGEVIFGGETMR	[R].SPTGEVIFGGETMR.[F]	1xPhospho [T3(100)]	4.36842e-07	0.000163824	2	2	1	19	A0A804RTY6; P48187	A0A804RTY6 [3-16]; P48187 [344-357]	A0A804RTY6 1xPhospho [S3(0); T5(100); T14(0)]; P48187 1xPhospho [S344(0); T346(100); T355(0)]	A0A804RTY6 1xPhospho [T5(100)]; P48187 1xPhospho [T346(100)]	A0A804RTY6; P48187	0	1560.68	14	76.7	111	83.1	81.7	154.8	92.8	1.1776e+06	1.70564e+06	1.27699e+06	1.2549e+06	2.37737e+06	1.42501e+06	965992	1.25082e+06	1.00977e+06	1.12054e+06	1.86007e+06	1.42501e+06	Shared	High	High	High	High	High	High	High	2	780.841	-1.22	-0.00095	37.8826
FALSE	High	SPTGEVIFGGETMR	[R].SPTGEVIFGGETMR.[F]	1xOxidation [M13]; 1xPhospho [T3(100)]	0.00015115	0.000163824	2	2	1	7	A0A804RTY6; P48187	A0A804RTY6 [3-16]; P48187 [344-357]	A0A804RTY6 1xPhospho [S3(0); T5(100); T14(0)]; P48187 1xPhospho [S344(0); T346(100); T355(0)]	A0A804RTY6 1xPhospho [T5(100)]; P48187 1xPhospho [T346(100)]	A0A804RTY6; P48187	0	1576.67	14	125	96.3	105.3	100	112.5	61	930238	716728	783489	744242	837361	453944	763079	525609	619537	664554	655158	453944	Shared	High	High	High	High	High	High	High	2	788.84	0.78	0.00062	32.553
FALSE	High	HHSIDAQLR	[K].HHSIDAQLR.[Q]	1xPhospho [S3(100)]	0.000398263	0.000163824	2	5	1	421	A0A804RQH4; Q43267	A0A804RQH4 [13-21]; Q43267 [13-21]	A0A804RQH4 1xPhospho [S15(100)]; Q43267 1xPhospho [S15(100)]	A0A804RQH4 1xPhospho [S15(100)]; Q43267 1xPhospho [S15(100)]	A0A804QNR1; A0A804R6J4; P04711; A0A804RQH4; Q43267	0	1156.53	9	110.6	79.3	85.6	98.5	133.2	92.7	7.20087e+07	5.16465e+07	5.5742e+07	6.41304e+07	8.66735e+07	6.03419e+07	5.90691e+07	3.78747e+07	4.40775e+07	5.72637e+07	6.7814e+07	6.03419e+07	Shared	High	High	High	High	High	High	High	3	386.18	0.3	0.00012	17.1068
FALSE	High	KGGFADEGSATTESDIEETLK	[K].KGGFADEGSATTESDIEETLK.[R]	1xPhospho [S14(100)]	8.85942e-07	0.000163824	2	5	3	14	A0A804RQH4; Q43267	A0A804RQH4 [128-148]; Q43267 [128-148]	A0A804RQH4 1xPhospho [S136(0); T138(0); T139(0); S141(100); T146(0)]; Q43267 1xPhospho [S136(0); T138(0); T139(0); S141(100); T146(0)]	A0A804RQH4 1xPhospho [S141(100)]; Q43267 1xPhospho [S141(100)]	A0A804R6J4; P04711; A0A1D6ES79; A0A804RQH4; Q43267	1	2264.98	21	117.6	94.6	127	83.6	96.6	80.7	1.67208e+06	1.34607e+06	1.8057e+06	1.18902e+06	1.37326e+06	1.14723e+06	1.37161e+06	987134	1.42784e+06	1.06171e+06	1.07445e+06	1.14723e+06	Shared	High	High	High	High	High	High	High	2	1132.99	-0.15	-0.00017	35.0669
FALSE	High	GGFADEGSATTESDIEETLKR	[K].GGFADEGSATTESDIEETLKR.[L]	1xPhospho [S13(100)]	0.00014438	0.000163824	2	5	3	7	A0A804RQH4; Q43267	A0A804RQH4 [129-149]; Q43267 [129-149]	A0A804RQH4 1xPhospho [S136(0); T138(0); T139(0); S141(100); T146(0)]; Q43267 1xPhospho [S136(0); T138(0); T139(0); S141(100); T146(0)]	A0A804RQH4 1xPhospho [S141(100)]; Q43267 1xPhospho [S141(100)]	A0A804R6J4; P04711; A0A1D6ES79; A0A804RQH4; Q43267	1	2292.99	21	106.5	163.2	219		111.2		570984	874750	1.17387e+06		596189		468381	641494	928230		466462		Shared	High	High	High	Not Found	High	Not Found	High	3	765	-1.05	-0.0008	36.5485
FALSE	High	ITLAAAAAAATNSTATESSPVAGPQEDDK	[R].ITLAAAAAAATNSTATESSPVAGPQEDDK.[I]	1xPhospho [T2(92.1)]	0.0889963	0.00659039	1	3	2	3	A0A804RNZ5	A0A804RNZ5 [462-490]	A0A804RNZ5 1xPhospho [T463(92.1); T472(1.3); S474(1.3); T475(1.3); T477(1.3); S479(1.3); S480(1.3)]	A0A804RNZ5 1xPhospho [T463(92.1)]	A0A804RNZ5; A0A804RQT0; C0HDP8	0	2838.3	29																			No Quan Values	Not Found	High	High	Not Found	Not Found	Not Found	High	3	946.77	-3.08	-0.00292	37.8591
FALSE	High	DGSAISTDQPNEDVEELNLMSPMR	[R].DGSAISTDQPNEDVEELNLMSPMR.[N]	1xPhospho [S21(100)]	2.61465e-05	0.000163824	1	3	1	6	A0A804RNZ5	A0A804RNZ5 [506-529]	A0A804RNZ5 1xPhospho [S508(0); S511(0); T512(0); S526(100)]	A0A804RNZ5 1xPhospho [S526(100)]	A0A804RNZ5; A0A804RQT0; C0HDP8	0	2728.15	24	113.1	73.1		154.9	130.1	128.8	838617	541926		1.1488e+06	964511	955039	687922	397419		1.02579e+06	754640	955039		High	High	High	High	High	Peak Found	High	3	910.052	-2.85	-0.00259	45.862
FALSE	High	ITLAAAAAAATNSTATESSPVAGPQEDDKIDK	[R].ITLAAAAAAATNSTATESSPVAGPQEDDKIDK.[I]	1xPhospho [S19(97.4)]	5.17906e-07	0.000163824	1	3	4	15	A0A804RNZ5	A0A804RNZ5 [462-493]	A0A804RNZ5 1xPhospho [T463(0); T472(0.5); S474(0.5); T475(0.5); T477(0.5); S479(0.5); S480(97.4)]	A0A804RNZ5 1xPhospho [S480(97.4)]	A0A804RNZ5; A0A804RQT0; C0HDP8	1	3194.51	32	90.8	76.1	66.1	45.6	209.1	112.3	3.53026e+06	2.95676e+06	2.57043e+06	1.77275e+06	8.13073e+06	4.36482e+06	2.89588e+06	2.16833e+06	2.03255e+06	1.58293e+06	6.36154e+06	4.36482e+06		High	High	High	High	High	High	High	3	1065.5	-4.14	-0.00441	36.7972
FALSE	High	STSLDLGVDPPSSR	[R].STSLDLGVDPPSSR.[D]	1xPhospho [S3(98.6)]	0.00320917	0.000163824	1	6	2	5	A0A804RMR0	A0A804RMR0 [548-561]	A0A804RMR0 1xPhospho [S548(0.7); T549(0.7); S550(98.6); S559(0); S560(0)]	A0A804RMR0 1xPhospho [S550(98.6)]	A0A804RMR0; A0A804RMJ1; A0A1D6J9U9; A0A1D6E6F3; A0A804RGB5; A0A1D6E6C0	0	1510.68	14	104.3	65.8	93.2	168.1	81.2	87.4	909770	574080	813090	1.46724e+06	708868	762599	746288	420999	642944	1.31014e+06	554624	762599		High	High	Peak Found	High	Peak Found	High	High	2	755.842	-0.63	-0.00048	32.2427
FALSE	High	SLESVLSSSK	[R].SLESVLSSSK.[E]	1xPhospho [S7(99.2)]	0.0297053	0.0014757	1	7	2	8	A0A804RMR0	A0A804RMR0 [514-523]	A0A804RMR0 1xPhospho [S514(0); S517(0); S520(99.2); S521(0.4); S522(0.4)]	A0A804RMR0 1xPhospho [S520(99.2)]	A0A804RMR0; A0A804MDQ7; A0A804RMJ1; A0A1D6J9U9; A0A1D6E6F3; A0A804RGB5; A0A1D6E6C0	0	1116.52	10	76.2	88.6	66.2	107.8	124.1	137.1	965687	1.12193e+06	838934	1.36536e+06	1.57148e+06	1.73597e+06	792157	822764	663380	1.21916e+06	1.22954e+06	1.73597e+06		Peak Found	High	High	High	High	High	High	2	558.762	-2.13	-0.00119	31.1032
FALSE	High	YPSLGSGGGFR	[R].YPSLGSGGGFR.[D]	1xPhospho [S3(100)]	0.00142677	0.000163824	1	1	1	33	A0A804RM77	A0A804RM77 [212-222]	A0A804RM77 1xPhospho [Y212(0); S214(100); S217(0)]	A0A804RM77 1xPhospho [S214(100)]	A0A804RM77	0	1177.5	11	97.7	81.7	93.8	93.8	132.7	100.3	7.56494e+06	6.32853e+06	7.26254e+06	7.26081e+06	1.02808e+07	7.77136e+06	6.20555e+06	4.64099e+06	5.74279e+06	6483366	8.04376e+06	7.77136e+06		High	High	High	High	High	High	High	2	589.253	-3.78	-0.00222	31.6359
FALSE	High	SSTMPGVIK	[R].SSTMPGVIK.[N]	1xPhospho [T3(100)]	0.0153008	0.00101373	1	3	1	18	A0A804RJQ3	A0A804RJQ3 [50-58]	A0A804RJQ3 1xPhospho [S50(0); S51(0); T52(100)]	A0A804RJQ3 1xPhospho [T52(100)]	A0A804RJQ3; A0A804RH19; A0A804RDU3	0	999.458	9	80.1	74.2	101.2	92	125.6	127	3.00569e+06	2.7849e+06	3.79635e+06	3.45222e+06	4.71239e+06	4.76521e+06	2465578	2042291	3001933	3.08258e+06	3.68701e+06	4.76521e+06		High	High	High	High	High	High	High	2	500.232	-1.04	-0.00052	23.9682
FALSE	High	SSTMPGVIK	[R].SSTMPGVIK.[N]	1xOxidation [M4]; 1xPhospho [T3(100)]	0.0542724	0.00362005	1	3	2	5	A0A804RJQ3	A0A804RJQ3 [50-58]	A0A804RJQ3 1xPhospho [S50(0); S51(0); T52(100)]	A0A804RJQ3 1xPhospho [T52(100)]	A0A804RJQ3; A0A804RH19; A0A804RDU3	0	1015.45	9	131.2	76.2	134.8	134	67.9	55.9	4.66277e+06	2.70574e+06	4.79046e+06	4.76017e+06	2.41316e+06	1.98548e+06	3.82489e+06	1.98424e+06	3.78801e+06	4.25048e+06	1.88807e+06	1.98548e+06		High	High	High	Peak Found	High	Peak Found	High	2	508.229	-3.17	-0.00161	15.6766
FALSE	High	SLTVSVVR	[R].SLTVSVVR.[V]	1xPhospho [T3(100)]	0.0291401	0.0014757	1	1	1	11	A0A804RJ10	A0A804RJ10 [47-54]	A0A804RJ10 1xPhospho [S47(0); T49(100); S51(0)]	A0A804RJ10 1xPhospho [T49(100)]	A0A804RJ10	0	940.486	8	67.8	76.5	69.1	87.5	191.9	107.2	2.635e+06	2.97299e+06	2.68817e+06	3.40428e+06	7.46325e+06	4.16682e+06	2.1615e+06	2.18023e+06	2.12565e+06	3.03977e+06	5.8393e+06	4.16682e+06		High	High	High	High	High	High	High	2	470.747	0.64	0.0003	28.7771
FALSE	High	EPKPEMADSDDPDFWVPPVGSR	[R].EPKPEMADSDDPDFWVPPVGSR.[W]	1xPhospho [S9(100)]	0.0339721	0.00169742	1	2	1	3	A0A804RIZ5	A0A804RIZ5 [183-204]	A0A804RIZ5 1xPhospho [S191(100); S203(0)]	A0A804RIZ5 1xPhospho [S191(100)]	A0A804RIZ5; C0P351	0	2551.08	22																			No Quan Values	High	Not Found	Not Found	Not Found	High	High	High	3	851.035	1.94	0.00165	43.579
FALSE	High	SVPDWLNSPIWSAPPPSPR	[K].SVPDWLNSPIWSAPPPSPR.[H]	1xPhospho [S17(100)]	0.0546138	0.00362005	1	2	1	4	A0A804RI72	A0A804RI72 [11-29]	A0A804RI72 1xPhospho [S11(0); S18(0); S22(0); S27(100)]	A0A804RI72 1xPhospho [S27(100)]	A0A804RI72; B4FMP7	0	2183.03	19				309	168.1	122.9				838207	456031	333315				748457	356802	333315		Not Found	High	Not Found	High	Peak Found	High	High	2	1092.02	3.31	0.00361	51.3658
FALSE	High	TVYSYIQSR	[K].TVYSYIQSR.[Y]	1xPhospho [Y5(98.8)]	0.00815321	0.000793164	1	7	2	8	A0A804RHQ7	A0A804RHQ7 [288-296]	A0A804RHQ7 1xPhospho [T288(0); Y290(0); S291(0.6); Y292(98.8); S295(0.6)]	A0A804RHQ7 1xPhospho [Y292(98.8)]	A0A804RHQ7; A0A804MAW0; A0A804RKW1; A0A804RPD0; A0A1D6E0H6; A0A1D6E0H0; A0A804RKY3	0	1196.53	9	118.9	98.4	81.8	124.8	86.5	89.6	662593	548205	456136	695528	482262	499654	543528	402024	360686	621056	377325	499654		High	High	High	High	High	High	High	2	598.771	0.09	5e-05	26.068
FALSE	High	QGGLPQGSYVIGGSPIGWNFLVWPGSK	[R].QGGLPQGSYVIGGSPIGWNFLVWPGSK.[A]	1xPhospho [S26(100)]	0.116588	0.00823526	1	2	1	1	A0A804RHF5	A0A804RHF5 [136-162]	A0A804RHF5 1xPhospho [S143(0); Y144(0); S149(0); S161(100)]	A0A804RHF5 1xPhospho [S161(100)]	A0A804RHF5; A0A804RKM9	0	2881.41	27	49.8	95.3	76.1	216.6	44.6	117.6	1.03175e+06	1.97533e+06	1.57715e+06	4.489e+06	923329	2.43747e+06	846348	1.4486e+06	1247116	4.00835e+06	722420	2.43747e+06		Peak Found	Peak Found	Peak Found	High	Peak Found	Peak Found	High	3	961.14	-0.37	-0.00036	47.1577
FALSE	High	FQDQGGVMTAETGTYR	[R].FQDQGGVMTAETGTYR.[W]	1xPhospho [T9(100)]	0.00140823	0.000163824	1	3	1	4	A0A804RGI0	A0A804RGI0 [367-382]	A0A804RGI0 1xPhospho [T375(100); T378(0); T380(0); Y381(0)]	A0A804RGI0 1xPhospho [T375(100)]	A0A804RGI0; B4FXH0; A0A804REU5	0	1840.76	16	200.7	112.8	141	145.5			1.07256e+06	602726	753120	777292			879829	442006	595523	694064				High	High	Peak Found	High	Not Found	Not Found	High	2	920.883	0.52	0.00047	28.2414
FALSE	High	NEGSWSGSSHSSAAER	[R].NEGSWSGSSHSSAAER.[T]	1xPhospho [S4(100)]	0.00112004	0.000163824	2	5	1	2	A0A804RGI0; C4J3S4	A0A804RGI0 [217-232]; C4J3S4 [219-234]	A0A804RGI0 1xPhospho [S220(100); S222(0); S224(0); S225(0); S227(0); S228(0)]; C4J3S4 1xPhospho [S222(100); S224(0); S226(0); S227(0); S229(0); S230(0)]	A0A804RGI0 1xPhospho [S220(100)]; C4J3S4 1xPhospho [S222(100)]	A0A804RGI0; C4J3S4; B4FXH0; A0A804REU5; A0A804N6T5	0	1728.66	16																			No Quan Values	Not Found	Not Found	High	Not Found	Not Found	Not Found	High	2	864.833	-1.84	-0.00159	12.8131
FALSE	High	HGSFAAGSLSSHSPLESSSTLEMLENK	[R].HGSFAAGSLSSHSPLESSSTLEMLENK.[L]	1xPhospho [S3(100)]	0.0232757	0.00121691	1	5	1	2	A0A804RGH6	A0A804RGH6 [20-46]	A0A804RGH6 1xPhospho [S22(100); S27(0); S29(0); S30(0); S32(0); S36(0); S37(0); S38(0); T39(0)]	A0A804RGH6 1xPhospho [S22(100)]	A0A804RGH6; K7TU65; A0A804RIX2; C0HGH1; A0A804UMM9	0	2883.29	27					600						588212						460221			Not Found	Not Found	Not Found	Not Found	High	High	High	3	961.764	-2.83	-0.00272	42.5348
FALSE	High	DDAEPMSVESSATPPEVAAVDSGADTPPAPSASAAVAGEGVK	[R].DDAEPMSVESSATPPEVAAVDSGADTPPAPSASAAVAGEGVK.[E]	1xPhospho [T26(98.8)]	5.47172e-09	0.000163824	1	2	2	5	A0A804RE32	A0A804RE32 [28-69]	A0A804RE32 1xPhospho [S34(0); S37(0); S38(0); T40(0); S49(1.2); T53(98.8); S58(0); S60(0)]	A0A804RE32 1xPhospho [T53(98.8)]	A0A804RE32; A0A1D6J4Q8	0	4017.78	42		57.4	102.8	132.4	143.5	163.9		715053	1.2807e+06	1.64933e+06	1.78723e+06	2.04113e+06		524381	1.01271e+06	1.47273e+06	1.39834e+06	2.04113e+06		Not Found	Peak Found	Peak Found	High	High	High	High	3	1339.93	0.22	0.0003	41.1077
FALSE	High	MEHDAHAEASSHAVPPPEDATVDDWAR	[-].MEHDAHAEASSHAVPPPEDATVDDWAR.[D]	1xAcetyl [N-Term]	1.83941e-14	0.000163824	1	2	1	20	A0A804RE32	A0A804RE32 [1-27]	A0A804RE32 1xAcetyl [N-Term]	A0A804RE32 1xAcetyl [N-Term]	A0A804RE32; A0A1D6J4Q8	0	2983.29	27	73	59.2	41.9	159.8	100.4	165.8	2.1512e+06	1.74439e+06	1.23473e+06	4.71125e+06	2.9601e+06	4.88773e+06	1.76464e+06	1.27924e+06	976352	4.2068e+06	2.31601e+06	4.88773e+06		High	High	High	High	High	High	High	3	995.101	-1.38	-0.00137	31.5597
FALSE	High	ATPSLDNIFNSFKEPASTAPPPKPK	[K].ATPSLDNIFNSFKEPASTAPPPKPK.[H]	1xPhospho [S11(98.8)]	0.00114225	0.000163824	1	3	2	3	A0A804RDT3	A0A804RDT3 [67-91]	A0A804RDT3 1xPhospho [T68(0); S70(1.2); S77(98.8); S83(0); T84(0)]	A0A804RDT3 1xPhospho [S77(98.8)]	A0A804RDT3; A0A1D6IW84; A0A1D6IW67	1	2734.35	25	49.1	84.4		110.9	232.4	123.3	289071	496880		652882	1.36864e+06	726185	237127	364384		582975	1.07083e+06	726185		Peak Found	High	Not Found	Peak Found	High	High	High	3	912.124	3.33	0.00304	40.7904
FALSE	High	SSSPSGSAWTNTR	[R].SSSPSGSAWTNTR.[S]	1xPhospho [S3(100)]	0.000531185	0.000163824	1	3	1	8	A0A804RDT3	A0A804RDT3 [28-40]	A0A804RDT3 1xPhospho [S28(0); S29(0); S30(100); S32(0); S34(0); T37(0); T39(0)]	A0A804RDT3 1xPhospho [S30(100)]	A0A804RDT3; A0A1D6IW84; A0A1D6IW67	0	1417.57	13	88.2	84.4	98.3	87.2	116.2	125.6	666993	637706	743316	659140	878744	949635	547138	467659	587771	588563	687536	949635		High	High	High	High	High	High	High	2	709.29	-0.76	-0.00054	19.437
FALSE	High	SPATIAPAAGSPR	[K].SPATIAPAAGSPR.[K]	1xPhospho [S11(100)]	3.22403e-05	0.000163824	1	3	1	34	A0A804RDD2	A0A804RDD2 [7-19]	A0A804RDD2 1xPhospho [S7(0); T10(0); S17(100)]	A0A804RDD2 1xPhospho [S17(100)]	A0A804RDD2; A0A804RD04; K7TN39	0	1275.61	13	134.9	123.2	119.4	95.3	71.3	56	9.90605e+06	9.04101e+06	8.76495e+06	6.99432e+06	5.23194e+06	4.10984e+06	8.12598e+06	6.63018e+06	6930807	6.24541e+06	4.09351e+06	4.10984e+06		High	High	High	High	High	High	High	2	638.309	0.87	0.00055	19.0756
FALSE	High	KSPATIAPAAGSPR	[R].KSPATIAPAAGSPR.[K]	1xPhospho [S12(100)]	0.000206956	0.000163824	1	3	1	6	A0A804RDD2	A0A804RDD2 [6-19]	A0A804RDD2 1xPhospho [S7(0); T10(0); S17(100)]	A0A804RDD2 1xPhospho [S17(100)]	A0A804RDD2; A0A804RD04; K7TN39	1	1403.7	14	117	100	139.1	102.4	81.6	59.9	2.2042e+06	1.88296e+06	2.62068e+06	1.92879e+06	1.53641e+06	1.12905e+06	1.80811e+06	1.38086e+06	2.07228e+06	1722269	1.2021e+06	1.12905e+06		High	Peak Found	High	High	High	Peak Found	High	2	702.356	-0.08	-5e-05	16.4286
FALSE	High	VSSIEALHSATK	[R].VSSIEALHSATK.[A]	1xPhospho [S3(100)]	0.000300558	0.000163824	1	2	3	34	A0A804RBR8	A0A804RBR8 [221-232]	A0A804RBR8 1xPhospho [S222(0); S223(100); S229(0); T231(0)]	A0A804RBR8 1xPhospho [S223(100)]	A0A804RBR8; B4FQP6	0	1322.64	12	97.9	77.7	118.1	135.8	71.7	98.7	7.84324e+06	6.22862e+06	9.46503e+06	1.08837e+07	5.74084e+06	7.9098e+06	6433842	4.56773e+06	7.48439e+06	9718357	4.49168e+06	7.9098e+06		High	High	High	High	High	High	High	2	661.821	-0.73	-0.00048	21.0575
FALSE	High	TPNPFYLESDK	[K].TPNPFYLESDK.[K]	1xPhospho [T1(100)]	0.00870108	0.000793164	1	6	1	2	A0A804RB98	A0A804RB98 [318-328]	A0A804RB98 1xPhospho [T318(100); Y323(0); S326(0)]	A0A804RB98 1xPhospho [T318(100)]	A0A804RB98; B6TU58; A0A804P5D6; A0A1D6QUN4; A0A804P5D8; A0A3L6EYP1	0	1390.59	11		107.4	143.5	135.7	129.4	84		367805	491684	464843	443464	287663		269728	388795	415071	346969	287663		High	Peak Found	Peak Found	High	Peak Found	Peak Found	High	2	695.799	-1.98	-0.00137	35.8948
FALSE	High	ISDPAGDAAALVPPSPASGSEETPVK	[K].ISDPAGDAAALVPPSPASGSEETPVK.[V]	1xPhospho [S15(100)]	1.52547e-06	0.000163824	1	1	1	11	A0A804R7A8	A0A804R7A8 [36-61]	A0A804R7A8 1xPhospho [S37(0); S50(100); S53(0); S55(0); T58(0)]	A0A804R7A8 1xPhospho [S50(100)]	A0A804R7A8	0	2543.19	26	99.4	119.8	84.3	85.2	144.3	67	1.80357e+06	2.17459e+06	1.53076e+06	1.54756e+06	2.61879e+06	1.21678e+06	1.47948e+06	1.59472e+06	1.21044e+06	1.38185e+06	2.04896e+06	1.21678e+06		High	High	High	High	High	Peak Found	High	3	848.402	0.12	0.0001	37.4971
FALSE	High	KEGSVDIDPEALPLFR	[K].KEGSVDIDPEALPLFR.[R]	1xPhospho [S4(100)]	0.000253519	0.000163824	1	3	1	8	A0A804R760	A0A804R760 [341-356]	A0A804R760 1xPhospho [S344(100)]	A0A804R760 1xPhospho [S344(100)]	A0A804R760; C4IYN3; A0A1D6PJ52	1	1865.9	16	60.4	30.4	74.6	168.9	111.6	154	353145	178043	436518	988037	652959	900501	289687	130567	345173	882244	510880	900501		High	High	High	High	Peak Found	High	High	2	933.457	0.72	0.00067	48.1089
FALSE	High	STTLTASHLAIVGAK	[R].STTLTASHLAIVGAK.[V]	2xPhospho [T3(100); S7(100)]	0.000159277	0.000163824	1	2	2	20	A0A804R678	A0A804R678 [63-77]	A0A804R678 2xPhospho [S63(0); T64(0); T65(100); T67(0); S69(100)]	A0A804R678 2xPhospho [T65(100); S69(100)]	A0A804R678; K7VJQ9	0	1629.76	15	84.8	87.3	89.7	120.3	117	100.9	2.07838e+06	2.13947e+06	2.19778e+06	2.94691e+06	2.86732e+06	2.47215e+06	1.7049e+06	1568972	1.73787e+06	2.63137e+06	2.24341e+06	2.47215e+06		High	High	High	High	High	High	High	2	815.386	-0.26	-0.00021	35.8972
FALSE	High	STTLTASHLAIVGAK	[R].STTLTASHLAIVGAK.[V]	1xPhospho [T3(99.3)]	1.47634e-06	0.000163824	1	2	2	8	A0A804R678	A0A804R678 [63-77]	A0A804R678 1xPhospho [S63(0.4); T64(0.4); T65(99.3); T67(0); S69(0)]	A0A804R678 1xPhospho [T65(99.3)]	A0A804R678; K7VJQ9	0	1549.8	15	102.6	117.6	125.1	94.7	92.5	67.5	1.14185e+06	1.30918e+06	1.39304e+06	1.05466e+06	1.02995e+06	751220	936666	960081	1.10154e+06	941734	805844	751220		High	High	High	High	High	High	High	2	775.401	-1.92	-0.00148	32.07
FALSE	High	VDIAPSVPSAEELENKSPTK	[K].VDIAPSVPSAEELENKSPTK.[G]	1xPhospho [S17(99.1)]	0.0256319	0.00121691	1	3	1	2	A0A804R3S3	A0A804R3S3 [345-364]	A0A804R3S3 1xPhospho [S350(0); S353(0); S361(99.1); T363(0.9)]	A0A804R3S3 1xPhospho [S361(99.1)]	A0A804R3S3; B4FBB6; A0A1D6P361	1	2191.05	20	154	115		100.8	230.1		549716	410576		359893	821497		450935	301094		321358	642745			High	Peak Found	Not Found	Peak Found	High	Not Found	High	3	731.025	3.52	0.00257	33.8202
FALSE	High	QQSASLLEGAPR	[R].QQSASLLEGAPR.[T]	1xPhospho [S3(100)]	2.79156e-05	0.000163824	1	2	1	12	A0A804R362	A0A804R362 [239-250]	A0A804R362 1xPhospho [S241(100); S243(0)]	A0A804R362 1xPhospho [S241(100)]	A0A804R362; A0A1D6P1C9	0	1336.63	12	147.1	128.3	149.9	56.1	62.5	56.2	1.65156e+06	1.44054e+06	1.68371e+06	629721	701858	630576	1.35478e+06	1.05641e+06	1.33138e+06	562294	549139	630576		High	High	High	High	High	High	High	2	668.817	1.09	0.00073	27.4691
FALSE	High	SFLANSFLSR	[K].SFLANSFLSR.[Y]	1xPhospho [S6(100)]	0.069204	0.00490198	1	2	1	2	A0A804R2W0	A0A804R2W0 [475-484]	A0A804R2W0 1xPhospho [S475(0); S480(100); S483(0)]	A0A804R2W0 1xPhospho [S480(100)]	A0A804R2W0; C4JC39	0	1221.57	10	70.8	63	71	139.4	126.4	129.5	479139	426249	480149	943274	855283	876356	393040	312588	379674	842274	669180	876356		Peak Found	Peak Found	High	High	Peak Found	Peak Found	High	2	611.285	-2.83	-0.00173	44.8679
FALSE	High	LGSLWSTLEDQR	[R].LGSLWSTLEDQR.[G]	1xPhospho [S3(100)]	0.00031465	0.000163824	1	2	1	4	A0A804R2W0	A0A804R2W0 [18-29]	A0A804R2W0 1xPhospho [S20(100); S23(0); T24(0)]	A0A804R2W0 1xPhospho [S20(100)]	A0A804R2W0; C4JC39	0	1484.68	12		172.6	156.2	115.8		155.4		264018	238880	177135		237729		193617	188893	158168		237729		High	Peak Found	High	High	High	Peak Found	High	2	742.844	1.35	0.001	47.8777
FALSE	High	ISEVSPQSPK	[K].ISEVSPQSPK.[I]	1xPhospho [S8(100)]	0.00253653	0.000163824	1	7	1	1	A0A804R2V4	A0A804R2V4 [227-236]	A0A804R2V4 1xPhospho [S228(0); S231(0); S234(100)]	A0A804R2V4 1xPhospho [S234(100)]	A0A804R2V4; A0A804MLG9; A0A804PHR9; A0A1D6H5B3; A0A1D6H5B2; A0A804PGF8; A0A804R3Y3	0	1151.53	10	91.6			208.5	172.3	127.6	456214			1.03831e+06	857819	635221	374234			927130	671164	635221		Peak Found	Not Found	Not Found	High	Peak Found	Peak Found	High	2	576.27	-1.1	-0.00063	15.3488
FALSE	High	GSSAASPPSEAVVTK	[R].GSSAASPPSEAVVTK.[V]	1xPhospho [S6(99)]	0.08072	0.00576649	1	1	1	1	A0A804R2V2	A0A804R2V2 [126-140]	A0A804R2V2 1xPhospho [S127(0); S128(1); S131(99); S134(0); T139(0)]	A0A804R2V2 1xPhospho [S131(99)]	A0A804R2V2	0	1467.67	15																			No Quan Values	Not Found	High	Not Found	Not Found	Not Found	Not Found	High	2	734.34	-0.43	-0.00032	20.1382
FALSE	High	ASLEEEDDVLSDDDEFYDR	[K].ASLEEEDDVLSDDDEFYDR.[T]	1xPhospho [S11(100)]	5.24732e-07	0.000163824	1	3	2	7	A0A804R2F4	A0A804R2F4 [378-396]	A0A804R2F4 1xPhospho [S379(0); S388(100); Y394(0)]	A0A804R2F4 1xPhospho [S388(100)]	A0A804R2F4; A0A1D6NYP2; A0A804QZX3	0	2341.89	19	93	74.6	109.6	92.3	137.4	93.1	801976	643818	945363	796350	1.18563e+06	802973	657865	472140	747538	711082	927647	802973		High	High	High	High	High	High	High	2	1171.45	1.46	0.00171	40.0449
FALSE	High	TASIAAISASFERPK	[R].TASIAAISASFERPK.[A]	1xPhospho [S3(100)]	1.13101e-05	0.000163824	1	2	3	12	A0A804R266	A0A804R266 [832-846]	A0A804R266 1xPhospho [T832(0); S834(100); S839(0); S841(0)]	A0A804R266 1xPhospho [S834(100)]	A0A804R266; A0A804R523	0	1628.8	15	98.6	106.2	108.2	49.3	125.2	112.6	1.03935e+06	1.1202e+06	1.14109e+06	519858	1.31992e+06	1.18704e+06	852584	821495	902310	464195	1.03271e+06	1.18704e+06		High	High	High	High	High	High	High	2	814.905	-1.35	-0.0011	37.0439
FALSE	High	NLSTPPPVVR	[R].NLSTPPPVVR.[K]	1xPhospho [S3(100)]	0.00516793	0.000332716	1	3	2	34	A0A804R266	A0A804R266 [805-814]	A0A804R266 1xPhospho [S807(100); T808(0)]	A0A804R266 1xPhospho [S807(100)]	A0A804R266; A0A1D6E0G0; A0A804R523	0	1159.59	10	101.8	116.7	112.4	75.1	108.4	85.6	1.83977e+07	2.10806e+07	2.03155e+07	1.35709e+07	1.95819e+07	15474576	1.50917e+07	15459379	16064287	12117793	15320994	15474576		High	High	High	High	High	High	High	2	580.297	0.09	5e-05	27.6406
FALSE	High	TTSFSQQSGVYSR	[R].TTSFSQQSGVYSR.[S]	1xPhospho [S3(97.8)]	0.0416413	0.00252569	1	2	1	1	A0A804R183	A0A804R183 [314-326]	A0A804R183 1xPhospho [T314(0.7); T315(0.7); S316(97.8); S318(0.7); S321(0); Y324(0); S325(0)]	A0A804R183 1xPhospho [S316(97.8)]	A0A804R183; B6SRS7	0	1527.65	13																			No Quan Values	Not Found	Not Found	Not Found	High	Not Found	Not Found	High	2	764.329	1.75	0.00133	21.6294
FALSE	High	VASSVTPFEQLALPAPPSSSASK	[K].VASSVTPFEQLALPAPPSSSASK.[S]	2xPhospho [S4(97); T6(97)]	0.104116	0.00773051	1	5	2	4	A0A804R0Q6	A0A804R0Q6 [94-116]	A0A804R0Q6 2xPhospho [S96(5.5); S97(97); T99(97); S111(0.2); S112(0.2); S113(0.2); S115(0)]	A0A804R0Q6 2xPhospho [S97(97); T99(97)]	A0A804R0Q6; A0A1D6P0G7; A0A804R680; A0A1D6P0G3; A0A804QZU5	0	2431.12	23	600						2.02362e+06						1.65999e+06							High	Not Found	High	Not Found	Not Found	High	High	3	811.044	-0.18	-0.00014	36.8598
FALSE	High	LQSLAGQHADVLETLSPNVR	[K].LQSLAGQHADVLETLSPNVR.[K]	1xPhospho [S16(100)]	0.00338132	0.000163824	1	4	2	15	A0A804R0C8	A0A804R0C8 [40-59]	A0A804R0C8 1xPhospho [S42(0); T53(0); S55(100)]	A0A804R0C8 1xPhospho [S55(100)]	A0A804R0C8; A0A804R3B8; A0A1D6LL47; A0A804PVK5	0	2228.11	20	103.4	112.7	110.4	81.7	98.5	93.3	1.98439e+06	2.16159e+06	2.11828e+06	1.56717e+06	1.88901e+06	1.79068e+06	1.6278e+06	1.58519e+06	1.67501e+06	1.39937e+06	1.47798e+06	1.79068e+06		High	High	High	High	High	High	High	3	743.372	-2.03	-0.0015	38.2262
FALSE	High	DKLQSLAGQHADVLETLSPNVR	[K].DKLQSLAGQHADVLETLSPNVR.[K]	1xPhospho [S5(100)]	0.000178027	0.000163824	1	4	1	3	A0A804R0C8	A0A804R0C8 [38-59]	A0A804R0C8 1xPhospho [S42(100); T53(0); S55(0)]	A0A804R0C8 1xPhospho [S42(100)]	A0A804R0C8; A0A804R3B8; A0A1D6LL47; A0A804PVK5	1	2471.23	22	136.5	68.9		195	81.8	117.8	571244	288371		816058	342222	492856	468594	211475		728680	267757	492856		Peak Found	Peak Found	High	Peak Found	High	High	High	3	824.412	-3.51	-0.00289	42.4514
FALSE	High	RRSPNPNPSSR	[R].RRSPNPNPSSR.[KR]	1xPhospho [S3(100)]	0.0980442	0.00756993	1	2	1	1	A0A804QZQ8	A0A804QZQ8 [48-58]	A0A804QZQ8 1xPhospho [S50(100); S56(0); S57(0)]	A0A804QZQ8 1xPhospho [S50(100)]	A0A804QZQ8; A0A804UIL6	2	1347.63	11	392.7	94.2	113.1				613975	147280	176832				503647	108007	139829					High	Peak Found	Peak Found	Not Found	Not Found	Not Found	High	3	449.88	-2.57	-0.00116	8.2011
FALSE	High	SYSPEGDGVIK	[R].SYSPEGDGVIK.[E]	1xPhospho [S3(100)]	0.00194019	0.000163824	1	1	1	8	A0A804QZI1	A0A804QZI1 [646-656]	A0A804QZI1 1xPhospho [S646(0); Y647(0); S648(100)]	A0A804QZI1 1xPhospho [S648(100)]	A0A804QZI1	0	1231.52	11	97.1	113.7	127.3	113.6	81.7	66.6	2.93245e+06	3.43603e+06	3.84509e+06	3.43146e+06	2.46888e+06	2.01129e+06	2.40551e+06	2.51979e+06	3.04047e+06	3064038	1.93167e+06	2.01129e+06		High	High	High	High	High	High	High	2	616.264	-2.19	-0.00135	23.9228
FALSE	High	FFFSSLAGTNPASPHR	[R].FFFSSLAGTNPASPHR.[R]	1xPhospho [S13(100)]	0.000368177	0.000163824	2	2	1	13	A0A804QXF1; B4FCK0	A0A804QXF1 [38-53]; B4FCK0 [33-48]	A0A804QXF1 1xPhospho [S41(0); S42(0); T46(0); S50(100)]; B4FCK0 1xPhospho [S36(0); S37(0); T41(0); S45(100)]	A0A804QXF1 1xPhospho [S50(100)]; B4FCK0 1xPhospho [S45(100)]	A0A804QXF1; B4FCK0	0	1815.82	16	79	51.6	70.1	166.5	116.4	116.5	1.50652e+06	984817	1.33745e+06	3.17602e+06	2.2211e+06	2.22193e+06	1.23581e+06	722211	1.05758e+06	2835953	1.73781e+06	2.22193e+06	Shared	High	High	High	High	High	High	High	2	908.413	-1.25	-0.00114	42.8589
FALSE	High	LSVAAQAAAIQPSSPR	[R].LSVAAQAAAIQPSSPR.[F]	1xPhospho [S14(99.7)]	7.26518e-08	0.000163824	1	1	3	47	A0A804QXF1	A0A804QXF1 [22-37]	A0A804QXF1 1xPhospho [S23(0); S34(0.4); S35(99.7)]	A0A804QXF1 1xPhospho [S35(99.7)]	A0A804QXF1	0	1646.83	16	108.4	93.5	101.5	66	142.1	88.5	2.31001e+07	1.9931e+07	2.1635e+07	1.40703e+07	3.02997e+07	1.88657e+07	18949127	14616310	1.71077e+07	1.25638e+07	23706727	1.88657e+07		High	High	High	High	High	High	High	2	823.917	-0.11	-9e-05	29.4706
FALSE	High	LGLLEIDSDEDDVEEEEDEDQPEGSSSLQR	[R].LGLLEIDSDEDDVEEEEDEDQPEGSSSLQR.[TF]	1xPhospho [S8(100)]	0.000165658	0.000163824	1	4	1	1	A0A804QXF0	A0A804QXF0 [394-423]	A0A804QXF0 1xPhospho [S401(100); S418(0); S419(0); S420(0)]	A0A804QXF0 1xPhospho [S401(100)]	A0A804QXF0; A0A804QXK8; A0A804UHW5; A0A1D6G897	0	3457.42	30																			No Quan Values	Not Found	Not Found	Not Found	Not Found	Not Found	High	High	3	1153.14	-3.86	-0.00445	45.7727
FALSE	High	TDVDRPVITPAGPSGPSSPQSEAGESNVFR	[K].TDVDRPVITPAGPSGPSSPQSEAGESNVFR.[Q]	2xPhospho [S14(100); S18(100)]	5.89196e-08	0.000163824	1	2	4	18	A0A804QWM8	A0A804QWM8 [862-891]	A0A804QWM8 2xPhospho [T862(0); T870(0); S875(100); S878(0); S879(100); S882(0); S887(0)]	A0A804QWM8 2xPhospho [S875(100); S879(100)]	A0A804QWM8; B8A0C4	0	3214.41	30	118	89.4	155	102.5	54.2	81	1.36227e+06	1.03182e+06	1.78958e+06	1.1828e+06	625898	934561	1.11747e+06	756678	1.4151e+06	1.05615e+06	489707	934561		High	High	High	High	High	High	High	3	1072.14	-0.05	-6e-05	37.7129
FALSE	High	DAAVDGAPSDTDGAVAETR	[K].DAAVDGAPSDTDGAVAETR.[E]	1xPhospho [S9(100)]	2.19101e-05	0.000163824	1	2	1	3	A0A804QWM8	A0A804QWM8 [895-913]	A0A804QWM8 1xPhospho [S903(100); T905(0); T912(0)]	A0A804QWM8 1xPhospho [S903(100)]	A0A804QWM8; B8A0C4	0	1897.78	19																			No Quan Values	Not Found	Not Found	High	High	Not Found	High	High	2	949.39	-4.6	-0.00437	21.9607
FALSE	High	TDVDRPVITPAGPSGPSSPQSEAGESNVFR	[K].TDVDRPVITPAGPSGPSSPQSEAGESNVFR.[Q]	1xPhospho [S18(100)]	1.5234e-10	0.000163824	1	2	3	28	A0A804QWM8	A0A804QWM8 [862-891]	A0A804QWM8 1xPhospho [T862(0); T870(0); S875(0); S878(0); S879(100); S882(0); S887(0)]	A0A804QWM8 1xPhospho [S879(100)]	A0A804QWM8; B8A0C4	0	3134.44	30	76	75.5	79.2	111	154.5	103.8	1.06044e+07	1.05212e+07	1.10478e+07	1.54758e+07	2.1547e+07	1.447e+07	8.69884e+06	7.71564e+06	8.73593e+06	1.38187e+07	1.68586e+07	1.447e+07		High	High	High	High	High	High	High	3	1045.49	2.45	0.00255	34.8492
FALSE	High	AAAVAALSSVLTAEQSGSSENLR	[R].AAAVAALSSVLTAEQSGSSENLR.[A]	1xPhospho [S18(99.5)]	1.79675e-06	0.000163824	1	2	2	13	A0A804QWM8	A0A804QWM8 [830-852]	A0A804QWM8 1xPhospho [S837(0); S838(0); T841(0); S845(0); S847(99.5); S848(0.5)]	A0A804QWM8 1xPhospho [S847(99.5)]	A0A804QWM8; B8A0C4	0	2312.11	23	141.1	142.3	88.4	62.7	85.5	80.1	1.89976e+06	1.91605e+06	1.18996e+06	844150	1.15155e+06	1.07926e+06	1.55838e+06	1.40512e+06	940950	753763	900983	1.07926e+06		High	High	High	Peak Found	High	High	High	3	771.376	-0.14	-0.00011	46.4819
FALSE	High	SKFESWPVGNATGSPGAEEGR	[K].SKFESWPVGNATGSPGAEEGR.[G]	1xPhospho [S14(99.5)]	4.77527e-05	0.000163824	1	2	1	13	A0A804QWM8	A0A804QWM8 [338-358]	A0A804QWM8 1xPhospho [S338(0); S342(0); T349(0.5); S351(99.5)]	A0A804QWM8 1xPhospho [S351(99.5)]	A0A804QWM8; B8A0C4	1	2242.98	21	100.3	102.2	106.1	70.5	143.1	77.8	1.14162e+06	1.16366e+06	1.20812e+06	802924	1.62946e+06	885899	936476	853364	955307	716952	1.2749e+06	885899		High	High	High	High	High	High	High	3	748.328	-2.8	-0.00209	31.497
FALSE	High	FESWPVGNATGSPGAEEGR	[K].FESWPVGNATGSPGAEEGR.[G]	1xPhospho [S12(100)]	9.77363e-07	0.000163824	1	2	2	19	A0A804QWM8	A0A804QWM8 [340-358]	A0A804QWM8 1xPhospho [S342(0); T349(0); S351(100)]	A0A804QWM8 1xPhospho [S351(100)]	A0A804QWM8; B8A0C4	0	2027.85	19	111.3	102.5	87.7	99	84.9	114.6	2.38277e+06	2.19393e+06	1.8783e+06	2.11891e+06	1.81764e+06	2.45317e+06	1.9546e+06	1.60891e+06	1.48525e+06	1.89203e+06	1.42214e+06	2.45317e+06		High	High	High	High	High	High	High	2	1014.43	3.58	0.00363	35.6984
FALSE	High	LSIDGEKSSLNTNDPLWFDPQDQVQK	[R].LSIDGEKSSLNTNDPLWFDPQDQVQK.[I]	1xPhospho [T12(96.8)]	0.0740683	0.00528703	1	2	1	1	A0A804QWE5	A0A804QWE5 [716-741]	A0A804QWE5 1xPhospho [S717(0); S723(1.6); S724(1.6); T727(96.8)]	A0A804QWE5 1xPhospho [T727(96.8)]	A0A804QWE5; P31927	1	3054.41	26																			No Quan Values	Not Found	Not Found	Not Found	Not Found	High	Not Found	High	3	1018.81	0.06	7e-05	46.2458
FALSE	High	EATEDLAEDLSEGEKGDTIGELAPVETTK	[R].EATEDLAEDLSEGEKGDTIGELAPVETTK.[K]	1xPhospho [T3(99.4)]	1.8299e-10	0.000163824	1	2	2	31	A0A804QWE5	A0A804QWE5 [126-154]	A0A804QWE5 1xPhospho [T128(99.4); S136(0.6); T143(0); T152(0); T153(0)]	A0A804QWE5 1xPhospho [T128(99.4)]	A0A804QWE5; P31927	1	3127.41	29	89.8	86.8	88.4	111.2	116.3	107.5	1.16993e+07	1.13062e+07	1.15143e+07	1.44846e+07	1.51491e+07	1.40079e+07	9.59699e+06	8291331	9.10487e+06	1.29336e+07	1.18527e+07	1.40079e+07		High	High	High	High	High	High	High	3	1043.14	-0.65	-0.00068	41.8818
FALSE	High	DTPADAGADEEEFLEDSMDAQDLSLR	[K].DTPADAGADEEEFLEDSMDAQDLSLR.[L]	1xPhospho [S24(100)]	0.107919	0.00780686	2	3	1	1	A0A804QWE5; A0A1D6N358	A0A804QWE5 [690-715]; A0A1D6N358 [695-720]	A0A804QWE5 1xPhospho [T691(0); S706(0); S713(100)]; A0A1D6N358 1xPhospho [T696(0); S711(0); S718(100)]	A0A804QWE5 1xPhospho [S713(100)]; A0A1D6N358 1xPhospho [S718(100)]	A0A804QWE5; A0A1D6N358; P31927	0	2920.17	26																			No Quan Values	Not Found	Not Found	Not Found	High	Not Found	Not Found	High	3	974.059	-2.92	-0.00284	48.9376
FALSE	High	DDIVGLEGASPK	[K].DDIVGLEGASPK.[S]	1xPhospho [S10(100)]	0.0202003	0.00112406	2	3	1	5	A0A804QWE5; A0A1D6N358	A0A804QWE5 [459-470]; A0A1D6N358 [464-475]	A0A804QWE5 1xPhospho [S468(100)]; A0A1D6N358 1xPhospho [S473(100)]	A0A804QWE5 1xPhospho [S468(100)]; A0A1D6N358 1xPhospho [S473(100)]	A0A804QWE5; A0A1D6N358; P31927	0	1280.58	12	116.6	66.1	125.3	111.9	57.1	123	481074	272870	516953	461951	235717	507512	394627	200108	408776	412489	184427	507512	Shared	High	Peak Found	High	High	Peak Found	Peak Found	High	2	640.792	-0.03	-2e-05	30.1311
FALSE	High	MVVIPPGMDFSNVVVHEDIDGDGDVKDDIVGLEGASPK	[R].MVVIPPGMDFSNVVVHEDIDGDGDVKDDIVGLEGASPK.[S]	1xPhospho [S36(100)]	0.00984474	0.000935544	1	2	1	1	A0A804QWE5	A0A804QWE5 [433-470]	A0A804QWE5 1xPhospho [S443(0); S468(100)]	A0A804QWE5 1xPhospho [S468(100)]	A0A804QWE5; P31927	1	4045.88	38						600						653519						653519		Not Found	Not Found	Not Found	Not Found	Not Found	High	High	4	1012.22	-3.81	-0.00385	50.4593
FALSE	High	NFSDLTVWSDDNK	[R].NFSDLTVWSDDNK.[E]	1xPhospho [S3(100)]	1.55266e-07	0.000163824	1	4	3	55	A0A804QWE5	A0A804QWE5 [160-172]	A0A804QWE5 1xPhospho [S162(100); T165(0); S168(0)]	A0A804QWE5 1xPhospho [S162(100)]	A0A804MQ43; A0A804MQ42; A0A804QWE5; P31927	0	1620.66	13	104	99	111.9	101	91.8	92.3	1.48392e+07	1.41263e+07	1.59612e+07	1.44042e+07	1.30923e+07	13163885	1.21726e+07	1.03595e+07	1.26212e+07	12861880	10243487	13163885		High	High	High	High	High	High	High	2	810.834	1.28	0.00104	45.2187
FALSE	High	EATEDLAEDLSEGEK	[R].EATEDLAEDLSEGEK.[G]	1xPhospho [S11(100)]	0.000601523	0.000163824	1	4	1	9	A0A804QWE5	A0A804QWE5 [126-140]	A0A804QWE5 1xPhospho [T128(0); S136(100)]	A0A804QWE5 1xPhospho [S136(100)]	A0A804MQ43; A0A804MQ42; A0A804QWE5; P31927	0	1715.69	15	110.3	82.1	136.6	129	54.9	87	2.61996e+06	1.95037e+06	3.24354e+06	3.06307e+06	1.30281e+06	2065710	2149166	1.43029e+06	2.5648e+06	2.7351e+06	1.01933e+06	2065710		High	High	High	High	High	High	High	2	858.348	-0.72	-0.00062	28.3129
FALSE	High	ATDASPGAFR	[R].ATDASPGAFR.[R]	1xPhospho [S5(100)]	0.0228307	0.00121691	1	3	1	10	A0A804QV87	A0A804QV87 [411-420]	A0A804QV87 1xPhospho [T412(0); S415(100)]	A0A804QV87 1xPhospho [S415(100)]	A0A804QV87; A0A804QXN1; A0A804QVZ6	0	1072.45	10	88.4	83.6	104.7	118.4	103.9	101	3.72644e+06	3.52246e+06	4.41301e+06	4.98904e+06	4.38029e+06	4255126	3.05682e+06	2.58318e+06	3.48955e+06	4454846	3.42717e+06	4255126		High	High	High	High	High	High	High	2	536.726	-0.63	-0.00034	20.0204
FALSE	High	SGSAPPTVEGALGAAGADGGLLVDDDLR	[R].SGSAPPTVEGALGAAGADGGLLVDDDLR.[A]	1xPhospho [S3(99.2)]	1.38278e-06	0.000163824	1	2	1	5	A0A804QUM2	A0A804QUM2 [25-52]	A0A804QUM2 1xPhospho [S25(0.8); S27(99.2); T31(0)]	A0A804QUM2 1xPhospho [S27(99.2)]	A0A804QUM2; C0P4C4	0	2661.24	28	110.4	77	75.7		178.7	158.3	519093	362097	355991		840306	744665	425815	265542	281497		657461	744665		High	Peak Found	High	High	High	High	High	3	887.753	2.08	0.00185	49.4186
FALSE	High	SFSTIFQEDSYQR	[R].SFSTIFQEDSYQR.[D]	1xPhospho [S1(99.4)]	0.116588	0.00823526	1	2	1	1	A0A804QUM2	A0A804QUM2 [125-137]	A0A804QUM2 1xPhospho [S125(99.4); S127(0.7); T128(0); S134(0); Y135(0)]	A0A804QUM2 1xPhospho [S125(99.4)]	A0A804QUM2; C0P4C4	0	1687.7	13																			No Quan Values	Not Found	Not Found	High	Not Found	Not Found	Not Found	High	2	844.357	3.93	0.00332	42.5365
FALSE	High	AGSDDVGEWPNPTTPGASR	[K].AGSDDVGEWPNPTTPGASR.[A]	1xPhospho [T14(99.3)]	0.000234366	0.000163824	1	1	1	4	A0A804QUH2	A0A804QUH2 [82-100]	A0A804QUH2 1xPhospho [S84(0); T94(0.7); T95(99.3); S99(0)]	A0A804QUH2 1xPhospho [T95(99.3)]	A0A804QUH2	0	1993.83	19	102.8	113.7	110.8	91	92.9	88.9	517062	571530	557026	457503	467175	446969	424148	419129	440463	408516	365522	446969		Peak Found	High	High	Peak Found	High	High	High	2	997.42	1.86	0.00185	30.4925
FALSE	High	VHAIPLSPNSVLR	[R].VHAIPLSPNSVLR.[M]	1xPhospho [S7(100)]	0.068777	0.00490198	2	2	1	4	A0A804QUH2; A0A804PRG5	A0A804QUH2 [279-291]; A0A804PRG5 [280-292]	A0A804QUH2 1xPhospho [S285(100); S288(0)]; A0A804PRG5 1xPhospho [S286(100); S289(0)]	A0A804QUH2 1xPhospho [S285(100)]; A0A804PRG5 1xPhospho [S286(100)]	A0A804QUH2; A0A804PRG5	0	1482.78	13				207.4	207.1	185.5				210808	210468	188486				188236	164671	188486	Shared	High	High	High	Peak Found	Peak Found	High	High	2	741.894	-1.95	-0.00144	39.0203
FALSE	High	SVSWSEAR	[R].SVSWSEAR.[E]	1xPhospho [S3(100)]	0.0812157	0.00576649	1	1	1	2	A0A804QUH2	A0A804QUH2 [19-26]	A0A804QUH2 1xPhospho [S19(0); S21(100); S23(0)]	A0A804QUH2 1xPhospho [S21(100)]	A0A804QUH2	0	1001.41	8	106.1	82.9	114.6	151.1	67.6	77.8	1.66104e+06	1.29794e+06	1.79471e+06	2.36604e+06	1.05817e+06	1.21882e+06	1.36256e+06	951836	1.41915e+06	2.1127e+06	827924	1.21882e+06		Peak Found	Peak Found	High	Peak Found	Peak Found	High	High	2	501.208	-0.73	-0.00037	21.7217
FALSE	High	EQSAEDQAVAGEVVEDVGVDKPTEVENVDATSADGILSR	[K].EQSAEDQAVAGEVVEDVGVDKPTEVENVDATSADGILSR.[E]	1xPhospho [S32(100)]	2.84308e-09	0.000163824	1	2	2	4	A0A804QUC7	A0A804QUC7 [436-474]	A0A804QUC7 1xPhospho [S438(0); T458(0); T466(0); S467(100); S473(0)]	A0A804QUC7 1xPhospho [S467(100)]	A0A1D6FUE5; A0A804QUC7	0	4108.87	39																			No Quan Values	Not Found	Not Found	Not Found	High	High	High	High	4	1027.97	-3.34	-0.00343	44.2551
FALSE	High	IAEDVESPVAEEEK	[K].IAEDVESPVAEEEK.[L]	1xPhospho [S7(100)]	9.75433e-08	0.000163824	1	1	1	13	A0A804QUC7	A0A804QUC7 [230-243]	A0A804QUC7 1xPhospho [S236(100)]	A0A804QUC7 1xPhospho [S236(100)]	A0A804QUC7	0	1624.7	14	88.2	69.5	96.2	101.2	146.1	98.8	4.27441e+06	3.36914e+06	4.66628e+06	4.90908e+06	7.08237e+06	4792044	3.50632e+06	2.47075e+06	3.68982e+06	4383451	5.5413e+06	4792044		High	High	High	High	High	High	High	2	812.852	-1.39	-0.00113	23.0064
FALSE	High	SENGESGEGDPSLASPDAPESDEKGELQEEEQHDEER	[K].SENGESGEGDPSLASPDAPESDEKGELQEEEQHDEER.[G]	1xPhospho [S1(100)]	8.99394e-06	0.000163824	1	1	1	3	A0A804QUC7	A0A804QUC7 [182-218]	A0A804QUC7 1xPhospho [S182(100); S187(0); S193(0); S196(0); S202(0)]	A0A804QUC7 1xPhospho [S182(100)]	A0A804QUC7	1	4092.62	37																			No Quan Values	Not Found	High	High	High	Not Found	Not Found	High	3	1364.88	0.18	0.00024	25.3507
FALSE	High	DGGGEEPASEDGEAAASVSAPVSEVESK	[K].DGGGEEPASEDGEAAASVSAPVSEVESK.[S]	1xPhospho [S9(100)]	0.00779023	0.000652825	1	1	1	2	A0A804QUC7	A0A804QUC7 [154-181]	A0A804QUC7 1xPhospho [S162(100); S170(0); S172(0); S176(0); S180(0)]	A0A804QUC7 1xPhospho [S162(100)]	A0A804QUC7	0	2741.13	28																			No Quan Values	Not Found	Not Found	High	Not Found	Not Found	High	High	3	914.381	-0.85	-0.00078	31.6019
FALSE	High	NFTHQVFAR	[R].NFTHQVFAR.[W]	1xPhospho [T3(100)]	0.0291401	0.0014757	1	5	1	3	A0A804QSX8	A0A804QSX8 [177-185]	A0A804QSX8 1xPhospho [T179(100)]	A0A804QSX8 1xPhospho [T179(100)]	A0A804PZV2; A0A804QSX8; A0A1D6M3G0; B4FY08; B4FQK6	0	1199.54	9	112.9	63.9	134.5	108.2	89.4	90.9	532631	301363	634446	510373	421790	428835	436919	221003	501682	455726	330012	428835		High	Peak Found	High	High	Peak Found	Peak Found	High	2	600.27	-2.88	-0.00173	24.9379
FALSE	High	IPDLNLQDGPMVLSPPR	[K].IPDLNLQDGPMVLSPPR.[K]	1xPhospho [S14(100)]	0.000130875	0.000163824	1	2	1	23	A0A804QSX8	A0A804QSX8 [330-346]	A0A804QSX8 1xPhospho [S343(100)]	A0A804QSX8 1xPhospho [S343(100)]	A0A804QSX8; B4FQK6	0	1941.95	17	119	108.2	65.6	93.2	95.9	118	2.73096e+06	2.48333e+06	1.50419e+06	2.13937e+06	2.20077e+06	2.70679e+06	2.24022e+06	1.82113e+06	1.18943e+06	1.9103e+06	1.7219e+06	2.70679e+06		High	High	High	High	High	High	High	2	971.481	2.63	0.00256	48.1761
FALSE	High	IPDLNLQDGPMVLSPPR	[K].IPDLNLQDGPMVLSPPR.[K]	1xOxidation [M11]; 1xPhospho [S14(100)]	0.00640804	0.000494932	1	2	1	8	A0A804QSX8	A0A804QSX8 [330-346]	A0A804QSX8 1xPhospho [S343(100)]	A0A804QSX8 1xPhospho [S343(100)]	A0A804QSX8; B4FQK6	0	1957.95	17	87.2	115.8	112.3	124.8	43.6	116.3	765993	1.01702e+06	986023	1.09613e+06	382614	1.0215e+06	628348	745829	779690	978768	299360	1.0215e+06		High	Peak Found	High	High	High	High	High	2	979.477	0.66	0.00065	45.437
FALSE	High	SLSSLTR	[R].SLSSLTR.[A]	1xPhospho [S3(100)]	0.120084	0.0085349	1	4	1	13	A0A804QSI0	A0A804QSI0 [439-445]	A0A804QSI0 1xPhospho [S439(0); S441(100); S442(0); T444(0)]	A0A804QSI0 1xPhospho [S441(100)]	A0A804QSI0; A0A804QVG0; K7V386; B4F8M4	0	843.397	7	84.2	71.1	134.7	130	104.5	75.5	2.93916e+06	2.48087e+06	4.70263e+06	4.53941e+06	3.65017e+06	2.63776e+06	2.41101e+06	1.81934e+06	3.71856e+06	4053360	2855922	2.63776e+06		Peak Found	High	High	High	High	High	High	2	422.203	1.55	0.00066	25.94
FALSE	High	MNGAAAPER	[-].MNGAAAPER.[S]	1xAcetyl [N-Term]	0.0251427	0.00121691	1	5	1	1	A0A804QSI0	A0A804QSI0 [1-9]	A0A804QSI0 1xAcetyl [N-Term]	A0A804QSI0 1xAcetyl [N-Term]	A0A804NHP2; A0A804QSI0; A0A804QVG0; K7V386; B4F8M4	0	958.441	9																			No Quan Values	Not Found	Not Found	Not Found	Not Found	High	Not Found	High	2	479.723	-2.93	-0.00141	18.0461
FALSE	High	VPFREPTPSNSSISR	[K].VPFREPTPSNSSISR.[G]	1xPhospho [T7(100)]	0.020331	0.00112406	1	2	1	4	A0A804QS30	A0A804QS30 [633-647]	A0A804QS30 1xPhospho [T639(100); S641(0); S643(0); S644(0); S646(0)]	A0A804QS30 1xPhospho [T639(100)]	A0A804QS30; A0A1D6G0S0	1	1753.83	15	80.9	74.7	90.6	75.3	158.3	120.2	463092	427437	518840	430841	906482	688168	379876	313459	410268	384710	709238	688168		Peak Found	Peak Found	High	High	Peak Found	High	High	3	585.28	-0.88	-0.00051	24.4021
FALSE	High	VEQPIEGDEMDLDSEDEEEELNIPVIK	[K].VEQPIEGDEMDLDSEDEEEELNIPVIK.[E]	1xPhospho [S14(100)]	6.43205e-10	0.000163824	1	5	1	39	A0A804QRY2	A0A804QRY2 [92-118]	A0A804QRY2 1xPhospho [S105(100)]	A0A804QRY2 1xPhospho [S105(100)]	A0A804QPX5; A0A804QRY2; A0A804QUV9; Q9M4U5; B4FHA8	0	3194.39	27	103.3	97.4	75.6	114.3	106.6	102.8	1.66337e+07	1.5671e+07	1.21622e+07	1.83958e+07	1.71672e+07	1.65554e+07	13644670	11492280	9617148	1.64261e+07	13431778	1.65554e+07		High	High	High	High	High	High	High	3	1065.47	-1.14	-0.00121	48.2002
FALSE	High	VEQPIEGDEMDLDSEDEEEELNIPVIK	[K].VEQPIEGDEMDLDSEDEEEELNIPVIK.[E]	1xOxidation [M10]; 1xPhospho [S14(100)]	3.52874e-09	0.000163824	1	5	1	20	A0A804QRY2	A0A804QRY2 [92-118]	A0A804QRY2 1xPhospho [S105(100)]	A0A804QRY2 1xPhospho [S105(100)]	A0A804QPX5; A0A804QRY2; A0A804QUV9; Q9M4U5; B4FHA8	0	3210.38	27	105.8	101	92.7	139.3	74.9	86.3	1.00333e+07	9.58252e+06	8.79035e+06	1.32138e+07	7.10332e+06	8.18553e+06	8230322	7.0273e+06	6950891	1.17989e+07	5557688	8.18553e+06		High	High	High	High	High	High	High	3	1070.8	2.89	0.00309	46.5714
FALSE	High	DSLDLSALGAAIPNSAELSAEDK	[K].DSLDLSALGAAIPNSAELSAEDK.[A]	1xPhospho [S15(100)]	8.81247e-13	0.000163824	1	7	2	27	A0A804QQR2	A0A804QQR2 [6-28]	A0A804QQR2 1xPhospho [S7(0); S11(0); S20(100); S24(0)]	A0A804QQR2 1xPhospho [S20(100)]	A0A804Q1R0; A0A804Q2Y4; A0A804Q474; A0A804QQR2; B8A161; A0A804QSI9; Q8L8G5	0	2367.1	23	102.6	116	80.2	83.5	114.2	103.6	8.99325e+06	1.01687e+07	7.03401e+06	7.3225e+06	1.00111e+07	9.08411e+06	7.37721e+06	7457137	5.56208e+06	6.53845e+06	7832721	9.08411e+06		High	High	High	High	High	High	High	2	1184.05	-3.02	-0.00357	48.7602
FALSE	High	SMSLDDLQER	[K].SMSLDDLQER.[A]	1xPhospho [S3(99.6)]	0.0021123	0.000163824	1	3	1	6	A0A804QQ70	A0A804QQ70 [158-167]	A0A804QQ70 1xPhospho [S158(0.4); S160(99.6)]	A0A804QQ70 1xPhospho [S160(99.6)]	A0A804QQ70; A0A804QKQ4; A0A804QN75	0	1273.51	10	77.3	90.2	116.6	104.9	99.9	111	458332	534758	691293	621968	592170	657592	375972	392162	546634	555372	463318	657592		Peak Found	Peak Found	High	High	High	High	High	2	637.261	0.85	0.00054	30.5185
FALSE	High	VTKVSPPR	[K].VTKVSPPR.[R]	1xPhospho [S5(100)]	0.00592611	0.000332716	1	4	1	20	A0A804QPB7	A0A804QPB7 [360-367]	A0A804QPB7 1xPhospho [T361(0); S364(100)]	A0A804QPB7 1xPhospho [S364(100)]	A0A804QPB7; K7VEA5; C0P711; B6SXM5	1	963.502	8	130.1	123	128.1	36.9	110.9	71	2.20985e+06	2.08983e+06	2.17629e+06	627711	1.88512e+06	1.20634e+06	1.81275e+06	1.53256e+06	1.72089e+06	560500	1.47493e+06	1.20634e+06		High	High	High	Peak Found	High	High	High	2	482.253	-3.42	-0.00165	12.9979
FALSE	High	VPVEEPVLVPPVTEVVSPPPK	[K].VPVEEPVLVPPVTEVVSPPPK.[A]	1xPhospho [S17(99.3)]	0.000746528	0.000163824	1	3	2	5	A0A804QN13	A0A804QN13 [349-369]	A0A804QN13 1xPhospho [T361(0.7); S365(99.3)]	A0A804QN13 1xPhospho [S365(99.3)]	A0A804QN13; A0A804UG41; A0A804QMS1	0	2288.22	21	196.8	79.5		144.6	66.7	112.4	517538	209047		380279	175270	295536	424539	153304		339561	137133	295536		Peak Found	High	High	High	High	High	High	3	763.412	0.68	0.00052	47.7226
FALSE	High	EVAVEVEDAEPAIADAAAETPSEAK	[R].EVAVEVEDAEPAIADAAAETPSEAK.[K]	1xPhospho [T20(99)]	0.000776423	0.000163824	1	2	1	2	A0A804QL16	A0A804QL16 [143-167]	A0A804QL16 1xPhospho [T162(99); S164(1.1)]	A0A804QL16 1xPhospho [T162(99)]	A0A804QL16; B4FUC4	0	2592.16	25																			No Quan Values	Not Found	Not Found	High	Not Found	High	Not Found	High	3	864.728	3.66	0.00317	38.4119
FALSE	High	EPSPEIDDELYNEVYGK	[R].EPSPEIDDELYNEVYGK.[A]	1xPhospho [S3(100)]	2.15398e-07	0.000163824	1	2	1	14	A0A804QJB3	A0A804QJB3 [4-20]	A0A804QJB3 1xPhospho [S6(100); Y14(0); Y18(0)]	A0A804QJB3 1xPhospho [S6(100)]	A0A804QJB3; A0A804QL96	0	2076.87	17	116.7	114.9	82.5	117.2	61.9	106.7	1.41557e+06	1.39369e+06	1.00104e+06	1.42107e+06	750548	1.29439e+06	1161199	1.02206e+06	791561	1268909	587234	1.29439e+06		High	Peak Found	High	High	High	High	High	2	1038.94	-1.57	-0.00163	43.871
FALSE	High	DKSDDEDEAPDPNAVPTDFTSR	[R].DKSDDEDEAPDPNAVPTDFTSR.[E]	1xPhospho [S3(100)]	0.00984474	0.000935544	1	2	1	4	A0A804QJB3	A0A804QJB3 [47-68]	A0A804QJB3 1xPhospho [S49(100); T63(0); T66(0); S67(0)]	A0A804QJB3 1xPhospho [S49(100)]	A0A804QJB3; A0A804QL96	1	2501	22	91.4	119	169.1	115.8		104.6	380315	495266	703448	481801		435330	311974	363201	556245	430213		435330		Peak Found	Peak Found	High	High	Not Found	Peak Found	High	3	834.337	-1.11	-0.00092	30.8354
FALSE	High	LASDLFAR	[R].LASDLFAR.[G]	1xPhospho [S3(100)]	0.0749863	0.00528703	1	3	1	13	A0A804QIF3	A0A804QIF3 [739-746]	A0A804QIF3 1xPhospho [S741(100)]	A0A804QIF3 1xPhospho [S741(100)]	A0A804QIF3; A0A1D6MMD1; K7V9X1	0	972.455	8	80	63.4	100	132.4	102.3	121.9	749984	594552	938226	1.24195e+06	958917	1.14309e+06	615215	436012	741894	1108973	750264	1.14309e+06		High	High	Peak Found	High	High	High	High	2	486.732	0.92	0.00045	40.3689
FALSE	High	AATTSASSGPQPPLHR	[K].AATTSASSGPQPPLHR.[E]	1xPhospho [S7(97.2)]	0.0229781	0.00121691	1	2	3	3	A0A804QHH2	A0A804QHH2 [116-131]	A0A804QHH2 1xPhospho [T118(0.9); T119(0); S120(0.9); S122(97.2); S123(0.9)]	A0A804QHH2 1xPhospho [S122(97.2)]	A0A804QHH2; A0A1D6IJ69	0	1657.77	16	135.4	164.1	176.7		123.8		367078	445106	479257		335650		301116	326416	378969		262615			High	High	High	Not Found	Peak Found	Not Found	High	2	829.389	1.01	0.00083	17.0636
FALSE	High	GFVPFSPGSPTEQSVHDGR	[R].GFVPFSPGSPTEQSVHDGR.[-]	1xPhospho [S9(100)]	0.000654942	0.000163824	1	2	1	6	A0A804QH31	A0A804QH31 [410-428]	A0A804QH31 1xPhospho [S415(0); S418(100); T420(0); S423(0)]	A0A804QH31 1xPhospho [S418(100)]	A0A804QH31; A0A1D6INM5	0	2080.91	19																			No Quan Values	Not Found	High	High	High	Not Found	High	High	3	694.307	-3.56	-0.00247	36.597
FALSE	High	AYFDSADWVLGK	[R].AYFDSADWVLGK.[QV]	1xPhospho [S5(100)]	8.31438e-06	0.000163824	1	11	1	23	A0A804QGB9	A0A804QGB9 [144-155]	A0A804QGB9 1xPhospho [Y145(0); S148(100)]	A0A804QGB9 1xPhospho [S148(100)]	A0A804QGB9; B4FLM7; A0A804UKC1; B6TZJ1; A0A804QK96; A0A804QID9; A0A804LIZ6; K7UVZ0; A0A804UF70; A0A804QIP9; A0A804UFX7	0	1451.62	12	99.2	93.1	97	91	129.4	90.4	2.6911e+06	2.52448e+06	2.63032e+06	2.46795e+06	3.50955e+06	2.45326e+06	2.20752e+06	1851316	2.0799e+06	2203700	2.7459e+06	2.45326e+06		High	High	High	High	High	High	High	2	726.317	1.12	0.00081	47.5588
FALSE	High	QISPLFSDPFSPR	[R].QISPLFSDPFSPR.[A]	1xPhospho [S11(100)]	0.00496962	0.000163824	1	7	1	6	A0A804QFT0	A0A804QFT0 [906-918]	A0A804QFT0 1xPhospho [S908(0); S912(0); S916(100)]	A0A804QFT0 1xPhospho [S916(100)]	A0A804QFT0; A0A804QII1; A0A804R222; A0A804QHB6; A0A804UF07; A0A1D6IL94; A0A804QHD7	0	1570.73	13	113.8	64	84.4	89.9	159.2	88.7	510047	286753	378322	403169	713638	397794	418394	210289	299155	360000	558356	397794		High	High	High	High	High	High	High	2	785.865	-4.19	-0.00329	50.295
FALSE	High	QLSLSASPK	[R].QLSLSASPK.[Q]	1xPhospho [S3(100)]	0.0335413	0.00169742	1	1	1	1	A0A804QFN8	A0A804QFN8 [4-12]	A0A804QFN8 1xPhospho [S6(100); S8(0); S10(0)]	A0A804QFN8 1xPhospho [S6(100)]	A0A804QFN8	0	1010.49	9																			No Quan Values	Not Found	Not Found	Not Found	Not Found	High	Not Found	High	2	505.75	-0.06	-3e-05	23.7353
FALSE	High	NQPGNPNPDAEVIALSPR	[R].NQPGNPNPDAEVIALSPR.[T]	1xPhospho [S16(100)]	6.89004e-05	0.000163824	1	1	1	7	A0A804QFN7	A0A804QFN7 [48-65]	A0A804QFN7 1xPhospho [S63(100)]	A0A804QFN7 1xPhospho [S63(100)]	A0A804QFN7	0	1968.92	18	98.1	104.2	109.7	88.2	88.5	111.1	1.13919e+06	1.20998e+06	1.27378e+06	1.02393e+06	1.02761e+06	1.29e+06	934486	887334	1.00723e+06	914291	804008	1.29e+06		High	High	High	High	High	High	High	2	984.963	0.2	0.0002	33.9178
FALSE	High	SDVFGEGASHDDEESK	[R].SDVFGEGASHDDEESK.[S]	1xPhospho [S9(100)]	0.0939872	0.00727875	1	4	1	1	A0A804QFG0	A0A804QFG0 [294-309]	A0A804QFG0 1xPhospho [S294(0); S302(100); S308(0)]	A0A804QFG0 1xPhospho [S302(100)]	A0A804QFG0; A0A804QDK8; A0A1D6IIC3; C0P8K3	0	1788.66	16																			No Quan Values	Not Found	Not Found	High	Not Found	Not Found	Not Found	High	2	894.834	0.13	0.00011	18.6948
FALSE	High	VPLSPGAR	[R].VPLSPGAR.[D]	1xPhospho [S4(100)]	0.0337561	0.00169742	1	2	1	26	A0A804QFA8	A0A804QFA8 [491-498]	A0A804QFA8 1xPhospho [S494(100)]	A0A804QFA8 1xPhospho [S494(100)]	A0A804QFA8; A0A1D6IE79	0	876.434	8	77.3	87.9	109.8	115.4	122.4	87.1	8.19227e+06	9.32178e+06	1.16419e+07	1.22338e+07	1.2972e+07	9233235	6.72015e+06	6.83608e+06	9.20575e+06	1.09239e+07	1.01494e+07	9233235		High	High	High	High	High	High	High	2	438.72	-0.22	-0.0001	18.2515
FALSE	High	LTSVPSPR	[R].LTSVPSPR.[V]	1xPhospho [S6(100)]	0.0155001	0.00101373	1	2	1	8	A0A804QFA8	A0A804QFA8 [483-490]	A0A804QFA8 1xPhospho [T484(0); S485(0); S488(100)]	A0A804QFA8 1xPhospho [S488(100)]	A0A804QFA8; A0A1D6IE79	0	936.455	8	69.4	72.7	139.9	113.1	123.4	81.5	1.76164e+06	1.847e+06	3.55229e+06	2.87194e+06	3.13471e+06	2.07108e+06	1.44508e+06	1.35449e+06	2.80894e+06	2564430	2.45262e+06	2.07108e+06		High	High	High	High	High	Peak Found	High	2	468.728	-5.89	-0.00276	18.091
FALSE	High	SKPIEAPEPSPTYVAEK	[R].SKPIEAPEPSPTYVAEK.[Q]	1xPhospho [S10(99.5)]	0.00014438	0.000163824	1	5	1	7	A0A804QFA8	A0A804QFA8 [247-263]	A0A804QFA8 1xPhospho [S247(0); S256(99.5); T258(0.5); Y259(0)]	A0A804QFA8 1xPhospho [S256(99.5)]	A0A1D6IE74; A0A804QFA8; A0A804QEZ5; A0A804QFP1; A0A1D6IE79	0	1922.91	17	82.1	87.6	84.9	80.1	153.9	111.4	602175	642360	622201	587353	1.128e+06	816778	493967	471072	492000	524462	882552	816778		High	High	High	High	High	High	High	2	961.962	1.15	0.00111	25.689
FALSE	High	EVVLDSAHTWR	[K].EVVLDSAHTWR.[L]	1xPhospho [T9(100)]	0.000469069	0.000163824	1	2	3	17	A0A804QEK3	A0A804QEK3 [511-521]	A0A804QEK3 1xPhospho [S516(0); T519(100)]	A0A804QEK3 1xPhospho [T519(100)]	A0A804QEK3; A0A804UEB1	0	1392.63	11	101.2	103.1	104.6	109.5	79.3	102.3	3.23005e+06	3.2927e+06	3.33937e+06	3.49476e+06	2.53292e+06	3.2665e+06	2.64963e+06	2.41469e+06	2.64058e+06	3.12056e+06	1.98178e+06	3.2665e+06		High	High	High	High	High	High	High	3	464.881	-0.98	-0.00045	27.5372
FALSE	High	SSSPQVSSLK	[K].SSSPQVSSLK.[S]	1xPhospho [S3(100)]	0.00558849	0.000332716	1	2	2	16	A0A804QEK3	A0A804QEK3 [588-597]	A0A804QEK3 1xPhospho [S588(0); S589(0); S590(100); S594(0); S595(0)]	A0A804QEK3 1xPhospho [S590(100)]	A0A804QEK3; A0A804UEB1	0	1099.5	10	114.6	104.9	106.6	99.5	74.3	100.1	3.25387e+06	2.97749e+06	3.02556e+06	2.82489e+06	2.1093e+06	2.84169e+06	2.66916e+06	2183525	2.39243e+06	2.52242e+06	1.65033e+06	2.84169e+06		High	High	High	High	High	High	High	2	550.255	-0.11	-6e-05	16.7366
FALSE	High	ALENMMHSDVLEAGAKSPERQDDEVAVLDTYEEEVTR	[K].ALENMMHSDVLEAGAKSPERQDDEVAVLDTYEEEVTR.[E]	2xOxidation [M5; M6]; 1xPhospho [S17(100)]	2.28924e-06	0.000163824	1	2	1	5	A0A804QEK3	A0A804QEK3 [534-570]	A0A804QEK3 1xPhospho [S541(0); S550(100); T563(0); Y564(0); T569(0)]	A0A804QEK3 1xPhospho [S550(100)]	A0A804QEK3; A0A804UEB1	2	4288.89	37	112.1	90.1	112.4	39.3	147.9	98.1	1.1392e+06	915949	1.14215e+06	399199	1.50314e+06	997200	934493	671707	903143	356456	1.17607e+06	997200		High	High	High	Peak Found	High	High	High	4	1072.98	0.92	0.00098	40.9828
FALSE	High	ALENMMHSDVLEAGAKSPERQDDEVAVLDTYEEEVTR	[K].ALENMMHSDVLEAGAKSPERQDDEVAVLDTYEEEVTR.[E]	1xOxidation [M]; 1xPhospho [S17(100)]	7.7769e-10	0.000163824	1	2	3	11	A0A804QEK3	A0A804QEK3 [534-570]	A0A804QEK3 1xPhospho [S541(0); S550(100); T563(0); Y564(0); T569(0)]	A0A804QEK3 1xPhospho [S550(100)]	A0A804QEK3; A0A804UEB1	2	4272.89	37	84.6	82.6	84.5	79.2	113.1	156.1	1.79136e+06	1.74915e+06	1.78988e+06	1.67802e+06	2.39575e+06	3.30688e+06	1.46946e+06	1.28273e+06	1.41533e+06	1.49835e+06	1.87445e+06	3.30688e+06		High	High	High	High	High	High	High	4	1068.98	-0.38	-0.00041	42.8833
FALSE	High	ALENMMHSDVLEAGAKSPERQDDEVAVLDTYEEEVTR	[K].ALENMMHSDVLEAGAKSPERQDDEVAVLDTYEEEVTR.[E]	1xPhospho [S17(100)]	2.97053e-10	0.000163824	1	2	2	8	A0A804QEK3	A0A804QEK3 [534-570]	A0A804QEK3 1xPhospho [S541(0); S550(100); T563(0); Y564(0); T569(0)]	A0A804QEK3 1xPhospho [S550(100)]	A0A804QEK3; A0A804UEB1	2	4256.9	37			88.4	149	136.2	226.5			1.06007e+06	1.78731e+06	1.63424e+06	2.71714e+06			838245	1.59594e+06	1.27864e+06	2.71714e+06		High	Not Found	High	Peak Found	High	High	High	4	1064.98	-2.27	-0.00241	45.5625
FALSE	High	SPERQDDEVAVLDTYEEEVTR	[K].SPERQDDEVAVLDTYEEEVTR.[E]	1xPhospho [S1(100)]	3.48973e-08	0.000163824	1	2	1	19	A0A804QEK3	A0A804QEK3 [550-570]	A0A804QEK3 1xPhospho [S550(100); T563(0); Y564(0); T569(0)]	A0A804QEK3 1xPhospho [S550(100)]	A0A804QEK3; A0A804UEB1	1	2560.11	21	122.8	107.5	129	77.1	80.9	82.8	1.74263e+06	1.52546e+06	1.83087e+06	1.09465e+06	1.14791e+06	1.17607e+06	1.42949e+06	1.11869e+06	1.44774e+06	977440	898130	1.17607e+06		High	High	High	High	High	High	High	3	854.041	0.22	0.00019	43.7164
FALSE	High	SSFSIPSPK	[K].SSFSIPSPK.[V]	1xPhospho [S7(100)]	0.000593701	0.000163824	1	2	3	47	A0A804QEK3	A0A804QEK3 [391-399]	A0A804QEK3 1xPhospho [S391(0); S392(0); S394(0); S397(100)]	A0A804QEK3 1xPhospho [S397(100)]	A0A804QEK3; A0A804UEB1	0	1029.47	9	98.3	95.1	95.9	72	127	111.6	1.84674e+07	1.78678e+07	1.80158e+07	1.35184e+07	2.3844e+07	2.09627e+07	1.51489e+07	13103228	14245860	12070934	1.86557e+07	2.09627e+07		High	High	High	High	High	High	High	2	515.237	2.37	0.00122	30.1509
FALSE	High	SQSFAAVTTSPTVVGEK	[K].SQSFAAVTTSPTVVGEK.[K]	1xPhospho [S3(100)]	6.98532e-08	0.000163824	1	2	2	17	A0A804QEK3	A0A804QEK3 [175-191]	A0A804QEK3 1xPhospho [S175(0); S177(100); T182(0); T183(0); S184(0); T186(0)]	A0A804QEK3 1xPhospho [S177(100)]	A0A804QEK3; A0A804UEB1	0	1788.84	17	102.3	101.3	106.3	106.6	100.1	83.4	3.54368e+06	3.51054e+06	3.68187e+06	3.69304e+06	3.46925e+06	2.89127e+06	2.9069e+06	2.57444e+06	2.9114e+06	3.29761e+06	2.71436e+06	2.89127e+06		High	High	High	High	High	High	High	2	894.924	-0.51	-0.00046	32.027
FALSE	High	APTPRPPPPASLQPESPGVFFSAAAAAAPLGTAHR	[K].APTPRPPPPASLQPESPGVFFSAAAAAAPLGTAHR.[R]	1xPhospho [S16(99.6)]	8.55609e-18	0.000163824	1	2	3	38	A0A804QEI0	A0A804QEI0 [23-57]	A0A804QEI0 1xPhospho [T25(0); S33(0.4); S38(99.6); S44(0); T54(0)]	A0A804QEI0 1xPhospho [S38(99.6)]	A0A804QEI0; A0A804QCR3	0	3514.76	35	93.9	81.4	69	126.5	86.1	143.1	4.01285e+06	3.47839e+06	2.94868e+06	5.40383e+06	3.68025e+06	6.11474e+06	3.29176e+06	2.55086e+06	2.33165e+06	4.82522e+06	2.87945e+06	6.11474e+06		High	High	High	High	High	High	High	4	879.45	3.95	0.00347	47.5398
FALSE	High	MQAPPAPSSVDLPLAVAPPPVK	[-].MQAPPAPSSVDLPLAVAPPPVK.[A]	1xAcetyl [N-Term]	0.0107818	0.000935544	1	2	1	2	A0A804QEI0	A0A804QEI0 [1-22]	A0A804QEI0 1xAcetyl [N-Term]	A0A804QEI0 1xAcetyl [N-Term]	A0A804QEI0; A0A804QCR3	0	2224.2	22		161.6	127.1		311.3			178124	140164		343159			130626	110833		268490			Not Found	Peak Found	Peak Found	Not Found	High	High	High	3	742.073	-0.48	-0.00036	50.634
FALSE	High	ATSGGEGATEEVPEIVK	[R].ATSGGEGATEEVPEIVK.[A]	1xPhospho [T2(99.8)]	1.46092e-08	0.000163824	1	3	2	121	A0A804QBE8	A0A804QBE8 [95-111]	A0A804QBE8 1xPhospho [T96(99.8); S97(0.2); T103(0)]	A0A804QBE8 1xPhospho [T96(99.8)]	A0A804QBE8; A0A804QEN9; A0A804QD19	0	1753.79	17	91.6	98.2	95.6	89	126.2	99.4	3.78347e+08	4.05982e+08	3.95075e+08	3.67632e+08	5.21634e+08	410924535	310359954	297725200	3.12402e+08	328268420	408130440	410924535		High	High	High	High	High	High	High	2	877.398	-0.24	-0.00021	33.1139
FALSE	High	RNSADYSAVETAAFLR	[R].RNSADYSAVETAAFLR.[A]	1xPhospho [S3(100)]	0.0574194	0.00372534	1	2	2	2	A0A804QAY6	A0A804QAY6 [90-105]	A0A804QAY6 1xPhospho [S92(100); Y95(0); S96(0); T100(0)]	A0A804QAY6 1xPhospho [S92(100)]	A0A1D6EPC6; A0A804QAY6	1	1850.84	16																			No Quan Values	Not Found	Not Found	High	Not Found	Not Found	High	High	3	617.618	-2.49	-0.00154	39.3741
FALSE	High	QGSSLTLPR	[R].QGSSLTLPR.[MT]	1xPhospho [S3(99.5)]	0.0378577	0.00206406	1	4	2	5	A0A804QAV4	A0A804QAV4 [100-108]	A0A804QAV4 1xPhospho [S102(99.5); S103(0.5); T105(0)]	A0A804QAV4 1xPhospho [S102(99.5)]	B4F831; A0A804MNU7; A0A804QAV4; A0A804MNU9	0	1038.5	9	102.1	103.8	82.9	101.3	95.5	114.4	1.16407e+06	1.18302e+06	945163	1.15404e+06	1.08806e+06	1.30353e+06	954895	867564	747380	1.03048e+06	851303	1.30353e+06		Peak Found	Peak Found	High	High	High	High	High	2	519.753	1.67	0.00087	26.4944
FALSE	High	DDSGVLSPYSFSR	[R].DDSGVLSPYSFSR.[R]	1xPhospho [S7(100)]	0.000487857	0.000163824	1	3	2	11	A0A804QA55	A0A804QA55 [71-83]	A0A804QA55 1xPhospho [S73(0); S77(100); Y79(0); S80(0); S82(0)]	A0A804QA55 1xPhospho [S77(100)]	A0A804QA55; A0A804UDI0; B4FU39	0	1509.63	13	100.6	96.1	86.2	76.1	118.3	122.7	861533	823681	738227	652263	1.0137e+06	1.05141e+06	706720	604043	583746	582423	793124	1.05141e+06		High	High	High	High	High	High	High	2	755.315	-1.83	-0.00138	38.5301
FALSE	High	FNYDGSIMMTASHLPYTR	[R].FNYDGSIMMTASHLPYTR.[N]	1xPhospho [S12(99.5)]	0.00500214	0.000163824	1	1	1	8	A0A804Q925	A0A804Q925 [175-192]	A0A804Q925 1xPhospho [Y177(0); S180(0); T184(0); S186(99.5); Y190(0); T191(0.6)]	A0A804Q925 1xPhospho [S186(99.5)]	A0A804Q925	0	2183.93	18	122.7	81.2	58.7	75.9	147.7	113.8	850089	562744	406361	525468	1.02349e+06	788309	697332	412686	321326	469204	800785	788309		High	High	Peak Found	High	High	Peak Found	High	3	728.648	0.06	4e-05	43.4078
FALSE	High	FNYDGSIMMTASHLPYTR	[R].FNYDGSIMMTASHLPYTR.[N]	2xOxidation [M8; M9]; 1xPhospho [S12(100)]	0.022394	0.00121691	1	1	1	5	A0A804Q925	A0A804Q925 [175-192]	A0A804Q925 1xPhospho [Y177(0); S180(0); T184(0); S186(100); Y190(0); T191(0)]	A0A804Q925 1xPhospho [S186(100)]	A0A804Q925	0	2215.92	18	159	91.1	124.1	59	103.7	63.1	1.43537e+06	822355	1.12027e+06	532792	936552	570127	1.17744e+06	603070	885843	475744	732765	570127		High	Peak Found	Peak Found	Peak Found	High	High	High	3	739.31	-1.52	-0.00113	34.8561
FALSE	High	FNYDGSIMMTASHLPYTR	[R].FNYDGSIMMTASHLPYTR.[N]	1xOxidation [M]; 1xPhospho [S12(100)]	0.0019025	0.000163824	1	1	2	20	A0A804Q925	A0A804Q925 [175-192]	A0A804Q925 1xPhospho [Y177(0); S180(0); T184(0); S186(100); Y190(0); T191(0)]	A0A804Q925 1xPhospho [S186(100)]	A0A804Q925	0	2199.92	18	84.4	104.4	98.7	81.4	131.6	99.5	892973	1.10439e+06	1.0437e+06	860453	1.39131e+06	1.05185e+06	732510	809900	825296	768321	1.08857e+06	1.05185e+06		High	High	High	High	High	High	High	3	733.98	1.34	0.00098	39.9483
FALSE	High	SITMLRPAALSVATSPR	[R].SITMLRPAALSVATSPR.[S]	1xPhospho [T3(100)]	0.000312597	0.000163824	1	1	1	2	A0A804Q902	A0A804Q902 [52-68]	A0A804Q902 1xPhospho [S52(0); T54(100); S62(0); T65(0); S66(0)]	A0A804Q902 1xPhospho [T54(100)]	A0A804Q902	0	1850.96	17																			No Quan Values	Not Found	Not Found	Not Found	Not Found	High	Not Found	High	3	617.657	0.82	0.0005	41.6818
FALSE	High	HASFSPSSAAPSPTAEGAAPPAVTR	[K].HASFSPSSAAPSPTAEGAAPPAVTR.[S]	1xPhospho [S3(99.2)]	1.76987e-07	0.000163824	1	1	2	11	A0A804Q902	A0A804Q902 [27-51]	A0A804Q902 1xPhospho [S29(99.2); S31(0.8); S33(0); S34(0); S38(0); T40(0); T50(0)]	A0A804Q902 1xPhospho [S29(99.2)]	A0A804Q902	0	2444.12	25	141.4	78.2	88.3	97.2	93.3	101.7	1.72289e+06	952569	1.07547e+06	1.18372e+06	1.13626e+06	1.23971e+06	1.4133e+06	698562	850420	1.05697e+06	889016	1.23971e+06		High	High	High	High	High	High	High	3	815.379	-0.38	-0.00031	28.2957
FALSE	High	TVTGPFSMSR	[R].TVTGPFSMSR.[K]	1xOxidation [M8]; 1xPhospho [T3(100)]	0.0297053	0.0014757	1	3	1	8	A0A804Q8Q9	A0A804Q8Q9 [476-485]	A0A804Q8Q9 1xPhospho [T476(0); T478(100); S482(0); S484(0)]	A0A804Q8Q9 1xPhospho [T478(100)]	A0A804Q8Q9; A0A804Q661; C0PP98	0	1178.49	10	81.7	77.4	107.7	69.3	143.3	120.7	1.64839e+06	1.56275e+06	2.17313e+06	1.39787e+06	2.89259e+06	2436423	1.35218e+06	1.14603e+06	1.71839e+06	1.24819e+06	2263186	2436423		High	High	High	High	High	Peak Found	High	2	589.75	0.61	0.00036	24.0768
FALSE	High	TVTGPFSMSR	[R].TVTGPFSMSR.[K]	1xPhospho [T3(100)]	0.00468628	0.000163824	1	3	1	12	A0A804Q8Q9	A0A804Q8Q9 [476-485]	A0A804Q8Q9 1xPhospho [T476(0); T478(100); S482(0); S484(0)]	A0A804Q8Q9 1xPhospho [T478(100)]	A0A804Q8Q9; A0A804Q661; C0PP98	0	1162.5	10	95.3	74.8	86	96.3	138.3	109.3	2.30618e+06	1.80879e+06	2.08071e+06	2.33095e+06	3.34565e+06	2.64536e+06	1.89177e+06	1.32647e+06	1.6453e+06	2081363	2.61766e+06	2.64536e+06		High	High	High	High	High	High	High	2	581.751	-0.61	-0.00035	31.5293
FALSE	High	SDSIVIDEVELQR	[R].SDSIVIDEVELQR.[H]	1xPhospho [S3(100)]	2.99411e-06	0.000163824	1	2	3	28	A0A804Q8H8	A0A804Q8H8 [34-46]	A0A804Q8H8 1xPhospho [S34(0); S36(100)]	A0A804Q8H8 1xPhospho [S36(100)]	A0A804Q8H8; B6T6P3	0	1582.74	13	83.1	74.1	74.6	95.1	157.7	115.4	3.65572e+06	3.25632e+06	3.27869e+06	4.17938e+06	6.93531e+06	5.07391e+06	2.9988e+06	2.388e+06	2.5926e+06	3.73188e+06	5.42624e+06	5.07391e+06		High	High	High	High	High	High	High	2	791.871	-0.23	-0.00018	41.7082
FALSE	High	WSPQMPDSSDGR	[R].WSPQMPDSSDGR.[R]	1xPhospho [S2(100)]	0.00847768	0.000793164	1	2	1	2	A0A804Q6M9	A0A804Q6M9 [347-358]	A0A804Q6M9 1xPhospho [S348(100); S354(0); S355(0)]	A0A804Q6M9 1xPhospho [S348(100)]	A0A804Q6M9; A0A1D6ME26	0	1442.54	12																			No Quan Values	Not Found	Not Found	High	High	Not Found	Not Found	High	2	721.773	-0.96	-0.00069	28.1665
FALSE	High	TTDASPGAFQR	[R].TTDASPGAFQR.[S]	1xPhospho [S5(100)]	0.0134421	0.00101373	1	2	2	5	A0A804Q6M9	A0A804Q6M9 [331-341]	A0A804Q6M9 1xPhospho [T331(0); T332(0); S335(100)]	A0A804Q6M9 1xPhospho [S335(100)]	A0A804Q6M9; A0A1D6ME26	0	1230.52	11	89.5	87.4	112.6	110.6	116.1	83.7	1.5972e+06	1.5596e+06	2.01005e+06	1.97445e+06	2.07273e+06	1.49363e+06	1.31019e+06	1143723	1.58943e+06	1.76304e+06	1.62172e+06	1.49363e+06		Peak Found	High	High	High	Peak Found	High	High	2	615.762	1.29	0.0008	18.9397
FALSE	High	SLDAEADLRVPIEAEMSEDTADDDISSR	[R].SLDAEADLRVPIEAEMSEDTADDDISSR.[A]	1xPhospho [T20(99.9)]	0.0219656	0.00121691	1	3	1	1	A0A804Q6M2	A0A804Q6M2 [118-145]	A0A804Q6M2 1xPhospho [S118(0); S134(0); T137(99.9); S143(0); S144(0)]	A0A804Q6M2 1xPhospho [T137(99.9)]	A0A804Q6M2; A0A804Q3P8; B4G1K7	1	3130.34	28																			No Quan Values	Not Found	Not Found	Not Found	Not Found	High	Not Found	High	3	1044.12	-0.68	-0.0007	44.0363
FALSE	High	SLDAEADLRVPIEAEMSEDTADDDISSR	[R].SLDAEADLRVPIEAEMSEDTADDDISSR.[A]	1xOxidation [M16]; 1xPhospho [T20(99.3)]	7.39009e-06	0.000163824	1	3	2	3	A0A804Q6M2	A0A804Q6M2 [118-145]	A0A804Q6M2 1xPhospho [S118(0); S134(0.7); T137(99.3); S143(0); S144(0)]	A0A804Q6M2 1xPhospho [T137(99.3)]	A0A804Q6M2; A0A804Q3P8; B4G1K7	1	3146.34	28		165.6	103.8		330.7			412675	258590		824165			302633	204478		644833			Not Found	High	Peak Found	Not Found	High	High	High	3	1049.45	-2.97	-0.00312	40.2235
FALSE	High	VPIEAEMSEDTADDDISSR	[R].VPIEAEMSEDTADDDISSR.[A]	1xPhospho [T11(100)]	2.41233e-06	0.000163824	1	3	2	11	A0A804Q6M2	A0A804Q6M2 [127-145]	A0A804Q6M2 1xPhospho [S134(0); T137(100); S143(0); S144(0)]	A0A804Q6M2 1xPhospho [T137(100)]	A0A804Q6M2; A0A804Q3P8; B4G1K7	0	2159.87	19				343.3		256.7				990442		740669				884392		740669		High	Not Found	High	High	Not Found	High	High	2	1080.44	-2.22	-0.0024	31.166
FALSE	High	DLIIGQPTGSELGGR	[R].DLIIGQPTGSELGGR.[A]	1xPhospho [S10(99.6)]	0.000411513	0.000163824	1	1	2	9	A0A804Q556	A0A804Q556 [461-475]	A0A804Q556 1xPhospho [T468(0.5); S470(99.6)]	A0A804Q556 1xPhospho [S470(99.6)]	A0A804Q556	0	1592.77	15	120.7	118.5	130.4	76.1	93.4	60.8	2.4006e+06	2.35671e+06	2.59496e+06	1.51421e+06	1.85878e+06	1210268	1.96922e+06	1.72828e+06	2.05194e+06	1.35207e+06	1.45432e+06	1210268		High	High	High	Peak Found	High	Peak Found	High	2	796.886	-2.37	-0.00188	38.3435
FALSE	High	WLPNVQDWEENSTR	[R].WLPNVQDWEENSTR.[S]	1xPhospho [S12(99.6)]	0.118675	0.00833439	1	1	1	3	A0A804Q556	A0A804Q556 [282-295]	A0A804Q556 1xPhospho [S293(99.6); T294(0.4)]	A0A804Q556 1xPhospho [S293(99.6)]	A0A804Q556	0	1853.79	14																			No Quan Values	Not Found	Not Found	High	High	Not Found	High	High	2	927.396	-0.38	-0.00035	43.8173
FALSE	High	LVDNFSSPGSSFSR	[R].LVDNFSSPGSSFSR.[S]	1xPhospho [S11(99.5)]	0.0567054	0.00372534	1	3	2	3	A0A804Q553	A0A804Q553 [305-318]	A0A804Q553 1xPhospho [S310(0); S311(0); S314(0.5); S315(99.5); S317(0)]	A0A804Q553 1xPhospho [S315(99.5)]	A0A804Q553; A0A804Q6P5; A0A1D6HVN7	0	1579.68	14																			No Quan Values	Not Found	Not Found	Not Found	High	High	High	High	2	790.341	-2.36	-0.00187	32.1388
FALSE	High	TAAKAKPAAASGSPWYGPDR	[K].TAAKAKPAAASGSPWYGPDR.[V]	1xPhospho [T1(100)]	0.00799563	0.000793164	1	2	1	4	A0A804Q539	A0A804Q539 [36-55]	A0A804Q539 1xPhospho [T36(100); S46(0); S48(0); Y51(0)]	A0A804Q539 1xPhospho [T36(100)]	A0A804Q539; P06671	1	2081.98	20			381	219					993234	570908					785392	509778				High	High	Peak Found	High	Not Found	High	High	3	694.667	2.53	0.00175	31.0382
FALSE	High	FGGGHSSALISSPK	[R].FGGGHSSALISSPK.[G]	1xPhospho [S12(99.1)]	0.00759007	0.000652825	1	1	2	5	A0A804Q344	A0A804Q344 [537-550]	A0A804Q344 1xPhospho [S542(0); S543(0); S547(0.9); S548(99.1)]	A0A804Q344 1xPhospho [S548(99.1)]	A0A804Q344	0	1424.66	14	92.8	70.1	99.2	132.6	114.8	90.5	1.52874e+06	1.1559e+06	1.63499e+06	2.18578e+06	1.89114e+06	1.49173e+06	1.25403e+06	847677	1.29286e+06	1.95174e+06	1.47964e+06	1.49173e+06		High	High	High	High	High	Peak Found	High	2	712.832	-0.73	-0.00052	22.1863
FALSE	High	DDSSSLASSISGSPR	[K].DDSSSLASSISGSPR.[R]	1xPhospho [S13(99.7)]	0.00032089	0.000163824	1	1	1	7	A0A804Q344	A0A804Q344 [437-451]	A0A804Q344 1xPhospho [S439(0); S440(0); S441(0); S444(0); S445(0); S447(0.4); S449(99.7)]	A0A804Q344 1xPhospho [S449(99.7)]	A0A804Q344	0	1545.64	15	96.6	99.2	129.8	126.4	47.4	100.7	731991	751660	983389	958284	358958	763009	600456	551226	777606	855677	280852	763009		High	High	High	High	High	High	High	2	773.326	1.13	0.00087	25.2115
FALSE	High	SKDDSSSLASSISGSPR	[R].SKDDSSSLASSISGSPR.[R]	1xPhospho [S15(100)]	0.00029088	0.000163824	1	1	2	4	A0A804Q344	A0A804Q344 [435-451]	A0A804Q344 1xPhospho [S435(0); S439(0); S440(0); S441(0); S444(0); S445(0); S447(0); S449(100)]	A0A804Q344 1xPhospho [S449(100)]	A0A804Q344	1	1760.77	17	119.7	98.9	142	97.1	79.1	63.2	1.05224e+06	869285	1.24787e+06	853541	695572	555892	863159	637486	986742	762149	544221	555892		High	High	High	Peak Found	High	Peak Found	High	2	880.889	0.69	0.00061	20.9576
FALSE	High	TVLSDEEEDEFEADEEDPRPSR	[R].TVLSDEEEDEFEADEEDPRPSR.[R]	1xPhospho [S4(100)]	1.94744e-05	0.000163824	1	2	1	8	A0A804Q1U3	A0A804Q1U3 [4-25]	A0A804Q1U3 1xPhospho [T4(0); S7(100); S24(0)]	A0A804Q1U3 1xPhospho [S7(100)]	A0A804Q1U3; A0A1D6M795	0	2674.07	22	111.9	82	127.6	112.1	84.1	82.4	1.82668e+06	1.33931e+06	2.08268e+06	1.82961e+06	1.37264e+06	1.3447e+06	1.49843e+06	982179	1.64686e+06	1.6337e+06	1.07397e+06	1.3447e+06		High	High	High	High	High	High	High	3	892.026	-1.89	-0.00168	32.2569
FALSE	High	AGTVSSNITQAIEEFK	[K].AGTVSSNITQAIEEFK.[K]	1xPhospho [T3(98.4)]	0.0025699	0.000163824	1	2	2	5	A0A804Q152	A0A804Q152 [249-264]	A0A804Q152 1xPhospho [T251(98.4); S253(0.8); S254(0.8); T257(0)]	A0A804Q152 1xPhospho [T251(98.4)]	A0A804Q152; A0A1D6M323	0	1774.83	16																			No Quan Values	High	High	Not Found	High	High	Not Found	High	2	887.915	-2.29	-0.00203	50.5332
FALSE	High	LSSSLQDLPTFTR	[R].LSSSLQDLPTFTR.[I]	1xPhospho [S4(99.4)]	0.0136175	0.00101373	1	1	2	4	A0A804Q0Z3	A0A804Q0Z3 [3-15]	A0A804Q0Z3 1xPhospho [S4(0); S5(0.6); S6(99.4); T12(0); T14(0)]	A0A804Q0Z3 1xPhospho [S6(99.4)]	A0A804Q0Z3	0	1544.74	13	203.9	235.3	160.8				378217	436508	298284				310253	320111	235866					High	High	Peak Found	High	High	Not Found	High	2	772.874	3.89	0.003	41.092
FALSE	High	IGQLNDEPNGYEDDVIEDDEISPR	[R].IGQLNDEPNGYEDDVIEDDEISPR.[K]	1xPhospho [S22(100)]	0.000121782	0.000163824	1	7	1	8	A0A804PXZ5	A0A804PXZ5 [493-516]	A0A804PXZ5 1xPhospho [Y503(0); S514(100)]	A0A804PXZ5 1xPhospho [S514(100)]	A0A804PXZ5; A0A804Q007; C0P9P8; A0A804UB84; A0A804Q024; A0A804PZE2; A0A804PXP4	0	2812.18	24			107.4	151.1	142.9	198.6			575152	809600	765421	1.06373e+06			454796	722913	598871	1.06373e+06		High	High	High	High	High	High	High	3	938.064	-1.79	-0.00168	39.0745
FALSE	High	AESPTAGSVYGK	[R].AESPTAGSVYGK.[E]	1xPhospho [S3(100)]	0.00209853	0.000163824	1	1	2	4	A0A804PXT3	A0A804PXT3 [1035-1046]	A0A804PXT3 1xPhospho [S1037(100); T1039(0); S1042(0); Y1044(0)]	A0A804PXT3 1xPhospho [S1037(100)]	A0A804PXT3	0	1246.54	12	85.1	72.1	99.4	99.3	142.4	101.7	1.09876e+06	931224	1.28384e+06	1.28194e+06	1.83901e+06	1.3138e+06	901317	682909	1.01519e+06	1.14468e+06	1.43886e+06	1.3138e+06		High	Peak Found	Peak Found	Peak Found	High	High	High	2	623.769	-3.66	-0.00228	17.0757
FALSE	High	RTESSAPIFNMEDIEEGIEGYEDER	[K].RTESSAPIFNMEDIEEGIEGYEDER.[S]	1xOxidation [M11]; 1xPhospho [T2(99.2)]	0.000176865	0.000163824	1	6	1	1	A0A804PXT0	A0A804PXT0 [661-685]	A0A804PXT0 1xPhospho [T662(99.2); S664(0.8); S665(0); Y681(0)]	A0A804PXT0 1xPhospho [T662(99.2)]	A0A804PXT0; A0A804PDY8; K7V1Z8; A0A804QQF0; Q9LLI8; A0A804UJC3	1	3012.25	25																			No Quan Values	Not Found	Not Found	Not Found	High	Not Found	Not Found	High	3	1004.76	1.98	0.00199	45.112
FALSE	High	RTESSAPIFNMEDIEEGIEGYEDER	[K].RTESSAPIFNMEDIEEGIEGYEDER.[S]	1xPhospho [S4(98.9)]	7.69092e-09	0.000163824	1	6	2	4	A0A804PXT0	A0A804PXT0 [661-685]	A0A804PXT0 1xPhospho [T662(0.5); S664(98.9); S665(0.5); Y681(0)]	A0A804PXT0 1xPhospho [S664(98.9)]	A0A804PXT0; A0A804PDY8; K7V1Z8; A0A804QQF0; Q9LLI8; A0A804UJC3	1	2996.25	25	90.3	121.6		165.8	87.2	135.1	417125	561746		765864	402938	624390	342169	411954		683860	315262	624390		High	Peak Found	Not Found	High	Peak Found	High	High	3	999.42	-2.07	-0.00207	50.463
FALSE	High	LTSGQQISGEIPDASPDR	[R].LTSGQQISGEIPDASPDR.[H]	1xPhospho [S8(100)]	0.000105447	0.000163824	1	4	1	4	A0A804PXT0	A0A804PXT0 [134-151]	A0A804PXT0 1xPhospho [T135(0); S136(0); S141(100); S148(0)]	A0A804PXT0 1xPhospho [S141(100)]	A0A804PXT0; K7V1Z8; A0A804QQF0; Q9LLI8	0	1950.88	18	122.1		132.2	166.8	178.9		410136		443989	560151	601024		336436		351080	500174	470245			High	High	Peak Found	High	High	Not Found	High	2	975.946	2.49	0.00243	28.092
FALSE	High	AAVVAELFGDATEGGSDQPLPSPR	[R].AAVVAELFGDATEGGSDQPLPSPR.[E]	1xPhospho [S22(100)]	1.00528e-05	0.000163824	1	4	1	23	A0A804PXR0	A0A804PXR0 [3361-3384]	A0A804PXR0 1xPhospho [T3372(0); S3376(0); S3382(100)]	A0A804PXR0 1xPhospho [S3382(100)]	A0A804PXR0; A0A804PWX0; A0A804PX73; A0A804PWH5	0	2464.14	24	52.8	73.8	79.8	127.2	141.3	125.1	1.50202e+06	2.09646e+06	2.26715e+06	3.61681e+06	4.01591e+06	3.55648e+06	1232113	1.53743e+06	1.79273e+06	3229548	3.14208e+06	3.55648e+06		High	High	High	High	High	High	High	3	822.048	-4.2	-0.00345	48.5614
FALSE	High	ASPGVELR	[K].ASPGVELR.[G]	1xPhospho [S2(100)]	0.0847652	0.00585821	1	5	1	17	A0A804PXR0	A0A804PXR0 [2805-2812]	A0A804PXR0 1xPhospho [S2806(100)]	A0A804PXR0 1xPhospho [S2806(100)]	A0A804PXR0; A0A804PYN5; A0A804PWX0; A0A804PX73; A0A804PWH5	0	908.424	8	100	79.7	87.8	109.3	129.9	93.4	802280	639724	704261	876762	1.04197e+06	749432	658114	469138	556888	782884	815244	749432		High	High	High	High	High	High	High	2	454.715	-0.84	-0.00038	19.8347
FALSE	High	ERDVSSIQSTSNELPNINSPLYEK	[K].ERDVSSIQSTSNELPNINSPLYEK.[S]	1xPhospho [S19(100)]	1.68288e-06	0.000163824	1	5	1	6	A0A804PXR0	A0A804PXR0 [1603-1626]	A0A804PXR0 1xPhospho [S1607(0); S1608(0); S1611(0); T1612(0); S1613(0); S1621(100); Y1624(0)]	A0A804PXR0 1xPhospho [S1621(100)]	A0A804PXR0; A0A804PYN5; A0A804PWX0; A0A804PX73; A0A804PWH5	1	2800.3	24	136.2	141.9	168.7		153.2		797586	831185	987758		896808		654263	609546	781062		701669			High	High	High	High	High	Not Found	High	3	934.103	-3.46	-0.00323	37.1208
FALSE	High	QVSVDVPDVR	[R].QVSVDVPDVR.[G]	1xPhospho [S3(100)]	0.0161135	0.00101373	2	4	1	2	A0A804PXF1; A0A804R8A0	A0A804PXF1 [378-387]; A0A804R8A0 [378-387]	A0A804PXF1 1xPhospho [S380(100)]; A0A804R8A0 1xPhospho [S380(100)]	A0A804PXF1 1xPhospho [S380(100)]; A0A804R8A0 1xPhospho [S380(100)]	A0A804PXF1; A0A804UAN9; A0A804R8A0; B1P2H4	0	1193.56	10	193.6	139.6			161.6	105.2	572555	412900			477921	311016	469670	302798			373929	311016	Shared	High	Peak Found	Not Found	Not Found	High	Peak Found	High	2	597.282	0.72	0.00043	30.979
FALSE	High	HTYVLDDPFDDPPQLAELIPENSPTGKPR	[K].HTYVLDDPFDDPPQLAELIPENSPTGKPR.[D]	1xPhospho [S23(99.2)]	1.36749e-05	0.000163824	1	1	1	2	A0A804PW16	A0A804PW16 [158-186]	A0A804PW16 1xPhospho [T159(0); Y160(0); S180(99.2); T182(0.8)]	A0A804PW16 1xPhospho [S180(99.2)]	A0A804PW16	0	3341.57	29																			No Quan Values	Not Found	Not Found	Not Found	High	Not Found	High	High	3	1114.53	-1.31	-0.00146	49.368
FALSE	High	VELGTGTTDANIDEWLEGTSFVQR	[K].VELGTGTTDANIDEWLEGTSFVQR.[S]	1xPhospho [S20(100)]	7.73665e-06	0.000163824	1	4	1	4	A0A804PUM0	A0A804PUM0 [223-246]	A0A804PUM0 1xPhospho [T227(0); T229(0); T230(0); T241(0); S242(100)]	A0A804PUM0 1xPhospho [S242(100)]	A0A804PUM0; A0A804PD53; B4FIR2; B4FE49	0	2718.23	24				198.8	187.2	214				1.16374e+06	1.09619e+06	1.25308e+06				1.03914e+06	857667	1.25308e+06		Not Found	Not Found	Not Found	High	High	High	High	3	906.747	-0.55	-0.0005	50.7006
FALSE	High	SYSFNGPSGR	[K].SYSFNGPSGR.[D]	1xPhospho [S3(100)]	0.00624322	0.000494932	1	2	1	4	A0A804PTW8	A0A804PTW8 [30-39]	A0A804PTW8 1xPhospho [S30(0); Y31(0); S32(100); S37(0)]	A0A804PTW8 1xPhospho [S32(100)]	A0A804PTW8; B4FSH7	0	1151.45	10	70.2	84.5	92.6	139	120.1	93.6	561150	675650	739844	1.11115e+06	959497	748110	460314	495484	585025	992177	750718	748110		High	Peak Found	Peak Found	High	High	High	High	2	576.226	-5.74	-0.00331	21.9632
FALSE	High	HLEDDSEVDEDDEVIYK	[K].HLEDDSEVDEDDEVIYK.[I]	1xPhospho [S6(100)]	0.00551611	0.000332716	1	3	1	5	A0A804PTM3	A0A804PTM3 [50-66]	A0A804PTM3 1xPhospho [S55(100); Y65(0)]	A0A804PTM3 1xPhospho [S55(100)]	A0A804PTM3; A0A1D6LIV5; A0A804PSG0	0	2129.84	17																			No Quan Values	Not Found	Not Found	High	High	Not Found	Not Found	High	2	1065.43	0.97	0.00103	28.1423
FALSE	High	IFQGDYYSTGSPVDK	[K].IFQGDYYSTGSPVDK.[A]	1xPhospho [S11(100)]	1.0033e-06	0.000163824	1	2	1	9	A0A804PSB8	A0A804PSB8 [306-320]	A0A804PSB8 1xPhospho [Y311(0); Y312(0); S313(0); T314(0); S316(100)]	A0A804PSB8 1xPhospho [S316(100)]	A0A804PSB8; B4FSV6	0	1756.75	15	90.7	109.2	104.5	105	99.4	91.1	3.28462e+06	3.95259e+06	3.78099e+06	3.80216e+06	3.59899e+06	3.29774e+06	2.69439e+06	2.89861e+06	2989787	3.39505e+06	2.81588e+06	3.29774e+06		High	High	High	High	High	High	High	2	878.877	0.52	0.00046	29.9117
FALSE	High	TNVDPSISIPGFVSSQIDNPTTTK	[R].TNVDPSISIPGFVSSQIDNPTTTK.[N]	1xPhospho [S15(99.6)]	3.22403e-05	0.000163824	1	2	2	4	A0A804PS11	A0A804PS11 [835-858]	A0A804PS11 1xPhospho [T835(0); S840(0); S842(0); S848(0.4); S849(99.6); T855(0); T856(0); T857(0)]	A0A804PS11 1xPhospho [S849(99.6)]	A0A804PS11; A0A804PT82	0	2598.23	24	152.4	193.9	148.2		105.5		577662	734809	561397		399737		473859	538868	443920		312757			High	High	High	Not Found	High	Not Found	High	3	866.752	2.88	0.00249	48.143
FALSE	High	LSKSEDSLNPELLIR	[R].LSKSEDSLNPELLIR.[Q]	1xPhospho [S4(100)]	1.12141e-06	0.000163824	1	2	2	46	A0A804PS11	A0A804PS11 [553-567]	A0A804PS11 1xPhospho [S554(0); S556(100); S559(0)]	A0A804PS11 1xPhospho [S556(100)]	A0A804PS11; A0A804PT82	1	1793.9	15	86.3	80.8	87.8	107.4	128	109.8	6.52817e+06	6.11119e+06	6.63905e+06	8.12507e+06	9.68514e+06	8.30371e+06	5355083	4.48161e+06	5.24977e+06	7.25509e+06	7.57773e+06	8.30371e+06		High	High	High	High	High	High	High	2	897.456	0.68	0.00061	41.1589
FALSE	High	SEDSLNPELLIR	[K].SEDSLNPELLIR.[Q]	1xPhospho [S1(100)]	0.000105447	0.000163824	1	2	1	17	A0A804PS11	A0A804PS11 [556-567]	A0A804PS11 1xPhospho [S556(100); S559(0)]	A0A804PS11 1xPhospho [S556(100)]	A0A804PS11; A0A804PT82	0	1465.69	12	103.2	108.6	97.4	126.5	72.3	92.1	1.74842e+06	1.84019e+06	1.65059e+06	2.14328e+06	1.22499e+06	1.56138e+06	1.43423e+06	1.3495e+06	1.30519e+06	1.91379e+06	958441	1.56138e+06		High	High	High	High	High	High	High	2	733.348	-3.34	-0.00245	45.5228
FALSE	High	VFHSEWIPR	[R].VFHSEWIPR.[E]	1xPhospho [S4(100)]	0.00734705	0.000652825	1	2	1	38	A0A804PS11	A0A804PS11 [536-544]	A0A804PS11 1xPhospho [S539(100)]	A0A804PS11 1xPhospho [S539(100)]	A0A804PS11; A0A804PT82	0	1250.57	9	100.6	84.4	101.6	128.4	106.2	78.7	2.17029e+06	1.81959e+06	2.19021e+06	2.76975e+06	2.29064e+06	1.69728e+06	1.7803e+06	1.33439e+06	1.73189e+06	2.47319e+06	1.79221e+06	1.69728e+06		High	High	High	High	High	High	High	2	625.79	0.03	2e-05	32.9739
FALSE	High	SLDQQSYQDAQTEASVK	[R].SLDQQSYQDAQTEASVK.[E]	1xPhospho [S1(100)]	2.20105e-06	0.000163824	1	2	1	8	A0A804PS11	A0A804PS11 [399-415]	A0A804PS11 1xPhospho [S399(100); S404(0); Y405(0); T410(0); S413(0)]	A0A804PS11 1xPhospho [S399(100)]	A0A804PS11; A0A804PT82	0	1977.84	17	130.6	100.5	149.9	141.6		77.4	1.10403e+06	849268	1.26723e+06	1.19731e+06		653825	905637	622807	1.00206e+06	1.06911e+06		653825		High	High	High	Peak Found	Not Found	High	High	2	989.423	-2.62	-0.00259	23.6931
FALSE	High	VPSGGGSSQGLFR	[R].VPSGGGSSQGLFR.[G]	1xPhospho [S3(100)]	2.38565e-05	0.000163824	1	3	3	49	A0A804PS11	A0A804PS11 [112-124]	A0A804PS11 1xPhospho [S114(100); S118(0); S119(0)]	A0A804PS11 1xPhospho [S114(100)]	A0A804PT27; A0A804PS11; A0A804PT82	0	1328.6	13	89.3	74.2	84.8	80.8	138.8	132.1	3.07736e+06	2.55442e+06	2.92149e+06	2.78344e+06	4.78265e+06	4.54955e+06	2.52437e+06	1.87327e+06	2310141	2.48541e+06	3.74198e+06	4.54955e+06		High	High	High	High	High	High	High	2	664.804	0.24	0.00016	27.8863
FALSE	High	NTLVSGGVR	[R].NTLVSGGVR.[G]	1xPhospho [S5(100)]	0.121507	0.0086251	1	3	1	1	A0A804PS11	A0A804PS11 [1077-1085]	A0A804PS11 1xPhospho [T1078(0); S1081(100)]	A0A804PS11 1xPhospho [S1081(100)]	A0A1D6KF52; A0A804PS11; A0A804PT82	0	982.472	9	121.4	118	135.5	76	63.7	85.3	1.78236e+06	1.73225e+06	1.98975e+06	1.11642e+06	935836	1.25314e+06	1.46207e+06	1.27033e+06	1.57338e+06	996877	732205	1.25314e+06		High	Peak Found	Peak Found	Peak Found	Peak Found	Peak Found	High	2	491.739	-1.81	-0.00089	20.8199
FALSE	High	VTVLPSNSGAQVPSGSPVQRPK	[K].VTVLPSNSGAQVPSGSPVQRPK.[E]	1xPhospho [S16(98.7)]	0.0519389	0.00317185	1	5	2	2	A0A804PS04	A0A804PS04 [734-755]	A0A804PS04 1xPhospho [T735(0); S739(0); S741(0); S747(1.3); S749(98.7)]	A0A804PS04 1xPhospho [S749(98.7)]	A0A804PU62; A0A804PS04; A0A804UA60; A0A804UA73; A0A1D6LIX2	0	2285.16	22																			No Quan Values	Not Found	High	Not Found	Not Found	Not Found	High	High	3	762.393	0.19	0.00015	27.9779
FALSE	High	AASFGELLR	[R].AASFGELLR.[K]	1xPhospho [S3(100)]	0.0259632	0.00121691	1	4	1	20	A0A804PS04	A0A804PS04 [67-75]	A0A804PS04 1xPhospho [S69(100)]	A0A804PS04 1xPhospho [S69(100)]	A0A804PU62; A0A804PS04; A0A804UA60; A0A1D6LIX2	0	1043.49	9	62.8	62.5	85.2	120.9	150.2	118.3	604363	601428	819737	1.16313e+06	1.44432e+06	1.13765e+06	495762	441055	648200	1.03858e+06	1.13005e+06	1.13765e+06		High	High	High	High	High	High	High	2	522.248	-3.07	-0.0016	42.741
FALSE	High	DSVASAGSSAHNSEASEYSGLVEGMSPR	[K].DSVASAGSSAHNSEASEYSGLVEGMSPR.[A]	1xPhospho [S26(100)]	0.00122748	0.000163824	1	3	1	2	A0A804PS04	A0A804PS04 [186-213]	A0A804PS04 1xPhospho [S187(0); S190(0); S193(0); S194(0); S198(0); S201(0); Y203(0); S204(0); S211(100)]	A0A804PS04 1xPhospho [S211(100)]	A0A804PU62; A0A804PS04; A0A1D6LIX2	0	2862.19	28																			No Quan Values	Not Found	High	Not Found	Not Found	High	Not Found	High	3	954.733	-1.66	-0.00159	33.316
FALSE	High	GAVAPAVDPSSPSSR	[R].GAVAPAVDPSSPSSR.[A]	1xPhospho [S11(98.8)]	0.000736821	0.000163824	1	4	2	7	A0A804PS04	A0A804PS04 [5-19]	A0A804PS04 1xPhospho [S14(0.4); S15(98.8); S17(0.4); S18(0.4)]	A0A804PS04 1xPhospho [S15(98.8)]	A0A804PU62; A0A804PS04; A0A804UA60; A0A1D6LIX2	0	1477.67	15	95.8	80.4	125.4	104.5	99.7	94.3	1.43185e+06	1.20198e+06	1.8743e+06	1.56247e+06	1.49028e+06	1.41017e+06	1.17455e+06	881464	1.48208e+06	1.39517e+06	1.166e+06	1.41017e+06		High	High	High	High	High	High	High	2	739.338	0.82	0.00061	20.123
FALSE	High	AGSDDVGEWPNPTTPGASK	[R].AGSDDVGEWPNPTTPGASK.[A]	1xPhospho [T14(99)]	0.00106293	0.000163824	1	1	1	2	A0A804PRG5	A0A804PRG5 [86-104]	A0A804PRG5 1xPhospho [S88(0); T98(0.5); T99(99); S103(0.5)]	A0A804PRG5 1xPhospho [T99(99)]	A0A804PRG5	0	1965.82	19																			No Quan Values	Not Found	High	Not Found	Not Found	High	Not Found	High	2	983.414	-0.95	-0.00093	29.8513
FALSE	High	SASWSEPREPLPDAAAGPGAAGGR	[R].SASWSEPREPLPDAAAGPGAAGGR.[S]	1xPhospho [S3(99.5)]	0.000141572	0.000163824	1	1	1	4	A0A804PRG5	A0A804PRG5 [21-44]	A0A804PRG5 1xPhospho [S21(0.5); S23(99.5); S25(0)]	A0A804PRG5 1xPhospho [S23(99.5)]	A0A804PRG5	1	2387.08	24	124.2	92.5	78.2	80.3	133.9	90.7	1.20666e+06	898686	760031	780417	1.30103e+06	880989	989829	659047	600988	696855	1.01794e+06	880989		Peak Found	High	High	High	Peak Found	High	High	3	796.36	-4.49	-0.00357	31.5884
FALSE	High	LAASPSPSYSR	[R].LAASPSPSYSR.[L]	1xPhospho [S4(100)]	0.0388328	0.0021776	1	1	1	4	A0A804PQD0	A0A804PQD0 [263-273]	A0A804PQD0 1xPhospho [S266(100); S268(0); S270(0); Y271(0); S272(0)]	A0A804PQD0 1xPhospho [S266(100)]	A0A804PQD0	0	1215.54	11	81.2	99	101	75.7	149.9	93.3	526955	642678	655222	491028	972598	605398	432264	471305	518111	438452	760968	605398		High	Peak Found	High	High	High	Peak Found	High	2	608.274	0.73	0.00044	17.0446
FALSE	High	EFNLLDAYSGSPK	[R].EFNLLDAYSGSPK.[Q]	1xPhospho [S11(100)]	0.0603614	0.00381354	1	4	1	2	A0A804PPB0	A0A804PPB0 [282-294]	A0A804PPB0 1xPhospho [Y289(0); S290(0); S292(100)]	A0A804PPB0 1xPhospho [S292(100)]	A0A804PPB0; A0A804PNM3; A0A1D6HN14; A0A1D6HN15	0	1520.67	13	103.7	71	117.2	104.5	95.2	108.4	390738	267708	441494	393795	358659	408508	320524	196322	349108	351630	280617	408508		High	Peak Found	Peak Found	Peak Found	High	Peak Found	High	2	760.836	-0.93	-0.00071	45.5508
FALSE	High	SLEPSLTDGNDAEDLDAEDSPAQDDVESLLK	[K].SLEPSLTDGNDAEDLDAEDSPAQDDVESLLK.[K]	1xPhospho [S20(100)]	0.000163503	0.000163824	1	3	1	1	A0A804PNX2	A0A804PNX2 [33-63]	A0A804PNX2 1xPhospho [S33(0); S37(0); T39(0); S52(100); S60(0)]	A0A804PNX2 1xPhospho [S52(100)]	A0A804PNX2; A0A804PPB1; A0A804PNU6	0	3368.44	31																			No Quan Values	Not Found	Not Found	Not Found	High	Not Found	Not Found	High	3	1123.48	-7.35	-0.00826	48.2843
FALSE	High	FLDSLPSSPSIGSDPWLSR	[K].FLDSLPSSPSIGSDPWLSR.[L]	1xPhospho [S8(98.7)]	0.106002	0.00780686	1	1	1	1	A0A804PNL1	A0A804PNL1 [868-886]	A0A804PNL1 1xPhospho [S871(0); S874(0.7); S875(98.7); S877(0.7); S880(0); S885(0)]	A0A804PNL1 1xPhospho [S875(98.7)]	A0A804PNL1	0	2141	19																			No Quan Values	Not Found	Not Found	High	Not Found	Not Found	Not Found	High	2	1071	-4.52	-0.00484	49.7295
FALSE	High	NLPDPDAEVIALSPK	[R].NLPDPDAEVIALSPK.[T]	1xPhospho [S13(100)]	4.43475e-06	0.000163824	1	3	1	18	A0A804PML8	A0A804PML8 [72-86]	A0A804PML8 1xPhospho [S84(100)]	A0A804PML8 1xPhospho [S84(100)]	A0A804PML8; A0A804PLC7; B7ZY66	0	1658.8	15	113.9	88.3	104	92.2	116	85.7	3.40435e+06	2.63798e+06	3.10648e+06	2.75539e+06	3.46561e+06	2.5598e+06	2.79261e+06	1.93455e+06	2456424	2460364	2.71152e+06	2.5598e+06		High	High	High	High	High	High	High	2	829.904	-2.39	-0.00198	41.5839
FALSE	High	TLSGPVTDPSK	[R].TLSGPVTDPSK.[L]	1xPhospho [S3(100)]	0.0642399	0.00425263	1	3	1	2	A0A804PMA7	A0A804PMA7 [22-32]	A0A804PMA7 1xPhospho [T22(0); S24(100); T28(0); S31(0)]	A0A804PMA7 1xPhospho [S24(100)]	A0A804PMA7; P38561; B4G1P1	0	1181.54	11			142.2		210	247.8			492760		727860	858856			389646		569483	858856		High	Not Found	High	Not Found	Peak Found	Peak Found	High	2	591.275	-1.54	-0.00091	20.8258
FALSE	High	MESPAKEEAGGELAMEIESSVTAEDWR	[-].MESPAKEEAGGELAMEIESSVTAEDWR.[R]	1xAcetyl [N-Term]; 1xOxidation [M15]; 1xPhospho [S3(100)]	0.011731	0.00101373	1	2	1	1	A0A804PLV0	A0A804PLV0 [1-27]	A0A804PLV0 1xAcetyl [N-Term]; 1xPhospho [S3(100); S19(0); S20(0); T22(0)]	A0A804PLV0 1xAcetyl [N-Term]; 1xPhospho [S3(100)]	A0A804PLV0; A0A804PM83	1	3090.3	27																			No Quan Values	Not Found	Not Found	Not Found	Not Found	High	Not Found	High	3	1030.77	-2.39	-0.00246	51.7613
FALSE	High	QSSLDPTPR	[R].QSSLDPTPR.[G]	1xPhospho [S3(99.5)]	0.0306712	0.00160043	1	3	1	7	A0A804PK01	A0A804PK01 [57-65]	A0A804PK01 1xPhospho [S58(0.5); S59(99.5); T63(0)]	A0A804PK01 1xPhospho [S59(99.5)]	A0A804PK01; A0A804U8K7; A0A804PJJ0	0	1080.47	9	56.7	55.1	132.4	117.8	98.5	139.5	1.73372e+06	1.68429e+06	4.04923e+06	3.60226e+06	3.01105e+06	4265675	1.42218e+06	1.23517e+06	3.2019e+06	3.21655e+06	2.35587e+06	4265675		High	Peak Found	High	High	High	High	High	2	540.739	-1.16	-0.00063	15.9917
FALSE	High	QLSLDPHTPR	[R].QLSLDPHTPR.[R]	1xPhospho [S3(100)]	0.00516793	0.000332716	1	3	1	20	A0A804PK01	A0A804PK01 [26-35]	A0A804PK01 1xPhospho [S28(100); T33(0)]	A0A804PK01 1xPhospho [S28(100)]	A0A804PK01; A0A804U8K7; A0A804PJJ0	0	1243.58	10	102.4	59.6	98.6	127.8	109.1	102.5	1.82109e+06	1.05969e+06	1.75285e+06	2.27219e+06	1.93903e+06	1.82264e+06	1.49385e+06	777116	1.38605e+06	2.0289e+06	1.51711e+06	1.82264e+06		High	High	High	High	High	High	High	2	622.295	-0.9	-0.00056	25.4452
FALSE	High	APALSSSAAPR	[R].APALSSSAAPR.[A]	1xPhospho [S5(99.5)]	0.00243899	0.000163824	1	4	1	1	A0A804PJX3	A0A804PJX3 [118-128]	A0A804PJX3 1xPhospho [S122(99.5); S123(0.5); S124(0)]	A0A804PJX3 1xPhospho [S122(99.5)]	A0A804PJX3; A0A1D6HCG5; A0A804PL24; B8A2Z6	0	1107.52	11	151.1	179.6	133.2	136.1			588719	699593	518910	530429			482929	513043	410323	473634				Peak Found	Peak Found	High	Peak Found	Not Found	Not Found	High	2	554.264	0.37	0.0002	17.6123
FALSE	High	GAPSPLAAGLK	[R].GAPSPLAAGLK.[A]	1xPhospho [S4(100)]	0.00462553	0.000163824	1	2	1	5	A0A804PJ63	A0A804PJ63 [674-684]	A0A804PJ63 1xPhospho [S677(100)]	A0A804PJ63 1xPhospho [S677(100)]	A0A804PJ63; A0A804U8E8	0	1061.54	11	106.4	107.7	94.4	89.8	105.6	96.2	1.73078e+06	1.75256e+06	1.53668e+06	1.46076e+06	1.71764e+06	1.5654e+06	1.41977e+06	1.28523e+06	1.21512e+06	1.30435e+06	1.3439e+06	1.5654e+06		High	High	Peak Found	High	High	High	High	2	531.273	-0.44	-0.00023	28.1749
FALSE	High	SNENLVEAFK	[R].SNENLVEAFK.[N]	1xPhospho [S1(100)]	0.0378577	0.00206406	1	5	1	1	A0A804PIX0	A0A804PIX0 [830-839]	A0A804PIX0 1xPhospho [S830(100)]	A0A804PIX0 1xPhospho [S830(100)]	A0A804PIX0; A0A096S1N0; A0A804PHP7; A0A804PIP1; A0A1D6H7A3	0	1230.54	10																			No Quan Values	Not Found	Not Found	Not Found	High	Not Found	Not Found	High	2	615.774	-0.3	-0.00018	36.1785
FALSE	High	EDAQPMTESSNAEVNTSSAVAAGESESHEIGSPK	[R].EDAQPMTESSNAEVNTSSAVAAGESESHEIGSPK.[S]	1xPhospho [S32(100)]	0.04696	0.00259855	1	2	1	2	A0A804PI88	A0A804PI88 [283-316]	A0A804PI88 1xPhospho [T289(0); S291(0); S292(0); T298(0); S299(0); S300(0); S307(0); S309(0); S314(100)]	A0A804PI88 1xPhospho [S314(100)]	A0A804PI88; A0A804PIP0	0	3526.48	34																			No Quan Values	Not Found	High	Not Found	Not Found	High	Not Found	High	3	1176.17	3.61	0.00424	32.8795
FALSE	High	MSSVHFFPASSQTPVPACLLKTSPK	[-].MSSVHFFPASSQTPVPACLLKTSPK.[S]	1xAcetyl [N-Term]; 1xCarbamidomethyl [C18]; 3xPhospho [T22(100); S23(100); S/T]	0.0745259	0.00528703	1	3	1	1	A0A804PHW5	A0A804PHW5 [1-25]	A0A804PHW5 1xAcetyl [N-Term]; 3xPhospho [S2(24.8); S3(24.8); S10(24.8); S11(24.8); T13(0.7); T22(100); S23(100)]	A0A804PHW5 1xAcetyl [N-Term]; 3xPhospho [T22(100); S23(100); S/T]	A0A804PHW5; A0A804PGR4; A0A1D6H558	1	2999.29	25																			No Quan Values	Not Found	Not Found	High	Not Found	Not Found	Not Found	High	3	1000.43	-0.09	-9e-05	28.208
FALSE	High	LESPGHIAVQNSDLTEPR	[R].LESPGHIAVQNSDLTEPR.[D]	1xPhospho [S3(100)]	0.0198132	0.00112406	1	1	1	1	A0A804PHS7	A0A804PHS7 [565-582]	A0A804PHS7 1xPhospho [S567(100); S576(0); T579(0)]	A0A804PHS7 1xPhospho [S567(100)]	A0A804PHS7	0	2042.95	18																			No Quan Values	High	Not Found	Not Found	Not Found	Not Found	Not Found	High	3	681.654	-3.18	-0.00216	29.7021
FALSE	High	SYSASYAASYGPSLVGGGGGGGGGGELK	[R].SYSASYAASYGPSLVGGGGGGGGGGELK.[R]	1xPhospho [S3(100)]	3.99617e-09	0.000163824	1	1	2	12	A0A804PH61	A0A804PH61 [83-110]	A0A804PH61 1xPhospho [S83(0); Y84(0); S85(100); S87(0); Y88(0); S91(0); Y92(0); S95(0)]	A0A804PH61 1xPhospho [S85(100)]	A0A804PH61	0	2543.11	28	102.1	83.3	108.7	80.5	123.9	101.4	974917	795388	1.03806e+06	768154	1.18297e+06	968298	799729	583294	820833	685905	925568	968298		High	High	High	High	High	High	High	2	1272.06	-1.89	-0.0024	38.3225
FALSE	High	SGSVTNWTSANR	[R].SGSVTNWTSANR.[R]	1xPhospho [S3(99.6)]	0.000258547	0.000163824	1	1	2	18	A0A804PH61	A0A804PH61 [112-123]	A0A804PH61 1xPhospho [S112(0.4); S114(99.6); T116(0); T119(0); S120(0)]	A0A804PH61 1xPhospho [S114(99.6)]	A0A804PH61	0	1359.57	12	121.1	109.3	109.7	110.2	77.1	72.5	3.96031e+06	3.57248e+06	3.58598e+06	3.60333e+06	2.52048e+06	2.37165e+06	3.24866e+06	2619864	2.83558e+06	3.21751e+06	1.97204e+06	2.37165e+06		High	High	High	High	High	High	High	2	680.287	-1.88	-0.00128	23.0197
FALSE	High	AMTALSPYEPPR	[K].AMTALSPYEPPR.[G]	1xOxidation [M2]; 1xPhospho [S6(100)]	0.0427104	0.00252569	1	3	2	2	A0A804PFZ6	A0A804PFZ6 [104-115]	A0A804PFZ6 1xPhospho [T106(0); S109(100); Y111(0)]	A0A804PFZ6 1xPhospho [S109(100)]	A0A804PFZ6; A0A1D6H3M2; A0A1D6H3N4	0	1428.62	12	231.3		153.4		84.6	130.7	773528		513021		282903	437161	634528		405667		221346	437161		High	Not Found	High	Not Found	Peak Found	Peak Found	High	2	714.814	-1.4	-0.001	27.646
FALSE	High	AMTALSPYEPPR	[K].AMTALSPYEPPR.[G]	1xPhospho [S6(100)]	0.00304577	0.000163824	1	3	1	6	A0A804PFZ6	A0A804PFZ6 [104-115]	A0A804PFZ6 1xPhospho [T106(0); S109(100); Y111(0)]	A0A804PFZ6 1xPhospho [S109(100)]	A0A804PFZ6; A0A1D6H3M2; A0A1D6H3N4	0	1412.63	12	147.4	54.4	86.2	123.7	103.1	85.2	602607	222553	352258	505947	421610	348174	494321	163208	278545	451773	329870	348174		High	Peak Found	Peak Found	High	High	High	High	2	706.817	-0.17	-0.00012	32.818
FALSE	High	AAEESVPEPKSPVGLK	[K].AAEESVPEPKSPVGLK.[L]	1xPhospho [S11(100)]	0.00304577	0.000163824	1	3	1	8	A0A804PFR4	A0A804PFR4 [57-72]	A0A804PFR4 1xPhospho [S61(0); S67(100)]	A0A804PFR4 1xPhospho [S67(100)]	A0A804PFR4; A0A804PET1; A0A1D6H0V8	1	1717.84	16	87.1	104.9	82.3	92.7	150.4	82.7	691601	833559	653736	735947	1.19424e+06	656511	567323	611286	516936	657147	934384	656511		High	High	High	High	High	High	High	2	859.423	-1.32	-0.00113	25.0859
FALSE	High	ESEIQQTESATETNEIEPTEIEAVPR	[K].ESEIQQTESATETNEIEPTEIEAVPR.[E]	1xPhospho [T13(98.5)]	1.55573e-06	0.000163824	1	2	1	1	A0A804PF29	A0A804PF29 [2301-2326]	A0A804PF29 1xPhospho [S2302(0); T2307(0); S2309(0.7); T2311(0.7); T2313(98.5); T2319(0)]	A0A804PF29 1xPhospho [T2313(98.5)]	A0A804PF29; A0A804PEF0	0	3010.34	26																			No Quan Values	Not Found	Not Found	Not Found	Not Found	High	Not Found	High	3	1004.12	-1.28	-0.00129	39.8935
FALSE	High	EASEAEENFVDVTKPEFSTDEEQSPK	[R].EASEAEENFVDVTKPEFSTDEEQSPK.[A]	1xPhospho [S24(99)]	0.0209969	0.00112406	1	2	2	3	A0A804PF29	A0A804PF29 [4108-4133]	A0A804PF29 1xPhospho [S4110(0); T4120(0); S4125(0.5); T4126(0.5); S4131(99)]	A0A804PF29 1xPhospho [S4131(99)]	A0A804PF29; A0A804PEF0	0	3022.27	26																			No Quan Values	High	Not Found	Not Found	Not Found	High	High	High	3	1008.1	-0.4	-0.00041	36.1709
FALSE	High	DLNVVSPR	[R].DLNVVSPR.[E]	1xPhospho [S6(100)]	0.0191843	0.00112406	1	2	1	20	A0A804PF29	A0A804PF29 [4100-4107]	A0A804PF29 1xPhospho [S4105(100)]	A0A804PF29 1xPhospho [S4105(100)]	A0A804PF29; A0A804PEF0	0	979.461	8	98.8	79.5	132.8	112.6	94.6	81.7	9.39794e+06	7.56031e+06	1.26339e+07	1.07089e+07	8.99589e+06	7.7719e+06	7709172	5544314	9990131	9562296	7038454	7.7719e+06		High	High	High	High	High	High	High	2	490.234	0.09	4e-05	24.5909
FALSE	High	SNTALAEAAAPETDATADTSSFHETDLEENK	[K].SNTALAEAAAPETDATADTSSFHETDLEENK.[D]	1xPhospho [S21(99.2)]	1.22663e-07	0.000163824	1	2	2	5	A0A804PF29	A0A804PF29 [2586-2616]	A0A804PF29 1xPhospho [S2586(0); T2588(0); T2598(0); T2601(0); T2604(0); S2605(0.8); S2606(99.2); T2610(0)]	A0A804PF29 1xPhospho [S2606(99.2)]	A0A804PF29; A0A804PEF0	0	3316.4	31	102.6	76.3	99	85.3	139.5	97.4	2.42517e+06	1.80516e+06	2.34111e+06	2.01624e+06	3.29846e+06	2302345	1.98938e+06	1.32381e+06	1.85121e+06	1.80036e+06	2.58074e+06	2302345		High	High	Peak Found	High	High	High	High	3	1106.14	0.17	0.00018	32.545
FALSE	High	TISASESVPEDATTEPDVDHQQLQDQESAK	[K].TISASESVPEDATTEPDVDHQQLQDQESAK.[L]	1xPhospho [S3(98.7)]	0.0128459	0.00101373	1	2	1	2	A0A804PF29	A0A804PF29 [2506-2535]	A0A804PF29 1xPhospho [T2506(1.3); S2508(98.7); S2510(0); S2512(0); T2518(0); T2519(0); S2533(0)]	A0A804PF29 1xPhospho [S2508(98.7)]	A0A804PF29; A0A804PEF0	0	3335.44	30		78.5	305.8	215.6				592383	2.30765e+06	1.62708e+06				434421	1.82475e+06	1.45286e+06				Not Found	Peak Found	High	High	Not Found	Not Found	High	3	1112.49	3.36	0.00374	26.4306
FALSE	High	TISTSEDTVQDNLTEDEPSFGSQEVDDAESTEETK	[K].TISTSEDTVQDNLTEDEPSFGSQEVDDAESTEETK.[Q]	1xPhospho [S30(99.6)]	2.65601e-07	0.000163824	1	2	4	12	A0A804PF29	A0A804PF29 [2193-2227]	A0A804PF29 1xPhospho [T2193(0); S2195(0); T2196(0); S2197(0); T2200(0); T2206(0); S2211(0); S2214(0); S2222(99.6); T2223(0.4); T2226(0)]	A0A804PF29 1xPhospho [S2222(99.6)]	A0A804PF29; A0A804PEF0	0	3913.6	35	55.9	72.7	70.9		244.5	156.1	1.30684e+06	1.70081e+06	1.65754e+06		5.71716e+06	3.64952e+06	1.07201e+06	1.24728e+06	1.31069e+06		4.47315e+06	3.64952e+06		High	High	High	High	High	High	High	3	1305.2	-3.87	-0.00505	38.1108
FALSE	High	SEQSDEPGVDAQEVLNQESAEETDGLVNVK	[K].SEQSDEPGVDAQEVLNQESAEETDGLVNVK.[T]	1xPhospho [S19(100)]	0.00152321	0.000163824	1	2	2	2	A0A804PF29	A0A804PF29 [1939-1968]	A0A804PF29 1xPhospho [S1939(0); S1942(0); S1957(100); T1961(0)]	A0A804PF29 1xPhospho [S1957(100)]	A0A804PF29; A0A804PEF0	0	3296.43	30																			No Quan Values	High	Not Found	Not Found	Not Found	Not Found	High	High	3	1099.49	3.6	0.00395	40.4586
FALSE	High	ASSGIQTPVEINR	[K].ASSGIQTPVEINR.[D]	1xPhospho [S3(100)]	5.88821e-05	0.000163824	1	2	3	9	A0A804PF29	A0A804PF29 [1093-1105]	A0A804PF29 1xPhospho [S1094(0); S1095(100); T1099(0)]	A0A804PF29 1xPhospho [S1095(100)]	A0A804PF29; A0A804PEF0	0	1451.69	13	45.9	68.3	76.8	167.8	141.3	99.9	638378	950063	1.06753e+06	2.33267e+06	1.96506e+06	1.38895e+06	523664	696724	844138	2082905	1.53748e+06	1.38895e+06		High	Peak Found	High	High	High	High	High	2	726.349	0.68	0.00049	28.9853
FALSE	High	SGSGNIAELPDQGSLR	[R].SGSGNIAELPDQGSLR.[R]	1xPhospho [S14(100)]	0.00978099	0.000935544	1	5	1	1	A0A804PDZ4	A0A804PDZ4 [35-50]	A0A804PDZ4 1xPhospho [S35(0); S37(0); S48(100)]	A0A804PDZ4 1xPhospho [S48(100)]	A0A804PDZ4; A0A804PDK8; A0A1D6GXI7; A0A1D6GXH6; A0A804PDQ3	0	1680.76	16		116.8	169	203.1		111		476653	689627	828989		453138		349551	545316	740226		453138		Not Found	Peak Found	Peak Found	High	Not Found	Peak Found	High	2	840.882	-1.18	-0.00099	30.731
FALSE	High	TPTPGSYLGHR	[R].TPTPGSYLGHR.[Y]	1xPhospho [T1(100)]	0.000157205	0.000163824	1	3	2	22	A0A804PDD4	A0A804PDD4 [149-159]	A0A804PDD4 1xPhospho [T149(100); T151(0); S154(0); Y155(0)]	A0A804PDD4 1xPhospho [T149(100)]	A0A804PDD4; B4FSY2; A0A804U774	0	1265.57	11	8.6	7.3	108.2	412.9	3.3	59.6	1.34198e+06	1.1387e+06	1.68085e+07	6.41207e+07	509826	9.25442e+06	1.10083e+06	835059	1.32912e+07	5.72551e+07	398892	9.25442e+06		High	High	High	High	High	High	High	2	633.288	1.45	0.00092	21.5838
FALSE	High	GYSPPPYGGGR	[R].GYSPPPYGGGR.[S]	1xPhospho [S3(100)]	0.00474782	0.000163824	1	3	3	23	A0A804PDD4	A0A804PDD4 [243-253]	A0A804PDD4 1xPhospho [Y244(0); S245(100); Y249(0)]	A0A804PDD4 1xPhospho [S245(100)]	A0A804PDD4; B4FSY2; A0A804U774	0	1187.49	11	120.6	142	143.4	87.2	31.7	75	7.61979e+06	8.96915e+06	9.05932e+06	5.51034e+06	2.00541e+06	4740960	6250544	6.57748e+06	7163577	4920331	1569048	4740960		High	High	High	High	High	High	High	2	594.247	-1.98	-0.00117	21.1045
FALSE	High	SPPPMYSSYR	[R].SPPPMYSSYR.[E]	1xOxidation [M5]; 1xPhospho [S1(100)]	0.0324875	0.00169742	1	3	1	14	A0A804PDD4	A0A804PDD4 [192-201]	A0A804PDD4 1xPhospho [S192(100); Y197(0); S198(0); S199(0); Y200(0)]	A0A804PDD4 1xPhospho [S192(100)]	A0A804PDD4; B4FSY2; A0A804U774	0	1280.5	10	121.4	124.4	97.6	115.8	53.6	87.2	1.91968e+06	1.96639e+06	1.5431e+06	1.83141e+06	847445	1378323	1.57472e+06	1.44205e+06	1.2202e+06	1.63532e+06	663047	1378323		High	High	High	High	Peak Found	High	High	2	640.755	1.08	0.00069	18.9129
FALSE	High	SPPPMYSSYR	[R].SPPPMYSSYR.[E]	1xPhospho [S1(100)]	0.00375371	0.000163824	1	3	1	9	A0A804PDD4	A0A804PDD4 [192-201]	A0A804PDD4 1xPhospho [S192(100); Y197(0); S198(0); S199(0); Y200(0)]	A0A804PDD4 1xPhospho [S192(100)]	A0A804PDD4; B4FSY2; A0A804U774	0	1264.51	10	102.6	105.4	119.9	122.4	43.5	106.1	963628	990479	1.12674e+06	1.15012e+06	408980	997279	790468	726363	890957	1.02697e+06	319989	997279		High	High	High	High	High	High	High	2	632.756	-1.87	-0.00118	25.2004
FALSE	High	RPPPPPPDSPEDRSPQLPPPPPGGPPAASR	[R].RPPPPPPDSPEDRSPQLPPPPPGGPPAASR.[K]	2xPhospho [S9(100); S14(100)]	4.73773e-09	0.000163824	1	1	1	40	A0A804PCR1	A0A804PCR1 [16-45]	A0A804PCR1 2xPhospho [S24(100); S29(100); S44(0)]	A0A804PCR1 2xPhospho [S24(100); S29(100)]	A0A804PCR1	1	3220.5	30	97.2	75.8	101.1	149.1	82.1	94.7	3.06051e+06	2.38597e+06	3.18207e+06	4.69358e+06	2.58488e+06	2.98109e+06	2.51055e+06	1.74974e+06	2.5162e+06	4.19102e+06	2.02243e+06	2.98109e+06		High	High	High	High	High	High	High	4	805.879	-1.5	-0.00121	28.4912
FALSE	High	SLSELEMFTEEGERLSTPR	[R].SLSELEMFTEEGERLSTPR.[R]	1xPhospho [T17(99.6)]	0.0069742	0.000494932	1	1	2	4	A0A804PBV9	A0A804PBV9 [1016-1034]	A0A804PBV9 1xPhospho [S1016(0); S1018(0); T1024(0); S1031(0.4); T1032(99.6)]	A0A804PBV9 1xPhospho [T1032(99.6)]	A0A804PBV9	1	2291.03	19	121.1	138.9	95.5		244.6		1.3854e+06	1.58919e+06	1.09279e+06		2.79946e+06		1.13645e+06	1165422	864113		2.19032e+06			High	Peak Found	High	Not Found	High	Not Found	High	3	764.347	-0.28	-0.00021	45.5822
FALSE	High	AAPAVAVAAPVGGLPLPSPR	[K].AAPAVAVAAPVGGLPLPSPR.[R]	1xPhospho [S18(100)]	0.000231318	0.000163824	1	1	1	10	A0A804P8U0	A0A804P8U0 [203-222]	A0A804P8U0 1xPhospho [S220(100)]	A0A804P8U0 1xPhospho [S220(100)]	A0A804P8U0	0	1891.02	20	63.5	73.9	124.7	105.4	129.4	103.2	459336	534645	902785	762851	936451	747246	376795	392079	713870	681169	732686	747246		High	High	High	High	High	High	High	2	946.012	-1.96	-0.00185	46.048
FALSE	High	VVSAPDVQPTR	[R].VVSAPDVQPTR.[F]	1xPhospho [S3(100)]	0.0150066	0.00101373	1	1	1	2	A0A804P8U0	A0A804P8U0 [174-184]	A0A804P8U0 1xPhospho [S176(100); T183(0)]	A0A804P8U0 1xPhospho [S176(100)]	A0A804P8U0	0	1248.6	11	78.1		130.5	59.9	192.8	138.7	291289		486474	223302	718883	517112	238946		384675	199392	562459	517112		High	Not Found	Peak Found	Peak Found	Peak Found	High	High	2	624.803	0.13	8e-05	21.8788
FALSE	High	SRSNASSGMGVAPNIR	[R].SRSNASSGMGVAPNIR.[E]	1xPhospho [S3(99.5)]	0.00058598	0.000163824	1	2	2	8	A0A804P7I6	A0A804P7I6 [6-21]	A0A804P7I6 1xPhospho [S6(0.5); S8(99.5); S11(0); S12(0)]	A0A804P7I6 1xPhospho [S8(99.5)]	A0A804P7I6; B4FTP0	1	1683.76	16	143			190.2	173	93.9	684021			910049	827682	449141	561105			812606	647584	449141		High	Not Found	Not Found	High	High	High	High	2	842.385	-0.66	-0.00056	22.389
FALSE	High	SRSNASSGMGVAPNIR	[R].SRSNASSGMGVAPNIR.[E]	1xOxidation [M9]; 1xPhospho [S3(99.3)]	0.0193085	0.00112406	1	2	2	3	A0A804P7I6	A0A804P7I6 [6-21]	A0A804P7I6 1xPhospho [S6(0.7); S8(99.3); S11(0); S12(0)]	A0A804P7I6 1xPhospho [S8(99.3)]	A0A804P7I6; B4FTP0	1	1699.76	16	122.8	115.6	101.7	148.2	57.1	54.6	1.57571e+06	1.48372e+06	1.30508e+06	1.90111e+06	732213	701079	1.29256e+06	1.08808e+06	1.03198e+06	1.69755e+06	572889	701079		High	Peak Found	Peak Found	High	High	Peak Found	High	2	850.38	-3.55	-0.00302	17.0175
FALSE	High	SNASSGMGVAPNIR	[R].SNASSGMGVAPNIR.[E]	1xOxidation [M7]; 1xPhospho [S1(100)]	3.16133e-05	0.000163824	1	2	1	5	A0A804P7I6	A0A804P7I6 [8-21]	A0A804P7I6 1xPhospho [S8(100); S11(0); S12(0)]	A0A804P7I6 1xPhospho [S8(100)]	A0A804P7I6; B4FTP0	0	1456.63	14	83.3	113.3	102.8	134.4	47.2	119	1.08914e+06	1.48169e+06	1.34485e+06	1.75794e+06	617348	1556916	893423	1.08659e+06	1.06343e+06	1569708	483018	1556916		High	High	High	High	Peak Found	High	High	2	728.816	-0.4	-0.00029	19.9453
FALSE	High	SNASSGMGVAPNIR	[R].SNASSGMGVAPNIR.[E]	1xPhospho [S1(100)]	8.53499e-06	0.000163824	1	2	1	8	A0A804P7I6	A0A804P7I6 [8-21]	A0A804P7I6 1xPhospho [S8(100); S11(0); S12(0)]	A0A804P7I6 1xPhospho [S8(100)]	A0A804P7I6; B4FTP0	0	1440.63	14	76.2	101.7	99.9	173.9	49.1	99.2	1.33761e+06	1.7849e+06	1.75455e+06	3.05388e+06	861685	1.74233e+06	1.09725e+06	1308950	1.3874e+06	2.72689e+06	674188	1.74233e+06		High	Peak Found	High	High	Peak Found	High	High	2	720.817	-2.58	-0.00186	26.0817
FALSE	High	AAVVPANAGGGLVSPAGSSR	[K].AAVVPANAGGGLVSPAGSSR.[Y]	1xPhospho [S14(100)]	0.12885	0.00949588	1	2	1	2	A0A804P6M2	A0A804P6M2 [71-90]	A0A804P6M2 1xPhospho [S84(100); S88(0); S89(0)]	A0A804P6M2 1xPhospho [S84(100)]	A0A804P6M2; A0A1D6GEC5	0	1817.89	20																			No Quan Values	High	Not Found	Not Found	High	Not Found	Not Found	High	2	909.453	4.77	0.00433	28.8791
FALSE	High	EPKPSPPPIR	[R].EPKPSPPPIR.[R]	1xPhospho [S5(100)]	0.040598	0.00229248	1	1	1	1	A0A804P607	A0A804P607 [115-124]	A0A804P607 1xPhospho [S119(100)]	A0A804P607 1xPhospho [S119(100)]	A0A804P607	0	1197.6	10	196	136.8	146.4	120.7			513855	358736	383849	316556			421518	263078	303525	282661				Peak Found	Peak Found	High	Peak Found	Not Found	Not Found	High	2	599.306	1.19	0.00071	19.0343
FALSE	High	TPLLDQR	[R].TPLLDQR.[G]	1xPhospho [T1(100)]	0.0709372	0.00522003	1	2	1	2	A0A804P5W8	A0A804P5W8 [253-259]	A0A804P5W8 1xPhospho [T253(100)]	A0A804P5W8 1xPhospho [T253(100)]	A0A804P5W8; A0A096R2B1	0	922.439	7	117.5	89.3	59.9	113.5	102	117.8	571343	433975	291139	551842	495615	572456	468675	318253	230216	492755	387773	572456		High	Peak Found	Peak Found	Peak Found	High	Peak Found	High	2	461.724	1.66	0.00077	33.2537
FALSE	High	DPTPERDELDEEIVESDLELEGEIVQSDHDDPPQK	[R].DPTPERDELDEEIVESDLELEGEIVQSDHDDPPQK.[M]	1xPhospho [S16(100)]	1.37647e-05	0.000163824	1	3	1	3	A0A804P5Q4	A0A804P5Q4 [74-108]	A0A804P5Q4 1xPhospho [T76(0); S89(100); S100(0)]	A0A804P5Q4 1xPhospho [S89(100)]	A0A804P5Q4; A0A804P5Q6; B6TL91	1	4097.79	35	84.7			254.6	106.9	153.9	975219			2.93128e+06	1.23036e+06	1.77187e+06	799977			2.61742e+06	962645	1.77187e+06		Peak Found	High	Not Found	Peak Found	High	High	High	4	1025.2	0.29	0.00029	46.4767
FALSE	High	DELDEEIVESDLELEGEIVQSDHDDPPQK	[R].DELDEEIVESDLELEGEIVQSDHDDPPQK.[M]	1xPhospho [S10(100)]	5.48593e-11	0.000163824	1	3	1	9	A0A804P5Q4	A0A804P5Q4 [80-108]	A0A804P5Q4 1xPhospho [S89(100); S100(0)]	A0A804P5Q4 1xPhospho [S89(100)]	A0A804P5Q4; A0A804P5Q6; B6TL91	0	3402.46	29		81.7		269.6	93.8	154.9		961247		3.17174e+06	1.1029e+06	1.82214e+06		704926		2.83213e+06	862917	1.82214e+06		Not Found	Peak Found	High	High	High	High	High	3	1134.82	-1.28	-0.00146	48.0368
FALSE	High	IPAAAPSFESPK	[K].IPAAAPSFESPK.[RV]	1xPhospho [S10(100)]	8.16858e-05	0.000163824	1	3	3	22	A0A804P5Q4	A0A804P5Q4 [42-53]	A0A804P5Q4 1xPhospho [S48(0); S51(100)]	A0A804P5Q4 1xPhospho [S51(100)]	A0A804P5Q4; A0A804P5Q6; B6TL91	0	1294.61	12	71.7	85.2	74	81.9	147.7	139.5	5.87478e+06	6.98602e+06	6.06033e+06	6.71268e+06	1.21007e+07	11435979	4819112	5.12317e+06	4.79215e+06	5.99393e+06	9467680	11435979		High	High	High	High	High	High	High	2	647.806	-1.84	-0.00119	28.3838
FALSE	High	IPAAAPSFESPKR	[K].IPAAAPSFESPKR.[S]	1xPhospho [S10(100)]	0.000694677	0.000163824	1	2	2	20	A0A804P5Q4	A0A804P5Q4 [42-54]	A0A804P5Q4 1xPhospho [S48(0); S51(100)]	A0A804P5Q4 1xPhospho [S51(100)]	A0A804P5Q4; B6TL91	1	1450.71	13	87.6	71.7	99.4	69.1	169.7	102.5	9.48641e+06	7.76361e+06	1.07648e+07	7.4793e+06	1.83847e+07	1.11059e+07	7781742	5.69341e+06	8.5122e+06	6678468	14384352	1.11059e+07		High	High	High	High	High	High	High	3	484.24	-2.73	-0.00132	24.7488
FALSE	High	DTVAEDSAHATEESGEENLQEK	[K].DTVAEDSAHATEESGEENLQEK.[V]	1xPhospho [S14(100)]	0.000274237	0.000163824	1	4	3	8	A0A804P5J5	A0A804P5J5 [30-51]	A0A804P5J5 1xPhospho [T31(0); S36(0); T40(0); S43(100)]	A0A804P5J5 1xPhospho [S43(100)]	A0A804P5J5; K7UT89; A0A804P5J7; A0A804P5J6	0	2468.99	22	114.7	85.1	127.2	98.8	63.1	111.1	747573	554404	828995	643634	411042	724080	613238	406570	655521	574717	321602	724080		High	Peak Found	High	High	High	High	High	3	823.671	1.43	0.00118	19.5576
FALSE	High	GANEEVSSINVDEDPNVPYERSPNAAIAK	[R].GANEEVSSINVDEDPNVPYERSPNAAIAK.[K]	1xPhospho [S22(100)]	2.97457e-06	0.000163824	1	5	1	6	A0A804P4B2	A0A804P4B2 [273-301]	A0A804P4B2 1xPhospho [S279(0); S280(0); Y291(0); S294(100)]	A0A804P4B2 1xPhospho [S294(100)]	A0A804P4B2; A0A804P4B5; K7US34; K7U7Z2; K7UBL3	1	3165.44	29	98.7	98.3	101.1	131.5	50.3	120.2	1.70123e+06	1.69345e+06	1.74206e+06	2.26542e+06	866163	2.07205e+06	1.39553e+06	1.24188e+06	1.37752e+06	2.02285e+06	677692	2.07205e+06		High	Peak Found	High	High	High	High	High	3	1055.82	-0.11	-0.00011	33.8127
FALSE	High	RGANEEVSSINVDEDPNVPYERSPNAAIAK	[K].RGANEEVSSINVDEDPNVPYERSPNAAIAK.[K]	1xPhospho [S23(100)]	3.84983e-08	0.000163824	1	5	1	3	A0A804P4B2	A0A804P4B2 [272-301]	A0A804P4B2 1xPhospho [S279(0); S280(0); Y291(0); S294(100)]	A0A804P4B2 1xPhospho [S294(100)]	A0A804P4B2; A0A804P4B5; K7US34; K7U7Z2; K7UBL3	2	3321.54	30																			No Quan Values	High	Not Found	High	Not Found	High	Not Found	High	3	1107.85	0.33	0.00036	30.9026
FALSE	High	ETLLSGDDKEDHEIQLK	[K].ETLLSGDDKEDHEIQLK.[Q]	1xPhospho [S5(97.7)]	0.0393294	0.0021776	1	6	1	1	A0A804P4B2	A0A804P4B2 [163-179]	A0A804P4B2 1xPhospho [T164(2.3); S167(97.7)]	A0A804P4B2 1xPhospho [S167(97.7)]	A0A804P4B2; A0A804P4B5; K7US34; A0A804P4B3; K7U7Z2; K7UBL3	1	2049.94	17	104.5	78.4	121.8	107.6	80.3	107.3	788899	591725	919567	812039	606277	809850	647138	433939	727140	725091	474355	809850		Peak Found	Peak Found	High	Peak Found	Peak Found	Peak Found	High	3	683.984	-0.61	-0.00042	29.7743
FALSE	High	LGSLSQATGESSR	[K].LGSLSQATGESSR.[T]	1xPhospho [S3(100)]	0.000110391	0.000163824	1	3	1	30	A0A804P3H0	A0A804P3H0 [331-343]	A0A804P3H0 1xPhospho [S333(100); S335(0); T338(0); S341(0); S342(0)]	A0A804P3H0 1xPhospho [S333(100)]	A0A804P3H0; K7UR93; A0A804P3G7	0	1372.61	13	74.3	73	99.4	131	129.4	92.9	3.21934e+06	3.16373e+06	4.30642e+06	5.67884e+06	5.60802e+06	4027379	2.64084e+06	2.3201e+06	3.40526e+06	5.07079e+06	4.38775e+06	4027379		High	High	High	High	High	High	High	2	686.808	-0.72	-0.0005	20.7178
FALSE	High	LSEEATTTASPSK	[R].LSEEATTTASPSK.[S]	1xPhospho [S10(98)]	0.097455	0.00748912	1	2	1	1	A0A804P269	A0A804P269 [108-120]	A0A804P269 1xPhospho [S109(0); T113(0); T114(0); T115(1); S117(98); S119(1)]	A0A804P269 1xPhospho [S117(98)]	A0A804P269; B4FZG8	0	1401.61	13	184.2		283.5	132.3			410852		632234	295047			337024		499934	263456				High	Not Found	Peak Found	Peak Found	Not Found	Not Found	High	2	701.311	0.3	0.00021	13.197
FALSE	High	SSSGGFTNSGNDIK	[R].SSSGGFTNSGNDIK.[L]	1xPhospho [S3(100)]	7.21314e-05	0.000163824	1	5	1	6	A0A804P1Y7	A0A804P1Y7 [39-52]	A0A804P1Y7 1xPhospho [S39(0); S40(0); S41(100); T45(0); S47(0)]	A0A804P1Y7 1xPhospho [S41(100)]	A0A804P1Y7; A0A1D6QMZ7; A0A804P1Y5; A0A804P1Y8; A0A804P1Y6	0	1450.58	14	93.5	77.1	101.3	102.8	117.9	107.4	768181	633644	832423	844384	968433	882115	630142	464680	658231	753973	757709	882115		High	High	High	High	High	High	High	2	725.794	-2.07	-0.0015	18.8481
FALSE	High	VAAAAAPTPGESPRAPEPPPAPAPAASK	[R].VAAAAAPTPGESPRAPEPPPAPAPAASK.[K]	1xPhospho [S12(99.4)]	0.000356322	0.000163824	1	2	1	1	A0A804P0E2	A0A804P0E2 [191-218]	A0A804P0E2 1xPhospho [T198(0.6); S202(99.4); S217(0)]	A0A804P0E2 1xPhospho [S202(99.4)]	A0A804P0E2; A0A1D6QKL9	1	2656.31	28																			No Quan Values	Not Found	Not Found	Not Found	Not Found	High	Not Found	High	3	886.111	2.33	0.00206	25.7262
FALSE	High	IAFPESPGQR	[R].IAFPESPGQR.[I]	1xPhospho [S6(100)]	0.0183367	0.00112406	1	2	1	5	A0A804NZX3	A0A804NZX3 [764-773]	A0A804NZX3 1xPhospho [S769(100)]	A0A804NZX3 1xPhospho [S769(100)]	A0A804NZX3; K7UMV3	0	1181.54	10	115.9	114	108.6	89.1	95.2	77.2	1.24639e+06	1.22578e+06	1.1685e+06	958665	1.02423e+06	829832	1022419	898922	923984	856017	801363	829832		High	High	High	High	High	Peak Found	High	2	591.27	-1.43	-0.00085	27.4424
FALSE	High	LSPSPVFR	[R].LSPSPVFR.[I]	1xPhospho [S2(100)]	0.101039	0.0076467	1	2	1	1	A0A804NZX3	A0A804NZX3 [750-757]	A0A804NZX3 1xPhospho [S751(100); S753(0)]	A0A804NZX3 1xPhospho [S751(100)]	A0A804NZX3; K7UMV3	0	982.476	8	123.2	139.3	90.4	95.1	56.8	95.3	479753	542151	351845	370118	221024	370987	393544	397584	278218	330488	172931	370987		Peak Found	Peak Found	High	Peak Found	Peak Found	Peak Found	High	2	491.74	-3.67	-0.0018	30.813
FALSE	High	LNFAAGDESPKLPLPSPR	[K].LNFAAGDESPKLPLPSPR.[A]	1xPhospho [S9(100)]	0.117976	0.00823526	1	2	1	1	A0A804NZT1	A0A804NZT1 [253-270]	A0A804NZT1 1xPhospho [S261(100); S268(0)]	A0A804NZT1 1xPhospho [S261(100)]	A0A804NZT1; K7U3X9	1	1988.98	18																			No Quan Values	Not Found	Not Found	Not Found	Not Found	Not Found	High	High	3	663.665	-2.43	-0.00161	41.8365
FALSE	High	AAVEPDQSPITQPGAADASPSR	[R].AAVEPDQSPITQPGAADASPSR.[T]	1xPhospho [S19(100)]	1.10464e-07	0.000163824	1	7	3	33	A0A804NY01	A0A804NY01 [1606-1627]	A0A804NY01 1xPhospho [S1613(0); T1616(0); S1624(100); S1626(0)]	A0A804NY01 1xPhospho [S1624(100)]	A0A804NY01; A0A1D6QEU9; A0A1D6QEX2; A0A1D6QEX6; A0A1D6QEV0; A0A1D6QEX3; A0A804NXZ7	0	2245.01	22	104.9	88.4	98.2	99.1	126.2	83.1	8.38909e+06	7.07129e+06	7.85766e+06	7.92889e+06	1.00971e+07	6.64269e+06	6.88161e+06	5.1857e+06	6.21338e+06	7.07992e+06	7.90003e+06	6.64269e+06		High	High	High	High	High	High	High	2	1123.01	1.3	0.00146	25.9935
FALSE	High	TTATDVDDDMEEGELAEEPEDKSDVDMSEIEGEATAER	[R].TTATDVDDDMEEGELAEEPEDKSDVDMSEIEGEATAER.[A]	1xOxidation [M10]; 1xPhospho [S23(97.9)]	0.0259632	0.00121691	1	7	1	1	A0A804NY01	A0A804NY01 [1568-1605]	A0A804NY01 1xPhospho [T1568(0); T1569(0); T1571(0); S1590(97.9); S1595(2); T1602(0)]	A0A804NY01 1xPhospho [S1590(97.9)]	A0A804NY01; A0A1D6QEU9; A0A1D6QEX2; A0A1D6QEX6; A0A1D6QEV0; A0A1D6QEX3; A0A804NXZ7	1	4254.67	38					600						590857						462291			Not Found	Not Found	Not Found	Not Found	High	Not Found	High	4	1064.43	2.74	0.00291	36.6213
FALSE	High	TTATDVDDDMEEGELAEEPEDKSDVDMSEIEGEATAER	[R].TTATDVDDDMEEGELAEEPEDKSDVDMSEIEGEATAER.[A]	1xPhospho [S23(100)]	3.89287e-09	0.000163824	1	7	2	7	A0A804NY01	A0A804NY01 [1568-1605]	A0A804NY01 1xPhospho [T1568(0); T1569(0); T1571(0); S1590(100); S1595(0); T1602(0)]	A0A804NY01 1xPhospho [S1590(100)]	A0A804NY01; A0A1D6QEU9; A0A1D6QEX2; A0A1D6QEX6; A0A1D6QEV0; A0A1D6QEX3; A0A804NXZ7	1	4238.68	38					419.9	180.1					3.33627e+06	1.43095e+06					2.61032e+06	1.43095e+06		Not Found	Not Found	High	Not Found	High	High	High	3	1413.56	-5.12	-0.00723	39.3326
FALSE	High	KLSNQQISSPPPNYEDVTR	[R].KLSNQQISSPPPNYEDVTR.[D]	2xPhospho [S3(100); S/Y/T]	3.7406e-06	0.000163824	1	5	3	14	A0A804NWN9	A0A804NWN9 [294-312]	A0A804NWN9 2xPhospho [S296(100); S301(50); S302(50); Y307(0); T311(0)]	A0A804NWN9 2xPhospho [S296(100); S/Y/T]	A0A804NWN9; A0A804NWP0; A0A804NWP1; A0A804NWN7; K7UK47	1	2333.02	19	92	108.7	94.6	87.1	131.7	85.8	1.40251e+07	1.65602e+07	1.44171e+07	1.32682e+07	2.00751e+07	13078505	1.15049e+07	1.21444e+07	1.14002e+07	1.18475e+07	1.57069e+07	13078505		High	High	High	High	High	High	High	3	778.345	0.25	0.0002	27.4148
FALSE	High	YGGPGGTPNR	[R].YGGPGGTPNR.[E]	1xPhospho [T7(100)]	0.0380992	0.0021776	1	5	1	2	A0A804NWN9	A0A804NWN9 [210-219]	A0A804NWN9 1xPhospho [Y210(0); T216(100)]	A0A804NWN9 1xPhospho [T216(100)]	A0A804NWN9; A0A804NWP0; A0A804NWP1; A0A804NWN7; K7UK47	0	1055.43	10	147.3	97.6	203.1	50.5	51.4	50.1	2.73702e+06	1.81378e+06	3.77216e+06	937125	954695	930374	2.24519e+06	1.33013e+06	2.9828e+06	836783	746960	930374		High	Peak Found	High	Peak Found	Peak Found	Peak Found	High	2	528.217	-3.83	-0.00202	11.3413
FALSE	High	LSNQQISSPPPNYEDVTR	[K].LSNQQISSPPPNYEDVTR.[D]	1xPhospho [S8(99.4)]	7.9941e-06	0.000163824	1	5	2	8	A0A804NWN9	A0A804NWN9 [295-312]	A0A804NWN9 1xPhospho [S296(0); S301(0.6); S302(99.4); Y307(0); T311(0)]	A0A804NWN9 1xPhospho [S302(99.4)]	A0A804NWN9; A0A804NWP0; A0A804NWP1; A0A804NWN7; K7UK47	0	2124.96	18	137	152.7	135.4		91	83.8	1.72323e+06	1.92076e+06	1.70328e+06		1.14493e+06	1054079	1.41358e+06	1.40858e+06	1.34685e+06		895802	1054079		High	High	High	Not Found	High	High	High	2	1062.98	-1.03	-0.00109	27.7885
FALSE	High	KLSNQQISSPPPNYEDVTR	[R].KLSNQQISSPPPNYEDVTR.[D]	1xPhospho [S3(100)]	8.51815e-07	0.000163824	1	5	2	6	A0A804NWN9	A0A804NWN9 [294-312]	A0A804NWN9 1xPhospho [S296(100); S301(0); S302(0); Y307(0); T311(0)]	A0A804NWN9 1xPhospho [S296(100)]	A0A804NWN9; A0A804NWP0; A0A804NWP1; A0A804NWN7; K7UK47	1	2253.05	19				123.9	382.7	93.4				1.22203e+06	3.77588e+06	921512				1.09119e+06	2.95428e+06	921512		High	Not Found	High	High	High	High	High	3	751.687	-3.98	-0.00299	26.7736
FALSE	High	VLMPTTPTPTSAGLR	[K].VLMPTTPTPTSAGLR.[L]	1xPhospho [T6(100)]	8.77853e-05	0.000163824	1	2	2	4	A0A804NWN5	A0A804NWN5 [74-88]	A0A804NWN5 1xPhospho [T78(0); T79(100); T81(0); T83(0); S84(0)]	A0A804NWN5 1xPhospho [T79(100)]	A0A804NWN5; C0P695	0	1621.8	15	96.9	118.9	70.1	90.8	127.5	95.8	719338	882577	520563	674089	946738	711297	590076	647233	411631	601912	740735	711297		High	High	Peak Found	Peak Found	High	High	High	2	811.405	0.68	0.00055	34.3299
FALSE	High	MEAPGSPYASSPESAPK	[-].MEAPGSPYASSPESAPK.[R]	1xAcetyl [N-Term]; 2xPhospho [S6(99.1); S11(99.1)]	0.0376177	0.00193666	1	5	2	5	A0A804NW71	A0A804NW71 [1-17]	A0A804NW71 1xAcetyl [N-Term]; 2xPhospho [S6(99.1); Y8(0); S10(1.7); S11(99.1); S14(0)]	A0A804NW71 1xAcetyl [N-Term]; 2xPhospho [S6(99.1); S11(99.1)]	A0A804NW71; A0A1D6HPX2; C0P6Q4; B4FS84; A0A804U9L6	0	1907.72	17																			No Quan Values	Not Found	High	High	High	High	High	High	2	954.364	1.84	0.00175	30.6028
FALSE	High	MEAPGSPYASSPESAPK	[-].MEAPGSPYASSPESAPK.[R]	1xAcetyl [N-Term]; 1xPhospho [S6(100)]	6.39876e-06	0.000163824	1	5	3	20	A0A804NW71	A0A804NW71 [1-17]	A0A804NW71 1xAcetyl [N-Term]; 1xPhospho [S6(100); Y8(0); S10(0); S11(0); S14(0)]	A0A804NW71 1xAcetyl [N-Term]; 1xPhospho [S6(100)]	A0A804NW71; A0A1D6HPX2; C0P6Q4; B4FS84; A0A804U9L6	0	1827.75	17	89.7	91.5	91.5	74	144.5	108.8	2.25245e+06	2.29806e+06	2.2972e+06	1.85936e+06	3.62835e+06	2733310	1847696	1.68527e+06	1.81649e+06	1.66027e+06	2.83885e+06	2733310		High	High	High	High	High	High	High	2	914.381	2.6	0.00237	30.393
FALSE	High	MLSSTSSK	[R].MLSSTSSK.[V]	1xPhospho [S3(99.1)]	0.119377	0.00843609	2	6	1	3	A0A804NVD9; A0A1D6HIV9	A0A804NVD9 [151-158]; A0A1D6HIV9 [157-164]	A0A804NVD9 1xPhospho [S153(99.1); S154(0.9); T155(0); S156(0); S157(0)]; A0A1D6HIV9 1xPhospho [S159(99.1); S160(0.9); T161(0); S162(0); S163(0)]	A0A804NVD9 1xPhospho [S153(99.1)]; A0A1D6HIV9 1xPhospho [S159(99.1)]	A0A804NVD9; A0A1D6Q986; A0A804NVD6; A0A804NVD7; A0A1D6HIV9; A0A1D6Q9A5	0	920.379	8	86.4	60	140.1	141.8	81.2	90.5	1.2703e+06	882196	2.06116e+06	2.08507e+06	1.19473e+06	1331657	1.04203e+06	646954	1.62985e+06	1.86182e+06	934764	1331657	Shared	Peak Found	High	High	High	Peak Found	Peak Found	High	2	460.692	-3.22	-0.00148	13.9885
FALSE	High	QNSLSFTGSIDESR	[R].QNSLSFTGSIDESR.[H]	1xPhospho [S3(100)]	4.95685e-06	0.000163824	1	3	1	12	A0A804NV59	A0A804NV59 [215-228]	A0A804NV59 1xPhospho [S217(100); S219(0); T221(0); S223(0); S227(0)]	A0A804NV59 1xPhospho [S217(100)]	A0A804NV59; C0P9I5; A0A1D6Q881	0	1620.69	14	100.5	91.9	120.8	79.7	94.5	112.7	1.36243e+06	1.24563e+06	1.63731e+06	1.07991e+06	1.28057e+06	1.52829e+06	1117606	913477	1.29469e+06	964284	1.00193e+06	1.52829e+06		Peak Found	High	High	High	High	High	High	2	810.847	-2.42	-0.00196	33.0133
FALSE	High	MRGGSTAGNPDGTSSPSSSFFQGLSR	[R].MRGGSTAGNPDGTSSPSSSFFQGLSR.[E]	1xPhospho [S25(100)]	0.0455002	0.00259855	1	1	1	1	A0A804NRY9	A0A804NRY9 [127-152]	A0A804NRY9 1xPhospho [S131(0); T132(0); T139(0); S140(0); S141(0); S143(0); S144(0); S145(0); S151(100)]	A0A804NRY9 1xPhospho [S151(100)]	A0A804NRY9	1	2668.15	26	115.9	88.3	84.1	88.8	97.8	125.1	4.5882e+06	3.49585e+06	3.32948e+06	3.51651e+06	3.87059e+06	4.95333e+06	3763718	2.56367e+06	2632760	3.13998e+06	3.02838e+06	4.95333e+06		Peak Found	Peak Found	Peak Found	Peak Found	High	Peak Found	High	3	890.053	-0.78	-0.00069	47.4795
FALSE	High	NPGSVNQDPIFK	[K].NPGSVNQDPIFK.[S]	1xPhospho [S4(100)]	0.0658561	0.00447256	1	4	1	2	A0A804NR65	A0A804NR65 [155-166]	A0A804NR65 1xPhospho [S158(100)]	A0A804NR65 1xPhospho [S158(100)]	A0A804NR65; B4FV94; A0A804NR66; K7TWD9	0	1395.63	12																			No Quan Values	Not Found	Not Found	High	High	Not Found	Not Found	High	2	698.319	0.26	0.00018	30.9044
FALSE	High	IEVIGNDLGLPMTPR	[K].IEVIGNDLGLPMTPR.[I]	1xPhospho [T13(100)]	6.03262e-06	0.000163824	1	4	1	6	A0A804NR06	A0A804NR06 [152-166]	A0A804NR06 1xPhospho [T164(100)]	A0A804NR06 1xPhospho [T164(100)]	A0A804NR06; A0A804NR07; A0A804NR08; B8A280	0	1704.84	15	87.9	72.6	39.4	107.3	159.7	133	967290	799096	433598	1.18052e+06	1.75763e+06	1.46381e+06	793472	586013	342864	1.05411e+06	1.37518e+06	1.46381e+06		High	High	Peak Found	High	High	High	High	2	852.919	-4.58	-0.0039	47.112
FALSE	High	LWSGGAYDSDTEDPDSLK	[R].LWSGGAYDSDTEDPDSLK.[S]	1xPhospho [S9(99.5)]	9.0945e-07	0.000163824	1	2	2	27	A0A804NQ65	A0A804NQ65 [421-438]	A0A804NQ65 1xPhospho [S423(0); Y427(0); S429(99.5); T431(0.5); S436(0)]	A0A804NQ65 1xPhospho [S429(99.5)]	A0A804NQ65; B4G0J5	0	2035.82	18	90.8	96.6	121.9	98.1	105.9	86.7	3.6782e+06	3.91022e+06	4.93829e+06	3.97414e+06	4.28828e+06	3.50922e+06	3017246	2.86754e+06	3904911	3.54862e+06	3.35518e+06	3.50922e+06		High	High	High	High	High	High	High	2	1018.41	-6.42	-0.00654	34.0779
[truncated: 8,477 more rows]
[truncated: 4 more columns]

## Sheet: Proteins_Identified
Checked	Protein FDR Confidence: Combined	Master	Accession	Description	Sequence	Abundances (Scaled): F1: Sample, CK1	Abundances (Scaled): F2: Sample, CK2	Abundances (Scaled): F3: Sample, CK3	Abundances (Scaled): F4: Sample, T1	Abundances (Scaled): F5: Sample, T2	Abundances (Scaled): F6: Sample, T3	Abundances (Normalized): F1: Sample, CK1	Abundances (Normalized): F2: Sample, CK2	Abundances (Normalized): F3: Sample, CK3	Abundances (Normalized): F4: Sample, T1	Abundances (Normalized): F5: Sample, T2	Abundances (Normalized): F6: Sample, T3	Abundance: F1: Sample, CK1	Abundance: F2: Sample, CK2	Abundance: F3: Sample, CK3	Abundance: F4: Sample, T1	Abundance: F5: Sample, T2	Abundance: F6: Sample, T3	Coverage [%]	# Peptides	# PSMs	# Unique Peptides	# AAs	MW [kDa]	calc. pI	Score Sequest HT: Sequest HT	# Peptides (by Search Engine): Sequest HT	Sum PEP Score	Exp. q-value: Combined	# Protein Pathway Groups	# Razor Peptides	Found in Sample: [S1] F1: Sample, CK1	Found in Sample: [S2] F2: Sample, CK2	Found in Sample: [S3] F3: Sample, CK3	Found in Sample: [S4] F4: Sample, T1	Found in Sample: [S5] F5: Sample, T2	Found in Sample: [S6] F6: Sample, T3	# Protein Groups	Modifications	# Protein Unique Peptides
[truncated: 2,768 more rows]
